# Supplementary material for: Nonamagnesium diruthenium, Mg9Ru2
Source: IUCrdata. 2025 Apr 11;10(Pt 4):x250305. doi: 10.1107/S2414314625003050 (PMC12054747; doi:10.1107/S2414314625003050)
Supplement: Supplementary file 1 [file x-10-x250305-sup1.cif]

##############################################################################
#                                                                            #
# This CIF contains the data for a data article accepted for                 #
# publication in IUCrData. It conforms to the requirements of                #
# Notes for Authors for IUCrData, and has been                               #
# peer reviewed under the auspices of IUCrData.                              #
#                                                                            #
# Full details of the Crystallographic Information File format               #
# are given in the paper "The Crystallographic Information File (CIF):       #
# a New Standard Archive File for Crystallography" by S. R. Hall, F. H.      #
# Allen and I. D. Brown [Acta Cryst. (1991), A47, 655-685].                  #
#                                                                            #
# The current version of the core CIF dictionary is obtainable from          #
# ftp://ftp.iucr.org/pub/cif_core.dic.                                       #
#                                                                            #
# Software is freely available for graphical display of the structure(s)     #
# in this CIF. For information consult the CIF software page                 #
# http://www.iucr.org/resources/cif/software.                                #
#                                                                            #
# This file may be used for bona fide research purposes within the           #
# scientific community so long as proper attribution is given to the data    # 
# article from which it was obtained.                                        #
#                                                                            #
##############################################################################
data_I
_audit_creation_method     'SHELXL-2018/3'
_journal_date_recd_electronic     2025-03-17
_journal_date_accepted     2025-04-03
_journal_name_full     'IUCrData'
_journal_year     2025
_journal_volume     10
_journal_issue      1
_journal_page_first     0
_journal_page_last     0
_journal_paper_category     HI
_journal_paper_doi     10.1107/S2414314625003050
_journal_coeditor_code     WM4227
_publ_contact_author_name     'Fan Changzeng'
_publ_contact_author_address
;
State Key Laboratory of Metastable Materials Science and
Technology,Yanshan University, Qinhuangdao 066004, People\#8217;s Republic of
China
Hebei Key Lab for Optimizing Metal Product Technology and Performance, Yanshan
University, Qinhuangdao, Hebei 066004, People\#8217;s Republic of China.
;
_publ_contact_author_email     'chzfan@ysu.edu.cn'
_publ_contact_author_fax     ?
_publ_contact_author_phone     ?
_publ_section_title
;
Nonamagnesium diruthenium, Mg~9~Ru~2~
;
_publ_section_title_footnote     .
loop_
    _publ_author_name
    _publ_author_footnote
    _publ_author_address
    'Li, Junhui' .
;
State Key Laboratory of Metastable Materials Science and Technology
Yanshan University
Qinhuangdao 066004
People's Republic of China
;
    'Liu, Huizi' .
;
State Key Laboratory of Metastable Materials Science and Technology
Yanshan University
Qinhuangdao 066004
People's Republic of China
;
    'Liu, Yibo' .
;
State Key Laboratory of Metastable Materials Science and Technology
Yanshan University
Qinhuangdao 066004
People's Republic of China
;
    'Wen, Bin' .
;
State Key Laboratory of Metastable Materials Science and Technology
Yanshan University
Qinhuangdao 066004
People's Republic of China
;
    'Zhang, Lifeng' .
;
School of Mechanical and Materials Engineering
North China University of Technology
Beijing
People's Republic of China
;
    'Fan, Changzeng' .
;
State Key Laboratory of Metastable Materials Science and Technology
Yanshan University
Qinhuangdao 066004
People's Republic of China
Hebei Key Lab for Optimizing Metal Product Technology and Performance
Yanshan University
Qinhuangdao 066004
People's Republic of China
;
_publ_section_synopsis
;
A monoclinic ordered Mg~9~Ru~2~ phase with <i>C</i>2<i>/c</i> space-group
symmetry rather than previously reported cubic Mg~44~Ru~7~ or Mg~3~Ru~2~ was
obtained <i>via</i> high-pressure sintering during the effort of synthesizing
a target Mg---Ru---B compound.
;
_chemical_name_systematic
;
Nonamagnesium diruthenium
;
_chemical_name_common     ?
_chemical_formula_moiety     'Mg9 Ru2'
_chemical_formula_sum     'Mg9 Ru2'
_chemical_formula_iupac     'Mg9 Ru2'
_chemical_formula_weight     420.93
_chemical_melting_point     ?
_space_group_crystal_system     monoclinic
_space_group_name_H-M_alt     'C 2/c'
_space_group_name_Hall     '-C 2yc'
loop_
    _space_group_symop_operation_xyz
    'x, y, z'
    '-x, y, -z+1/2'
    'x+1/2, y+1/2, z'
    '-x+1/2, y+1/2, -z+1/2'
    '-x, -y, -z'
    'x, -y, z-1/2'
    '-x+1/2, -y+1/2, -z'
    'x+1/2, -y+1/2, z-1/2'
_cell_length_a     9.8976(4)
_cell_length_b     22.3449(10)
_cell_length_c     8.6049(3)
_cell_angle_alpha     90
_cell_angle_beta     105.5490(10)
_cell_angle_gamma     90
_cell_volume     1833.42(13)
_cell_formula_units_Z     8
_cell_measurement_reflns_used     7618
_cell_measurement_theta_min     2.32
_cell_measurement_theta_max     27.51
_cell_measurement_temperature     296(2)
_exptl_crystal_description     lump
_exptl_crystal_colour     gray
_exptl_crystal_size_max     0.14
_exptl_crystal_size_mid     0.10
_exptl_crystal_size_min     0.02
_exptl_crystal_density_diffrn     3.050
_exptl_crystal_density_meas     ?
_exptl_crystal_density_method     ?
_exptl_crystal_F_000     1568
_exptl_absorpt_coefficient_mu     3.825
_exptl_absorpt_correction_type     multi-scan
_exptl_absorpt_process_details
;
(SADABS; Krause <i>et al.</i>,  2015)
;
_exptl_absorpt_correction_T_min     0.6389
_exptl_absorpt_correction_T_max     0.7456
_diffrn_ambient_temperature     296(2)
_diffrn_source     ?
_diffrn_radiation_type     MoK\a
_diffrn_radiation_wavelength     0.71073
_diffrn_measurement_device_type     'Bruker D8 Venture Photon 100 CMOS'
_diffrn_measurement_method     'phi and omega scans'
_diffrn_detector_area_resol_mean     ?
_diffrn_reflns_number     29030
_diffrn_reflns_av_R_equivalents     0.0950
_diffrn_reflns_av_unetI/netI     0.0382
_diffrn_reflns_theta_min     2.322
_diffrn_reflns_theta_max     27.528
_diffrn_reflns_theta_full     25.242
_diffrn_measured_fraction_theta_max     0.999
_diffrn_measured_fraction_theta_full     0.999
_diffrn_reflns_limit_h_min     -12
_diffrn_reflns_limit_h_max     12
_diffrn_reflns_limit_k_min     -28
_diffrn_reflns_limit_k_max     28
_diffrn_reflns_limit_l_min     -11
_diffrn_reflns_limit_l_max     11
_refine_special_details     ?
_reflns_number_total     2125
_reflns_number_gt     1685
_reflns_threshold_expression     'I > 2\s(I)'
_refine_ls_structure_factor_coef     Fsqd
_refine_ls_matrix_type     full
_refine_ls_R_factor_all     0.0499
_refine_ls_R_factor_gt     0.0313
_refine_ls_wR_factor_gt     0.0557
_refine_ls_wR_factor_ref     0.0587
_refine_ls_goodness_of_fit_ref     1.103
_refine_ls_restrained_S_all     1.103
_refine_ls_number_reflns     2125
_refine_ls_number_parameters     105
_refine_ls_number_restraints     0
_refine_ls_hydrogen_treatment     undef
_refine_ls_weighting_scheme     calc
_refine_ls_weighting_details
              'w=1/[\s^2^(Fo^2^)+(0.0178P)^2^+7.9309P] where P=(Fo^2^+2Fc^2^)/3'
_atom_sites_solution_hydrogens     .
_atom_sites_solution_primary     ?
_atom_sites_solution_secondary     ?
_refine_ls_shift/su_max     0.001
_refine_ls_shift/su_mean     0.000
_refine_diff_density_max     1.063
_refine_diff_density_min     -0.904
_refine_ls_extinction_method     none
_refine_ls_extinction_coef     .
loop_
    _atom_type_symbol
    _atom_type_description
    _atom_type_scat_dispersion_real
    _atom_type_scat_dispersion_imag
    _atom_type_scat_source
    'Mg' 'Mg' 0.0486 0.0363
                         'International Tables Vol C Tables 4.2.6.8 and 6.1.1.4'
    'Ru' 'Ru' -1.2594 0.8363
                         'International Tables Vol C Tables 4.2.6.8 and 6.1.1.4'
_computing_data_collection
;
APEX3 (Bruker, 2015)
;
_computing_cell_refinement
;
SAINT (Bruker, 2015)
;
_computing_data_reduction
;
SAINT (Bruker, 2015)
;
_computing_structure_solution
;
<i>SHELXT</i> (Sheldrick, 2015a)
;
_computing_structure_refinement
;
SHELXL (Sheldrick, 2015b)
;
_computing_molecular_graphics
;
DIAMOND (Brandenburg & Putz, 2017)
;
_computing_publication_material
;
publCIF (Westrip, 2010)
;
loop_
    _atom_site_type_symbol
    _atom_site_label
    _atom_site_fract_x
    _atom_site_fract_y
    _atom_site_fract_z
    _atom_site_U_iso_or_equiv
    _atom_site_adp_type
    _atom_site_calc_flag
    _atom_site_occupancy
    _atom_site_disorder_assembly
    _atom_site_disorder_group
    Ru Ru1 0.23887(3) 0.05857(2) 0.15867(4) 0.00565(9) Uani d 1 . .
    Ru Ru2 0.000000 0.75111(2) 0.250000 0.00573(12) Uani d 1 . .
    Ru Ru3 0.000000 0.37787(2) 0.250000 0.01233(13) Uani d 1 . .
    Mg Mg1 0.28646(16) 0.06659(7) 0.50027(17) 0.0149(3) Uani d 1 . .
    Mg Mg2 0.26554(18) 0.45064(7) 0.18284(19) 0.0200(4) Uani d 1 . .
    Mg Mg3 0.250000 0.250000 0.000000 0.0120(4) Uani d 1 . .
    Mg Mg4 0.000000 0.000000 0.000000 0.0163(5) Uani d 1 . .
    Mg Mg5 0.41829(16) 0.13455(7) 0.04409(19) 0.0153(3) Uani d 1 . .
    Mg Mg6 0.03146(16) 0.25579(7) 0.42870(17) 0.0127(3) Uani d 1 . .
    Mg Mg7 0.000000 0.50705(9) 0.250000 0.0128(5) Uani d 1 . .
    Mg Mg8 0.26330(16) 0.31691(7) 0.30981(18) 0.0119(3) Uani d 1 . .
    Mg Mg9 0.000000 0.10898(11) 0.250000 0.0175(5) Uani d 1 . .
    Mg Mg10 0.26689(16) 0.17899(7) 0.28609(18) 0.0132(3) Uani d 1 . .
    Mg Mg11 0.43520(15) 0.36005(6) 0.06331(17) 0.0103(3) Uani d 1 . .
loop_
    _atom_site_aniso_label
    _atom_site_aniso_U_11
    _atom_site_aniso_U_22
    _atom_site_aniso_U_33
    _atom_site_aniso_U_12
    _atom_site_aniso_U_13
    _atom_site_aniso_U_23
    Ru1 0.00419(17) 0.00620(17) 0.00585(17) -0.00009(14) 0.00009(13) 0.00059(14)
    Ru2 0.0055(2) 0.0063(2) 0.0051(2) 0.000 0.00101(18) 0.000
    Ru3 0.0173(3) 0.0086(3) 0.0142(3) 0.000 0.0096(2) 0.000
    Mg1 0.0127(8) 0.0202(8) 0.0107(8) 0.0001(7) 0.0013(6) -0.0014(7)
    Mg2 0.0321(10) 0.0147(9) 0.0139(8) 0.0077(7) 0.0076(8) -0.0025(7)
    Mg3 0.0123(11) 0.0127(11) 0.0110(10) 0.0011(9) 0.0034(9) -0.0001(9)
    Mg4 0.0077(11) 0.0167(11) 0.0219(13) -0.0028(9) -0.0003(10) -0.0058(10)
    Mg5 0.0144(8) 0.0159(8) 0.0173(8) 0.0005(7) 0.0070(7) 0.0036(6)
    Mg6 0.0125(8) 0.0157(8) 0.0106(8) -0.0001(7) 0.0045(6) 0.0016(6)
    Mg7 0.0087(11) 0.0112(11) 0.0165(12) 0.000 0.0001(9) 0.000
    Mg8 0.0125(8) 0.0116(7) 0.0123(8) -0.0001(6) 0.0044(7) 0.0005(6)
    Mg9 0.0116(12) 0.0278(13) 0.0140(12) 0.000 0.0050(10) 0.000
    Mg10 0.0145(8) 0.0112(8) 0.0132(8) -0.0012(6) 0.0025(7) -0.0019(6)
    Mg11 0.0102(8) 0.0106(7) 0.0099(8) 0.0018(6) 0.0024(6) 0.0010(6)
_geom_special_details
;
 All esds (except the esd in the dihedral angle between two l.s. planes)
 are estimated using the full covariance matrix.  The cell esds are taken
 into account individually in the estimation of esds in distances, angles
 and torsion angles; correlations between esds in cell parameters are only
 used when they are defined by crystal symmetry.  An approximate (isotropic)
 treatment of cell esds is used for estimating esds involving l.s. planes.
;
loop_
    _geom_bond_atom_site_label_1
    _geom_bond_atom_site_label_2
    _geom_bond_site_symmetry_2
    _geom_bond_distance
    _geom_bond_publ_flag
    Ru1 Mg4 . 2.7269(3) ?
    Ru1 Mg7 3_545 2.7448(9) ?
    Ru1 Mg2 4_545 2.7768(16) ?
    Ru1 Mg5 . 2.8190(15) ?
    Ru1 Mg1 . 2.8552(15) ?
    Ru1 Mg11 7 2.8565(14) ?
    Ru1 Mg10 . 2.8908(15) ?
    Ru1 Mg9 . 2.9107(10) ?
    Ru1 Mg2 7 2.9345(16) ?
    Ru1 Mg1 6 3.2010(16) ?
    Ru2 Mg3 3_455 2.81020(9) ?
    Ru2 Mg3 4 2.81020(9) ?
    Ru2 Mg6 6_565 2.8681(14) ?
    Ru2 Mg6 5_566 2.8681(14) ?
    Ru2 Mg11 4 2.8923(15) ?
    Ru2 Mg11 3_455 2.8923(15) ?
    Ru2 Mg10 3_455 2.8984(16) ?
    Ru2 Mg10 4 2.8984(16) ?
    Ru2 Mg8 4 2.9260(15) ?
    Ru2 Mg8 3_455 2.9260(15) ?
    Ru2 Mg5 3_455 3.1318(16) ?
    Ru2 Mg5 4 3.1318(16) ?
    Ru3 Mg1 7_556 2.8617(15) ?
    Ru3 Mg1 8_455 2.8617(15) ?
    Ru3 Mg8 . 2.8624(15) ?
    Ru3 Mg8 2 2.8624(15) ?
    Ru3 Mg5 7 2.8692(15) ?
    Ru3 Mg5 8_456 2.8692(15) ?
    Ru3 Mg7 . 2.886(2) ?
    Ru3 Mg6 2 3.1059(15) ?
    Ru3 Mg6 . 3.1059(15) ?
    Ru3 Mg2 2 3.2710(18) ?
    Ru3 Mg2 . 3.2710(18) ?
    Mg1 Mg2 7_556 2.933(2) ?
    Mg1 Mg2 4_545 3.004(2) ?
    Mg1 Mg7 7_556 3.0590(18) ?
    Mg1 Mg10 . 3.090(2) ?
    Mg1 Mg8 7_556 3.181(2) ?
    Mg1 Mg4 2 3.2015(15) ?
    Mg1 Mg9 . 3.2094(16) ?
    Mg1 Mg5 2_655 3.404(2) ?
    Mg1 Mg7 3_545 3.6491(17) ?
    Mg2 Mg5 7 2.974(2) ?
    Mg2 Mg11 . 2.983(2) ?
    Mg2 Mg7 . 3.1056(18) ?
    Mg2 Mg8 . 3.184(2) ?
    Mg2 Mg4 4 3.2641(17) ?
    Mg2 Mg4 3 3.3218(17) ?
    Mg3 Mg10 7 2.8957(15) ?
    Mg3 Mg10 . 2.8957(15) ?
    Mg3 Mg6 8 3.0116(15) ?
    Mg3 Mg6 2 3.0116(15) ?
    Mg3 Mg11 7 3.0279(15) ?
    Mg3 Mg11 . 3.0279(15) ?
    Mg3 Mg8 7 3.0283(15) ?
    Mg3 Mg8 . 3.0284(15) ?
    Mg3 Mg5 . 3.0388(15) ?
    Mg3 Mg5 7 3.0388(15) ?
    Mg4 Mg9 5 3.2492(18) ?
    Mg4 Mg9 . 3.2493(18) ?
    Mg4 Mg11 7 3.2673(14) ?
    Mg4 Mg11 3_445 3.2673(14) ?
    Mg5 Mg6 8 2.973(2) ?
    Mg5 Mg10 . 3.040(2) ?
    Mg5 Mg10 2_655 3.223(2) ?
    Mg5 Mg8 7 3.278(2) ?
    Mg5 Mg7 3_545 3.338(2) ?
    Mg5 Mg11 7 3.373(2) ?
    Mg6 Mg6 2 2.970(3) ?
    Mg6 Mg8 7_556 3.062(2) ?
    Mg6 Mg8 . 3.072(2) ?
    Mg6 Mg10 7_556 3.083(2) ?
    Mg6 Mg11 8_456 3.089(2) ?
    Mg6 Mg8 2 3.373(2) ?
    Mg6 Mg10 . 3.378(2) ?
    Mg6 Mg10 2 3.486(2) ?
    Mg8 Mg11 2_655 3.046(2) ?
    Mg8 Mg10 . 3.089(2) ?
    Mg8 Mg11 . 3.203(2) ?
    Mg9 Mg10 2 3.014(2) ?
    Mg9 Mg10 . 3.014(2) ?
    Mg9 Mg11 8_456 3.0143(15) ?
    Mg9 Mg11 7 3.0143(15) ?
    Mg10 Mg11 7 3.252(2) ?
    Mg11 Mg11 2_655 3.124(3) ?
loop_
    _geom_angle_atom_site_label_1
    _geom_angle_atom_site_label_2
    _geom_angle_atom_site_label_3
    _geom_angle_site_symmetry_1
    _geom_angle_site_symmetry_3
    _geom_angle
    _geom_angle_publ_flag
    Mg4 Ru1 Mg7 . 3_545 124.44(4) ?
    Mg4 Ru1 Mg2 . 4_545 72.75(4) ?
    Mg7 Ru1 Mg2 3_545 4_545 68.45(5) ?
    Mg4 Ru1 Mg5 . . 131.06(3) ?
    Mg7 Ru1 Mg5 3_545 . 73.72(5) ?
    Mg2 Ru1 Mg5 4_545 . 142.11(5) ?
    Mg4 Ru1 Mg1 . . 115.29(3) ?
    Mg7 Ru1 Mg1 3_545 . 81.30(3) ?
    Mg2 Ru1 Mg1 4_545 . 64.46(5) ?
    Mg5 Ru1 Mg1 . . 112.13(5) ?
    Mg4 Ru1 Mg11 . 7 71.59(3) ?
    Mg7 Ru1 Mg11 3_545 7 144.23(4) ?
    Mg2 Ru1 Mg11 4_545 7 142.68(5) ?
    Mg5 Ru1 Mg11 . 7 72.92(4) ?
    Mg1 Ru1 Mg11 . 7 123.50(4) ?
    Mg4 Ru1 Mg10 . . 128.23(3) ?
    Mg7 Ru1 Mg10 3_545 . 107.13(5) ?
    Mg2 Ru1 Mg10 4_545 . 129.40(5) ?
    Mg5 Ru1 Mg10 . . 64.32(5) ?
    Mg1 Ru1 Mg10 . . 65.07(4) ?
    Mg11 Ru1 Mg10 7 . 68.92(4) ?
    Mg4 Ru1 Mg9 . . 70.30(3) ?
    Mg7 Ru1 Mg9 3_545 . 148.832(15) ?
    Mg2 Ru1 Mg9 4_545 . 94.74(5) ?
    Mg5 Ru1 Mg9 . . 119.66(5) ?
    Mg1 Ru1 Mg9 . . 67.64(3) ?
    Mg11 Ru1 Mg9 7 . 63.01(4) ?
    Mg10 Ru1 Mg9 . . 62.59(5) ?
    Mg4 Ru1 Mg2 . 7 71.75(4) ?
    Mg7 Ru1 Mg2 3_545 7 91.00(3) ?
    Mg2 Ru1 Mg2 4_545 7 115.66(3) ?
    Mg5 Ru1 Mg2 . 7 62.20(5) ?
    Mg1 Ru1 Mg2 . 7 171.67(5) ?
    Mg11 Ru1 Mg2 7 7 62.00(4) ?
    Mg10 Ru1 Mg2 . 7 114.79(4) ?
    Mg9 Ru1 Mg2 . 7 120.16(4) ?
    Mg4 Ru1 Mg1 . 6 64.80(3) ?
    Mg7 Ru1 Mg1 3_545 6 61.36(4) ?
    Mg2 Ru1 Mg1 4_545 6 58.24(4) ?
    Mg5 Ru1 Mg1 . 6 101.47(4) ?
    Mg1 Ru1 Mg1 . 6 119.39(4) ?
    Mg11 Ru1 Mg1 7 6 113.75(4) ?
    Mg10 Ru1 Mg1 . 6 164.73(4) ?
    Mg9 Ru1 Mg1 . 6 132.53(5) ?
    Mg2 Ru1 Mg1 7 6 58.45(4) ?
    Mg3 Ru2 Mg3 3_455 4 178.993(19) ?
    Mg3 Ru2 Mg6 3_455 6_565 64.05(3) ?
    Mg3 Ru2 Mg6 4 6_565 115.89(3) ?
    Mg3 Ru2 Mg6 3_455 5_566 115.89(3) ?
    Mg3 Ru2 Mg6 4 5_566 64.05(3) ?
    Mg6 Ru2 Mg6 6_565 5_566 173.84(6) ?
    Mg3 Ru2 Mg11 3_455 4 116.82(3) ?
    Mg3 Ru2 Mg11 4 4 64.12(3) ?
    Mg6 Ru2 Mg11 6_565 4 121.02(4) ?
    Mg6 Ru2 Mg11 5_566 4 64.85(4) ?
    Mg3 Ru2 Mg11 3_455 3_455 64.12(3) ?
    Mg3 Ru2 Mg11 4 3_455 116.82(3) ?
    Mg6 Ru2 Mg11 6_565 3_455 64.85(4) ?
    Mg6 Ru2 Mg11 5_566 3_455 121.02(4) ?
    Mg11 Ru2 Mg11 4 3_455 65.37(6) ?
    Mg3 Ru2 Mg10 3_455 3_455 60.94(3) ?
    Mg3 Ru2 Mg10 4 3_455 118.42(3) ?
    Mg6 Ru2 Mg10 6_565 3_455 111.63(4) ?
    Mg6 Ru2 Mg10 5_566 3_455 64.63(4) ?
    Mg11 Ru2 Mg10 4 3_455 118.21(4) ?
    Mg11 Ru2 Mg10 3_455 3_455 117.58(4) ?
    Mg3 Ru2 Mg10 3_455 4 118.42(3) ?
    Mg3 Ru2 Mg10 4 4 60.94(3) ?
    Mg6 Ru2 Mg10 6_565 4 64.63(4) ?
    Mg6 Ru2 Mg10 5_566 4 111.63(4) ?
    Mg11 Ru2 Mg10 4 4 117.58(4) ?
    Mg11 Ru2 Mg10 3_455 4 118.21(4) ?
    Mg10 Ru2 Mg10 3_455 4 112.45(6) ?
    Mg3 Ru2 Mg8 3_455 4 116.87(3) ?
    Mg3 Ru2 Mg8 4 4 63.69(3) ?
    Mg6 Ru2 Mg8 6_565 4 63.80(4) ?
    Mg6 Ru2 Mg8 5_566 4 119.70(4) ?
    Mg11 Ru2 Mg8 4 4 66.80(4) ?
    Mg11 Ru2 Mg8 3_455 4 63.14(4) ?
    Mg10 Ru2 Mg8 3_455 4 174.95(4) ?
    Mg10 Ru2 Mg8 4 4 64.06(4) ?
    Mg3 Ru2 Mg8 3_455 3_455 63.69(3) ?
    Mg3 Ru2 Mg8 4 3_455 116.87(3) ?
    Mg6 Ru2 Mg8 6_565 3_455 119.70(4) ?
    Mg6 Ru2 Mg8 5_566 3_455 63.80(4) ?
    Mg11 Ru2 Mg8 4 3_455 63.14(4) ?
    Mg11 Ru2 Mg8 3_455 3_455 66.80(4) ?
    Mg10 Ru2 Mg8 3_455 3_455 64.06(4) ?
    Mg10 Ru2 Mg8 4 3_455 174.95(4) ?
    Mg8 Ru2 Mg8 4 3_455 119.67(6) ?
    Mg3 Ru2 Mg5 3_455 3_455 61.23(3) ?
    Mg3 Ru2 Mg5 4 3_455 117.82(3) ?
    Mg6 Ru2 Mg5 6_565 3_455 59.22(4) ?
    Mg6 Ru2 Mg5 5_566 3_455 114.99(4) ?
    Mg11 Ru2 Mg5 4 3_455 177.90(4) ?
    Mg11 Ru2 Mg5 3_455 3_455 113.61(4) ?
    Mg10 Ru2 Mg5 3_455 3_455 60.40(4) ?
    Mg10 Ru2 Mg5 4 3_455 64.49(4) ?
    Mg8 Ru2 Mg5 4 3_455 114.57(4) ?
    Mg8 Ru2 Mg5 3_455 3_455 114.83(4) ?
    Mg3 Ru2 Mg5 3_455 4 117.82(3) ?
    Mg3 Ru2 Mg5 4 4 61.23(3) ?
    Mg6 Ru2 Mg5 6_565 4 114.99(4) ?
    Mg6 Ru2 Mg5 5_566 4 59.22(4) ?
    Mg11 Ru2 Mg5 4 4 113.61(4) ?
    Mg11 Ru2 Mg5 3_455 4 177.90(4) ?
    Mg10 Ru2 Mg5 3_455 4 64.49(4) ?
    Mg10 Ru2 Mg5 4 4 60.40(4) ?
    Mg8 Ru2 Mg5 4 4 114.83(4) ?
    Mg8 Ru2 Mg5 3_455 4 114.57(4) ?
    Mg5 Ru2 Mg5 3_455 4 67.47(6) ?
    Mg1 Ru3 Mg1 7_556 8_455 128.61(6) ?
    Mg1 Ru3 Mg8 7_556 . 67.53(4) ?
    Mg1 Ru3 Mg8 8_455 . 142.65(4) ?
    Mg1 Ru3 Mg8 7_556 2 142.65(4) ?
    Mg1 Ru3 Mg8 8_455 2 67.53(4) ?
    Mg8 Ru3 Mg8 . 2 123.16(6) ?
    Mg1 Ru3 Mg5 7_556 7 112.22(4) ?
    Mg1 Ru3 Mg5 8_455 7 72.89(4) ?
    Mg8 Ru3 Mg5 . 7 69.77(4) ?
    Mg8 Ru3 Mg5 2 7 104.69(4) ?
    Mg1 Ru3 Mg5 7_556 8_456 72.89(4) ?
    Mg1 Ru3 Mg5 8_455 8_456 112.22(4) ?
    Mg8 Ru3 Mg5 . 8_456 104.69(4) ?
    Mg8 Ru3 Mg5 2 8_456 69.77(4) ?
    Mg5 Ru3 Mg5 7 8_456 168.89(6) ?
    Mg1 Ru3 Mg7 7_556 . 64.30(3) ?
    Mg1 Ru3 Mg7 8_455 . 64.30(3) ?
    Mg8 Ru3 Mg7 . . 118.42(3) ?
    Mg8 Ru3 Mg7 2 . 118.42(3) ?
    Mg5 Ru3 Mg7 7 . 95.55(3) ?
    Mg5 Ru3 Mg7 8_456 . 95.55(3) ?
    Mg1 Ru3 Mg6 7_556 2 135.11(4) ?
    Mg1 Ru3 Mg6 8_455 2 93.05(4) ?
    Mg8 Ru3 Mg6 . 2 68.69(4) ?
    Mg8 Ru3 Mg6 2 2 61.79(4) ?
    Mg5 Ru3 Mg6 7 2 59.53(4) ?
    Mg5 Ru3 Mg6 8_456 2 109.70(4) ?
    Mg7 Ru3 Mg6 . 2 151.44(3) ?
    Mg1 Ru3 Mg6 7_556 . 93.05(4) ?
    Mg1 Ru3 Mg6 8_455 . 135.11(4) ?
    Mg8 Ru3 Mg6 . . 61.79(4) ?
    Mg8 Ru3 Mg6 2 . 68.69(4) ?
    Mg5 Ru3 Mg6 7 . 109.70(4) ?
    Mg5 Ru3 Mg6 8_456 . 59.53(4) ?
    Mg7 Ru3 Mg6 . . 151.44(3) ?
    Mg6 Ru3 Mg6 2 . 57.12(5) ?
    Mg1 Ru3 Mg2 7_556 2 96.80(4) ?
    Mg1 Ru3 Mg2 8_455 2 56.67(4) ?
    Mg8 Ru3 Mg2 . 2 160.18(4) ?
    Mg8 Ru3 Mg2 2 2 62.12(4) ?
    Mg5 Ru3 Mg2 7 2 129.33(4) ?
    Mg5 Ru3 Mg2 8_456 2 57.48(4) ?
    Mg7 Ru3 Mg2 . 2 60.19(3) ?
    Mg6 Ru3 Mg2 2 2 123.05(4) ?
    Mg6 Ru3 Mg2 . 2 109.13(4) ?
    Mg1 Ru3 Mg2 7_556 . 56.67(4) ?
    Mg1 Ru3 Mg2 8_455 . 96.80(4) ?
    Mg8 Ru3 Mg2 . . 62.12(4) ?
    Mg8 Ru3 Mg2 2 . 160.18(4) ?
    Mg5 Ru3 Mg2 7 . 57.48(4) ?
    Mg5 Ru3 Mg2 8_456 . 129.33(4) ?
    Mg7 Ru3 Mg2 . . 60.19(3) ?
    Mg6 Ru3 Mg2 2 . 109.13(4) ?
    Mg6 Ru3 Mg2 . . 123.05(4) ?
    Mg2 Ru3 Mg2 2 . 120.39(6) ?
    Ru1 Mg1 Ru3 . 7_556 133.24(6) ?
    Ru1 Mg1 Mg2 . 7_556 158.02(7) ?
    Ru3 Mg1 Mg2 7_556 7_556 68.72(5) ?
    Ru1 Mg1 Mg2 . 4_545 56.50(4) ?
    Ru3 Mg1 Mg2 7_556 4_545 139.11(6) ?
    Mg2 Mg1 Mg2 7_556 4_545 109.04(6) ?
    Ru1 Mg1 Mg7 . 7_556 125.57(5) ?
    Ru3 Mg1 Mg7 7_556 7_556 58.24(4) ?
    Mg2 Mg1 Mg7 7_556 7_556 62.40(4) ?
    Mg2 Mg1 Mg7 4_545 7_556 83.88(6) ?
    Ru1 Mg1 Mg10 . . 58.02(4) ?
    Ru3 Mg1 Mg10 7_556 . 90.63(5) ?
    Mg2 Mg1 Mg10 7_556 . 131.50(7) ?
    Mg2 Mg1 Mg10 4_545 . 114.43(6) ?
    Mg7 Mg1 Mg10 7_556 . 141.00(6) ?
    Ru1 Mg1 Mg8 . 7_556 125.08(6) ?
    Ru3 Mg1 Mg8 7_556 7_556 56.24(4) ?
    Mg2 Mg1 Mg8 7_556 7_556 62.61(5) ?
    Mg2 Mg1 Mg8 4_545 7_556 161.22(7) ?
    Mg7 Mg1 Mg8 7_556 7_556 104.61(6) ?
    Mg10 Mg1 Mg8 . 7_556 69.38(5) ?
    Ru1 Mg1 Ru1 . 6_556 112.40(5) ?
    Ru3 Mg1 Ru1 7_556 6_556 102.85(5) ?
    Mg2 Mg1 Ru1 7_556 6_556 53.62(4) ?
    Mg2 Mg1 Ru1 4_545 6_556 56.34(4) ?
    Mg7 Mg1 Ru1 7_556 6_556 51.95(4) ?
    Mg10 Mg1 Ru1 . 6_556 166.21(6) ?
    Mg8 Mg1 Ru1 7_556 6_556 115.82(5) ?
    Ru1 Mg1 Mg4 . 2 93.92(4) ?
    Ru3 Mg1 Mg4 7_556 2 132.67(5) ?
    Mg2 Mg1 Mg4 7_556 2 64.12(5) ?
    Mg2 Mg1 Mg4 4_545 2 64.63(4) ?
    Mg7 Mg1 Mg4 7_556 2 101.27(5) ?
    Mg10 Mg1 Mg4 . 2 117.60(5) ?
    Mg8 Mg1 Mg4 7_556 2 96.99(5) ?
    Ru1 Mg1 Mg4 6_556 2 50.42(2) ?
    Ru1 Mg1 Mg9 . . 57.01(3) ?
    Ru3 Mg1 Mg9 7_556 . 135.87(7) ?
    Mg2 Mg1 Mg9 7_556 . 108.60(6) ?
    Mg2 Mg1 Mg9 4_545 . 84.62(6) ?
    Mg7 Mg1 Mg9 7_556 . 161.78(7) ?
    Mg10 Mg1 Mg9 . . 57.12(5) ?
    Mg8 Mg1 Mg9 7_556 . 82.68(6) ?
    Ru1 Mg1 Mg9 6_556 . 109.83(6) ?
    Mg4 Mg1 Mg9 2 . 60.91(4) ?
    Ru1 Mg1 Mg5 . 2_655 79.76(5) ?
    Ru3 Mg1 Mg5 7_556 2_655 53.66(4) ?
    Mg2 Mg1 Mg5 7_556 2_655 122.19(6) ?
    Mg2 Mg1 Mg5 4_545 2_655 110.94(6) ?
    Mg7 Mg1 Mg5 7_556 2_655 82.33(5) ?
    Mg10 Mg1 Mg5 . 2_655 59.28(5) ?
    Mg8 Mg1 Mg5 7_556 2_655 87.04(5) ?
    Ru1 Mg1 Mg5 6_556 2_655 131.78(6) ?
    Mg4 Mg1 Mg5 2 2_655 173.67(6) ?
    Mg9 Mg1 Mg5 . 2_655 115.06(6) ?
    Ru1 Mg1 Mg7 . 3_545 48.03(2) ?
    Ru3 Mg1 Mg7 7_556 3_545 99.98(4) ?
    Mg2 Mg1 Mg7 7_556 3_545 140.77(6) ?
    Mg2 Mg1 Mg7 4_545 3_545 54.61(5) ?
    Mg7 Mg1 Mg7 7_556 3_545 79.51(3) ?
    Mg10 Mg1 Mg7 . 3_545 84.15(5) ?
    Mg8 Mg1 Mg7 7_556 3_545 142.69(7) ?
    Ru1 Mg1 Mg7 6_556 3_545 96.16(5) ?
    Mg4 Mg1 Mg7 2 3_545 118.88(5) ?
    Mg9 Mg1 Mg7 . 3_545 105.00(4) ?
    Mg5 Mg1 Mg7 2_655 3_545 56.36(4) ?
    Ru1 Mg2 Mg1 4 7_556 68.14(5) ?
    Ru1 Mg2 Ru1 4 7 123.70(6) ?
    Mg1 Mg2 Ru1 7_556 7 164.30(7) ?
    Ru1 Mg2 Mg5 4 7 142.29(7) ?
    Mg1 Mg2 Mg5 7_556 7 107.31(7) ?
    Ru1 Mg2 Mg5 7 7 56.99(4) ?
    Ru1 Mg2 Mg11 4 . 147.46(7) ?
    Mg1 Mg2 Mg11 7_556 . 119.12(7) ?
    Ru1 Mg2 Mg11 7 . 57.71(4) ?
    Mg5 Mg2 Mg11 7 . 68.97(5) ?
    Ru1 Mg2 Mg1 4 4 59.04(4) ?
    Mg1 Mg2 Mg1 7_556 4 123.56(6) ?
    Ru1 Mg2 Mg1 7 4 65.22(4) ?
    Mg5 Mg2 Mg1 7 4 102.65(6) ?
    Mg11 Mg2 Mg1 . 4 115.94(6) ?
    Ru1 Mg2 Mg7 4 . 55.29(4) ?
    Mg1 Mg2 Mg7 7_556 . 60.80(5) ?
    Ru1 Mg2 Mg7 7 . 115.38(5) ?
    Mg5 Mg2 Mg7 7 . 89.01(6) ?
    Mg11 Mg2 Mg7 . . 157.24(8) ?
    Mg1 Mg2 Mg7 4 . 73.32(5) ?
    Ru1 Mg2 Mg8 4 . 130.10(6) ?
    Mg1 Mg2 Mg8 7_556 . 62.52(5) ?
    Ru1 Mg2 Mg8 7 . 106.15(5) ?
    Mg5 Mg2 Mg8 7 . 64.23(5) ?
    Mg11 Mg2 Mg8 . . 62.47(5) ?
    Mg1 Mg2 Mg8 4 . 166.77(7) ?
    Mg7 Mg2 Mg8 . . 103.47(6) ?
    Ru1 Mg2 Mg4 4 4 52.92(3) ?
    Mg1 Mg2 Mg4 7_556 4 61.94(4) ?
    Ru1 Mg2 Mg4 7 4 132.64(6) ?
    Mg5 Mg2 Mg4 7 4 159.73(6) ?
    Mg11 Mg2 Mg4 . 4 100.24(6) ?
    Mg1 Mg2 Mg4 4 4 97.50(5) ?
    Mg7 Mg2 Mg4 . 4 98.90(4) ?
    Mg8 Mg2 Mg4 . 4 95.68(5) ?
    Ru1 Mg2 Ru3 4 . 103.05(5) ?
    Mg1 Mg2 Ru3 7_556 . 54.61(4) ?
    Ru1 Mg2 Ru3 7 . 110.19(5) ?
    Mg5 Mg2 Ru3 7 . 54.45(4) ?
    Mg11 Mg2 Ru3 . . 106.07(6) ?
    Mg1 Mg2 Ru3 4 . 119.25(6) ?
    Mg7 Mg2 Ru3 . . 53.75(5) ?
    Mg8 Mg2 Ru3 . . 52.63(4) ?
    Mg4 Mg2 Ru3 4 . 116.43(5) ?
    Ru1 Mg2 Mg4 4 3 92.82(5) ?
    Mg1 Mg2 Mg4 7_556 3 143.41(7) ?
    Ru1 Mg2 Mg4 7 3 51.22(3) ?
    Mg5 Mg2 Mg4 7 3 106.48(5) ?
    Mg11 Mg2 Mg4 . 3 62.15(4) ?
    Mg1 Mg2 Mg4 4 3 60.56(4) ?
    Mg7 Mg2 Mg4 . 3 133.38(6) ?
    Mg8 Mg2 Mg4 . 3 122.97(6) ?
    Mg4 Mg2 Mg4 4 3 81.57(4) ?
    Ru3 Mg2 Mg4 . 3 160.93(5) ?
    Ru2 Mg3 Ru2 5_565 3_545 180.000(19) ?
    Ru2 Mg3 Mg10 5_565 7 61.03(3) ?
    Ru2 Mg3 Mg10 3_545 7 118.97(3) ?
    Ru2 Mg3 Mg10 5_565 . 118.97(3) ?
    Ru2 Mg3 Mg10 3_545 . 61.03(3) ?
    Mg10 Mg3 Mg10 7 . 180.0 ?
    Ru2 Mg3 Mg6 5_565 8 121.09(3) ?
    Ru2 Mg3 Mg6 3_545 8 58.91(3) ?
    Mg10 Mg3 Mg6 7 8 72.31(4) ?
    Mg10 Mg3 Mg6 . 8 107.69(4) ?
    Ru2 Mg3 Mg6 5_565 2 58.91(3) ?
    Ru2 Mg3 Mg6 3_545 2 121.09(3) ?
    Mg10 Mg3 Mg6 7 2 107.69(4) ?
    Mg10 Mg3 Mg6 . 2 72.31(4) ?
    Mg6 Mg3 Mg6 8 2 180.0 ?
    Ru2 Mg3 Mg11 5_565 7 59.25(3) ?
    Ru2 Mg3 Mg11 3_545 7 120.75(3) ?
    Mg10 Mg3 Mg11 7 7 113.44(4) ?
    Mg10 Mg3 Mg11 . 7 66.56(4) ?
    Mg6 Mg3 Mg11 8 7 118.48(4) ?
    Mg6 Mg3 Mg11 2 7 61.52(4) ?
    Ru2 Mg3 Mg11 5_565 . 120.75(3) ?
    Ru2 Mg3 Mg11 3_545 . 59.25(3) ?
    Mg10 Mg3 Mg11 7 . 66.56(4) ?
    Mg10 Mg3 Mg11 . . 113.44(4) ?
    Mg6 Mg3 Mg11 8 . 61.52(4) ?
    Mg6 Mg3 Mg11 2 . 118.48(4) ?
    Mg11 Mg3 Mg11 7 . 180.0 ?
    Ru2 Mg3 Mg8 5_565 7 60.01(3) ?
    Ru2 Mg3 Mg8 3_545 7 119.99(3) ?
    Mg10 Mg3 Mg8 7 7 62.81(4) ?
    Mg10 Mg3 Mg8 . 7 117.19(4) ?
    Mg6 Mg3 Mg8 8 7 67.90(4) ?
    Mg6 Mg3 Mg8 2 7 112.10(4) ?
    Mg11 Mg3 Mg8 7 7 63.85(4) ?
    Mg11 Mg3 Mg8 . 7 116.15(4) ?
    Ru2 Mg3 Mg8 5_565 . 119.99(3) ?
    Ru2 Mg3 Mg8 3_545 . 60.01(3) ?
    Mg10 Mg3 Mg8 7 . 117.19(4) ?
    Mg10 Mg3 Mg8 . . 62.81(4) ?
    Mg6 Mg3 Mg8 8 . 112.10(4) ?
    Mg6 Mg3 Mg8 2 . 67.90(4) ?
    Mg11 Mg3 Mg8 7 . 116.15(4) ?
    Mg11 Mg3 Mg8 . . 63.85(4) ?
    Mg8 Mg3 Mg8 7 . 180.0 ?
    Ru2 Mg3 Mg5 5_565 . 115.39(3) ?
    Ru2 Mg3 Mg5 3_545 . 64.61(3) ?
    Mg10 Mg3 Mg5 7 . 118.43(4) ?
    Mg10 Mg3 Mg5 . . 61.57(4) ?
    Mg6 Mg3 Mg5 8 . 58.87(4) ?
    Mg6 Mg3 Mg5 2 . 121.13(4) ?
    Mg11 Mg3 Mg5 7 . 67.55(4) ?
    Mg11 Mg3 Mg5 . . 112.45(4) ?
    Mg8 Mg3 Mg5 7 . 65.41(4) ?
    Mg8 Mg3 Mg5 . . 114.59(4) ?
    Ru2 Mg3 Mg5 5_565 7 64.61(3) ?
    Ru2 Mg3 Mg5 3_545 7 115.39(3) ?
    Mg10 Mg3 Mg5 7 7 61.57(4) ?
    Mg10 Mg3 Mg5 . 7 118.43(4) ?
    Mg6 Mg3 Mg5 8 7 121.13(4) ?
    Mg6 Mg3 Mg5 2 7 58.87(4) ?
    Mg11 Mg3 Mg5 7 7 112.45(4) ?
    Mg11 Mg3 Mg5 . 7 67.55(4) ?
    Mg8 Mg3 Mg5 7 7 114.59(4) ?
    Mg8 Mg3 Mg5 . 7 65.41(4) ?
    Mg5 Mg3 Mg5 . 7 180.0 ?
    Ru1 Mg4 Ru1 5 . 180.0 ?
    Ru1 Mg4 Mg1 5 6 115.22(3) ?
    Ru1 Mg4 Mg1 . 6 64.78(3) ?
    Ru1 Mg4 Mg1 5 2 64.78(3) ?
    Ru1 Mg4 Mg1 . 2 115.22(3) ?
    Mg1 Mg4 Mg1 6 2 180.00(6) ?
    Ru1 Mg4 Mg9 5 5 57.499(8) ?
    Ru1 Mg4 Mg9 . 5 122.501(8) ?
    Mg1 Mg4 Mg9 6 5 59.67(3) ?
    Mg1 Mg4 Mg9 2 5 120.33(3) ?
    Ru1 Mg4 Mg9 5 . 122.501(8) ?
    Ru1 Mg4 Mg9 . . 57.499(8) ?
    Mg1 Mg4 Mg9 6 . 120.33(3) ?
    Mg1 Mg4 Mg9 2 . 59.67(3) ?
    Mg9 Mg4 Mg9 5 . 180.0 ?
    Ru1 Mg4 Mg2 5 8_455 54.33(3) ?
    Ru1 Mg4 Mg2 . 8_455 125.67(3) ?
    Mg1 Mg4 Mg2 6 8_455 126.06(4) ?
    Mg1 Mg4 Mg2 2 8_455 53.94(4) ?
    Mg9 Mg4 Mg2 5 8_455 79.97(3) ?
    Mg9 Mg4 Mg2 . 8_455 100.03(3) ?
    Ru1 Mg4 Mg2 5 4_545 125.67(3) ?
    Ru1 Mg4 Mg2 . 4_545 54.33(3) ?
    Mg1 Mg4 Mg2 6 4_545 53.94(4) ?
    Mg1 Mg4 Mg2 2 4_545 126.06(4) ?
    Mg9 Mg4 Mg2 5 4_545 100.03(3) ?
    Mg9 Mg4 Mg2 . 4_545 79.97(3) ?
    Mg2 Mg4 Mg2 8_455 4_545 180.00(7) ?
    Ru1 Mg4 Mg11 5 7 123.95(3) ?
    Ru1 Mg4 Mg11 . 7 56.05(3) ?
    Mg1 Mg4 Mg11 6 7 103.39(4) ?
    Mg1 Mg4 Mg11 2 7 76.61(4) ?
    Mg9 Mg4 Mg11 5 7 124.90(4) ?
    Mg9 Mg4 Mg11 . 7 55.10(4) ?
    Mg2 Mg4 Mg11 8_455 7 70.40(4) ?
    Mg2 Mg4 Mg11 4_545 7 109.60(4) ?
    Ru1 Mg4 Mg11 5 3_445 56.05(3) ?
    Ru1 Mg4 Mg11 . 3_445 123.95(3) ?
    Mg1 Mg4 Mg11 6 3_445 76.61(4) ?
    Mg1 Mg4 Mg11 2 3_445 103.39(4) ?
    Mg9 Mg4 Mg11 5 3_445 55.10(4) ?
    Mg9 Mg4 Mg11 . 3_445 124.90(4) ?
    Mg2 Mg4 Mg11 8_455 3_445 109.60(4) ?
    Mg2 Mg4 Mg11 4_545 3_445 70.40(4) ?
    Mg11 Mg4 Mg11 7 3_445 180.000(14) ?
    Ru1 Mg4 Mg2 5 7 122.97(3) ?
    Ru1 Mg4 Mg2 . 7 57.03(3) ?
    Mg1 Mg4 Mg2 6 7 54.81(4) ?
    Mg1 Mg4 Mg2 2 7 125.19(4) ?
    Mg9 Mg4 Mg2 5 7 79.12(3) ?
    Mg9 Mg4 Mg2 . 7 100.88(3) ?
    Mg2 Mg4 Mg2 8_455 7 85.53(5) ?
    Mg2 Mg4 Mg2 4_545 7 94.47(5) ?
    Mg11 Mg4 Mg2 7 7 53.84(4) ?
    Mg11 Mg4 Mg2 3_445 7 126.16(4) ?
    Ru1 Mg4 Mg2 5 3_445 57.03(3) ?
    Ru1 Mg4 Mg2 . 3_445 122.97(3) ?
    Mg1 Mg4 Mg2 6 3_445 125.19(4) ?
    Mg1 Mg4 Mg2 2 3_445 54.81(4) ?
    Mg9 Mg4 Mg2 5 3_445 100.88(3) ?
    Mg9 Mg4 Mg2 . 3_445 79.12(3) ?
    Mg2 Mg4 Mg2 8_455 3_445 94.47(5) ?
    Mg2 Mg4 Mg2 4_545 3_445 85.53(5) ?
    Mg11 Mg4 Mg2 7 3_445 126.16(4) ?
    Mg11 Mg4 Mg2 3_445 3_445 53.84(4) ?
    Mg2 Mg4 Mg2 7 3_445 180.00(6) ?
    Ru1 Mg5 Ru3 . 7 127.09(6) ?
    Ru1 Mg5 Mg6 . 8 160.41(7) ?
    Ru3 Mg5 Mg6 7 8 64.20(4) ?
    Ru1 Mg5 Mg2 . 7 60.80(4) ?
    Ru3 Mg5 Mg2 7 7 68.06(5) ?
    Mg6 Mg5 Mg2 8 7 121.82(7) ?
    Ru1 Mg5 Mg3 . . 100.33(5) ?
    Ru3 Mg5 Mg3 7 . 104.28(5) ?
    Mg6 Mg5 Mg3 8 . 60.11(4) ?
    Mg2 Mg5 Mg3 7 . 104.07(6) ?
    Ru1 Mg5 Mg10 . . 58.99(4) ?
    Ru3 Mg5 Mg10 7 . 160.57(6) ?
    Mg6 Mg5 Mg10 8 . 104.98(6) ?
    Mg2 Mg5 Mg10 7 . 109.38(6) ?
    Mg3 Mg5 Mg10 . . 56.90(4) ?
    Ru1 Mg5 Ru2 . 3_545 113.22(5) ?
    Ru3 Mg5 Ru2 7 3_545 119.23(5) ?
    Mg6 Mg5 Ru2 8 3_545 55.97(4) ?
    Mg2 Mg5 Ru2 7 3_545 157.46(6) ?
    Mg3 Mg5 Ru2 . 3_545 54.16(3) ?
    Mg10 Mg5 Ru2 . 3_545 56.00(4) ?
    Ru1 Mg5 Mg10 . 2_655 130.54(6) ?
    Ru3 Mg5 Mg10 7 2_655 87.87(5) ?
    Mg6 Mg5 Mg10 8 2_655 59.51(5) ?
    Mg2 Mg5 Mg10 7 2_655 147.34(7) ?
    Mg3 Mg5 Mg10 . 2_655 103.06(5) ?
    Mg10 Mg5 Mg10 . 2_655 100.54(6) ?
    Ru2 Mg5 Mg10 3_545 2_655 54.24(4) ?
    Ru1 Mg5 Mg8 . 7 106.52(5) ?
    Ru3 Mg5 Mg8 7 7 55.02(4) ?
    Mg6 Mg5 Mg8 8 7 65.10(5) ?
    Mg2 Mg5 Mg8 7 7 61.00(5) ?
    Mg3 Mg5 Mg8 . 7 57.14(4) ?
    Mg10 Mg5 Mg8 . 7 106.26(6) ?
    Ru2 Mg5 Mg8 3_545 7 104.15(5) ?
    Mg10 Mg5 Mg8 2_655 7 122.81(6) ?
    Ru1 Mg5 Mg7 . 3_545 52.12(3) ?
    Ru3 Mg5 Mg7 7 3_545 107.46(5) ?
    Mg6 Mg5 Mg7 8 3_545 145.21(6) ?
    Mg2 Mg5 Mg7 7 3_545 79.67(5) ?
    Mg3 Mg5 Mg7 . 3_545 146.88(5) ?
    Mg10 Mg5 Mg7 . 3_545 90.52(5) ?
    Ru2 Mg5 Mg7 3_545 3_545 114.86(5) ?
    Mg10 Mg5 Mg7 2_655 3_545 87.43(5) ?
    Mg8 Mg5 Mg7 7 3_545 140.36(6) ?
    Ru1 Mg5 Mg11 . 7 54.05(4) ?
    Ru3 Mg5 Mg11 7 7 106.18(5) ?
    Mg6 Mg5 Mg11 8 7 109.57(6) ?
    Mg2 Mg5 Mg11 7 7 55.65(5) ?
    Mg3 Mg5 Mg11 . 7 56.07(4) ?
    Mg10 Mg5 Mg11 . 7 60.69(5) ?
    Ru2 Mg5 Mg11 3_545 7 102.53(5) ?
    Mg10 Mg5 Mg11 2_655 7 156.77(6) ?
    Mg8 Mg5 Mg11 7 7 57.55(4) ?
    Mg7 Mg5 Mg11 3_545 7 105.18(5) ?
    Ru1 Mg5 Mg1 . 2_655 114.25(6) ?
    Ru3 Mg5 Mg1 7 2_655 53.45(4) ?
    Mg6 Mg5 Mg1 8 2_655 85.33(5) ?
    Mg2 Mg5 Mg1 7 2_655 91.91(6) ?
    Mg3 Mg5 Mg1 . 2_655 145.38(6) ?
    Mg10 Mg5 Mg1 . 2_655 144.90(6) ?
    Ru2 Mg5 Mg1 3_545 2_655 109.58(5) ?
    Mg10 Mg5 Mg1 2_655 2_655 55.51(4) ?
    Mg8 Mg5 Mg1 7 2_655 108.47(6) ?
    Mg7 Mg5 Mg1 3_545 2_655 65.52(4) ?
    Mg11 Mg5 Mg1 7 2_655 147.54(6) ?
    Ru2 Mg6 Mg6 5_566 2 162.08(8) ?
    Ru2 Mg6 Mg5 5_566 8_456 64.81(4) ?
    Mg6 Mg6 Mg5 2 8_456 110.65(5) ?
    Ru2 Mg6 Mg3 5_566 2 57.04(3) ?
    Mg6 Mg6 Mg3 2 2 105.21(7) ?
    Mg5 Mg6 Mg3 8_456 2 61.02(4) ?
    Ru2 Mg6 Mg8 5_566 7_556 59.02(4) ?
    Mg6 Mg6 Mg8 2 7_556 132.42(6) ?
    Mg5 Mg6 Mg8 8_456 7_556 115.27(6) ?
    Mg3 Mg6 Mg8 2 7_556 107.17(5) ?
    Ru2 Mg6 Mg8 5_566 . 128.96(6) ?
    Mg6 Mg6 Mg8 2 . 67.86(6) ?
    Mg5 Mg6 Mg8 8_456 . 97.28(6) ?
    Mg3 Mg6 Mg8 2 . 154.33(6) ?
    Mg8 Mg6 Mg8 7_556 . 94.18(5) ?
    Ru2 Mg6 Mg10 5_566 7_556 58.16(4) ?
    Mg6 Mg6 Mg10 2 7_556 137.36(7) ?
    Mg5 Mg6 Mg10 8_456 7_556 64.28(5) ?
    Mg3 Mg6 Mg10 2 7_556 107.15(5) ?
    Mg8 Mg6 Mg10 7_556 7_556 60.36(5) ?
    Mg8 Mg6 Mg10 . 7_556 70.91(5) ?
    Ru2 Mg6 Mg11 5_566 8_456 57.95(4) ?
    Mg6 Mg6 Mg11 2 8_456 112.85(5) ?
    Mg5 Mg6 Mg11 8_456 8_456 112.56(6) ?
    Mg3 Mg6 Mg11 2 8_456 59.50(4) ?
    Mg8 Mg6 Mg11 7_556 8_456 59.37(5) ?
    Mg8 Mg6 Mg11 . 8_456 146.15(7) ?
    Mg10 Mg6 Mg11 7_556 8_456 107.25(6) ?
    Ru2 Mg6 Ru3 5_566 . 120.14(5) ?
    Mg6 Mg6 Ru3 2 . 61.44(3) ?
    Mg5 Mg6 Ru3 8_456 . 56.27(4) ?
    Mg3 Mg6 Ru3 2 . 99.39(4) ?
    Mg8 Mg6 Ru3 7_556 . 142.04(6) ?
    Mg8 Mg6 Ru3 . . 55.20(4) ?
    Mg10 Mg6 Ru3 7_556 . 86.36(5) ?
    Mg11 Mg6 Ru3 8_456 . 157.16(6) ?
    Ru2 Mg6 Mg8 5_566 2 107.97(5) ?
    Mg6 Mg6 Mg8 2 2 57.51(5) ?
    Mg5 Mg6 Mg8 8_456 2 61.82(5) ?
    Mg3 Mg6 Mg8 2 2 56.29(4) ?
    Mg8 Mg6 Mg8 7_556 2 163.14(7) ?
    Mg8 Mg6 Mg8 . 2 102.64(6) ?
    Mg10 Mg6 Mg8 7_556 2 124.25(6) ?
    Mg11 Mg6 Mg8 8_456 2 105.31(6) ?
    Ru3 Mg6 Mg8 . 2 52.24(3) ?
    Ru2 Mg6 Mg10 5_566 . 125.91(5) ?
    Mg6 Mg6 Mg10 2 . 66.26(5) ?
    Mg5 Mg6 Mg10 8_456 . 153.92(7) ?
    Mg3 Mg6 Mg10 2 . 144.88(6) ?
    Mg8 Mg6 Mg10 7_556 . 67.12(5) ?
    Mg8 Mg6 Mg10 . . 56.99(4) ?
    Mg10 Mg6 Mg10 7_556 . 99.61(5) ?
    Mg11 Mg6 Mg10 8_456 . 91.30(5) ?
    Ru3 Mg6 Mg10 . . 104.69(5) ?
    Mg8 Mg6 Mg10 2 . 123.57(6) ?
    Ru2 Mg6 Mg10 5_566 2 100.91(5) ?
    Mg6 Mg6 Mg10 2 2 62.50(5) ?
    Mg5 Mg6 Mg10 8_456 2 103.96(6) ?
    Mg3 Mg6 Mg10 2 2 52.31(4) ?
    Mg8 Mg6 Mg10 7_556 2 115.42(6) ?
    Mg8 Mg6 Mg10 . 2 130.12(6) ?
    Mg10 Mg6 Mg10 7_556 2 158.48(7) ?
    Mg11 Mg6 Mg10 8_456 2 58.92(4) ?
    Ru3 Mg6 Mg10 . 2 102.22(5) ?
    Mg8 Mg6 Mg10 2 2 53.50(4) ?
    Mg10 Mg6 Mg10 . 2 97.24(6) ?
    Ru1 Mg7 Ru1 4 3_455 130.40(8) ?
    Ru1 Mg7 Ru3 4 . 114.80(4) ?
    Ru1 Mg7 Ru3 3_455 . 114.80(4) ?
    Ru1 Mg7 Mg1 4 8_455 147.89(3) ?
    Ru1 Mg7 Mg1 3_455 8_455 66.69(3) ?
    Ru3 Mg7 Mg1 . 8_455 57.46(4) ?
    Ru1 Mg7 Mg1 4 7_556 66.69(3) ?
    Ru1 Mg7 Mg1 3_455 7_556 147.89(3) ?
    Ru3 Mg7 Mg1 . 7_556 57.46(4) ?
    Mg1 Mg7 Mg1 8_455 7_556 114.91(8) ?
    Ru1 Mg7 Mg2 4 . 56.26(3) ?
    Ru1 Mg7 Mg2 3_455 . 153.62(3) ?
    Ru3 Mg7 Mg2 . . 66.05(5) ?
    Mg1 Mg7 Mg2 8_455 . 96.36(6) ?
    Mg1 Mg7 Mg2 7_556 . 56.81(4) ?
    Ru1 Mg7 Mg2 4 2 153.62(3) ?
    Ru1 Mg7 Mg2 3_455 2 56.26(3) ?
    Ru3 Mg7 Mg2 . 2 66.05(5) ?
    Mg1 Mg7 Mg2 8_455 2 56.81(4) ?
    Mg1 Mg7 Mg2 7_556 2 96.36(6) ?
    Mg2 Mg7 Mg2 . 2 132.11(9) ?
    Ru1 Mg7 Mg5 4 4 54.16(4) ?
    Ru1 Mg7 Mg5 3_455 4 82.50(5) ?
    Ru3 Mg7 Mg5 . 4 148.60(3) ?
    Mg1 Mg7 Mg5 8_455 4 148.81(6) ?
    Mg1 Mg7 Mg5 7_556 4 93.60(4) ?
    Mg2 Mg7 Mg5 . 4 110.40(5) ?
    Mg2 Mg7 Mg5 2 4 110.14(5) ?
    Ru1 Mg7 Mg5 4 3_455 82.50(5) ?
    Ru1 Mg7 Mg5 3_455 3_455 54.16(4) ?
    Ru3 Mg7 Mg5 . 3_455 148.60(3) ?
    Mg1 Mg7 Mg5 8_455 3_455 93.60(4) ?
    Mg1 Mg7 Mg5 7_556 3_455 148.81(6) ?
    Mg2 Mg7 Mg5 . 3_455 110.14(5) ?
    Mg2 Mg7 Mg5 2 3_455 110.40(5) ?
    Mg5 Mg7 Mg5 4 3_455 62.81(7) ?
    Ru1 Mg7 Mg1 4 3_455 109.15(5) ?
    Ru1 Mg7 Mg1 3_455 3_455 50.67(3) ?
    Ru3 Mg7 Mg1 . 3_455 111.39(4) ?
    Mg1 Mg7 Mg1 8_455 3_455 102.14(5) ?
    Mg1 Mg7 Mg1 7_556 3_455 100.49(3) ?
    Mg2 Mg7 Mg1 . 3_455 155.61(4) ?
    Mg2 Mg7 Mg1 2 3_455 52.07(4) ?
    Mg5 Mg7 Mg1 4 3_455 58.11(4) ?
    Mg5 Mg7 Mg1 3_455 3_455 84.59(5) ?
    Ru1 Mg7 Mg1 4 4 50.67(3) ?
    Ru1 Mg7 Mg1 3_455 4 109.15(5) ?
    Ru3 Mg7 Mg1 . 4 111.39(4) ?
    Mg1 Mg7 Mg1 8_455 4 100.49(3) ?
    Mg1 Mg7 Mg1 7_556 4 102.14(5) ?
    Mg2 Mg7 Mg1 . 4 52.06(4) ?
    Mg2 Mg7 Mg1 2 4 155.61(4) ?
    Mg5 Mg7 Mg1 4 4 84.59(5) ?
    Mg5 Mg7 Mg1 3_455 4 58.11(4) ?
    Mg1 Mg7 Mg1 3_455 4 137.23(8) ?
    Ru3 Mg8 Ru2 . 3_545 160.19(6) ?
    Ru3 Mg8 Mg3 . . 104.72(5) ?
    Ru2 Mg8 Mg3 3_545 . 56.29(3) ?
    Ru3 Mg8 Mg11 . 2_655 132.15(6) ?
    Ru2 Mg8 Mg11 3_545 2_655 57.89(4) ?
    Mg3 Mg8 Mg11 . 2_655 106.20(5) ?
    Ru3 Mg8 Mg6 . 7_556 141.01(6) ?
    Ru2 Mg8 Mg6 3_545 7_556 57.18(4) ?
    Mg3 Mg8 Mg6 . 7_556 104.40(5) ?
    Mg11 Mg8 Mg6 2_655 7_556 60.75(5) ?
    Ru3 Mg8 Mg6 . . 63.00(4) ?
    Ru2 Mg8 Mg6 3_545 . 122.68(6) ?
    Mg3 Mg8 Mg6 . . 102.34(5) ?
    Mg11 Mg8 Mg6 2_655 . 140.25(6) ?
    Mg6 Mg8 Mg6 7_556 . 85.82(5) ?
    Ru3 Mg8 Mg10 . . 119.27(6) ?
    Ru2 Mg8 Mg10 3_545 . 57.53(4) ?
    Mg3 Mg8 Mg10 . . 56.49(4) ?
    Mg11 Mg8 Mg10 2_655 . 108.17(6) ?
    Mg6 Mg8 Mg10 7_556 . 60.15(5) ?
    Mg6 Mg8 Mg10 . . 66.51(5) ?
    Ru3 Mg8 Mg1 . 7_556 56.23(4) ?
    Ru2 Mg8 Mg1 3_545 7_556 137.99(6) ?
    Mg3 Mg8 Mg1 . 7_556 151.64(6) ?
    Mg11 Mg8 Mg1 2_655 7_556 80.13(5) ?
    Mg6 Mg8 Mg1 7_556 7_556 102.72(6) ?
    Mg6 Mg8 Mg1 . 7_556 87.73(6) ?
    Mg10 Mg8 Mg1 . 7_556 148.90(7) ?
    Ru3 Mg8 Mg2 . . 65.25(4) ?
    Ru2 Mg8 Mg2 3_545 . 109.37(6) ?
    Mg3 Mg8 Mg2 . . 99.43(5) ?
    Mg11 Mg8 Mg2 2_655 . 74.32(5) ?
    Mg6 Mg8 Mg2 7_556 . 133.29(7) ?
    Mg6 Mg8 Mg2 . . 127.31(6) ?
    Mg10 Mg8 Mg2 . . 155.83(7) ?
    Mg1 Mg8 Mg2 7_556 . 54.87(5) ?
    Ru3 Mg8 Mg11 . . 110.94(5) ?
    Ru2 Mg8 Mg11 3_545 . 56.10(4) ?
    Mg3 Mg8 Mg11 . . 58.07(4) ?
    Mg11 Mg8 Mg11 2_655 . 59.92(5) ?
    Mg6 Mg8 Mg11 7_556 . 106.30(6) ?
    Mg6 Mg8 Mg11 . . 158.63(6) ?
    Mg10 Mg8 Mg11 . . 103.82(6) ?
    Mg1 Mg8 Mg11 7_556 . 106.07(6) ?
    Mg2 Mg8 Mg11 . . 55.70(5) ?
    Ru3 Mg8 Mg5 . 7 55.21(4) ?
    Ru2 Mg8 Mg5 3_545 7 105.56(5) ?
    Mg3 Mg8 Mg5 . 7 57.45(4) ?
    Mg11 Mg8 Mg5 2_655 7 117.95(6) ?
    Mg6 Mg8 Mg5 7_556 7 161.55(7) ?
    Mg6 Mg8 Mg5 . 7 100.60(6) ?
    Mg10 Mg8 Mg5 . 7 106.37(6) ?
    Mg1 Mg8 Mg5 7_556 7 94.85(6) ?
    Mg2 Mg8 Mg5 . 7 54.77(5) ?
    Mg11 Mg8 Mg5 . 7 62.71(5) ?
    Ru3 Mg8 Mg6 . 2 59.07(4) ?
    Ru2 Mg8 Mg6 3_545 2 106.99(5) ?
    Mg3 Mg8 Mg6 . 2 55.81(4) ?
    Mg11 Mg8 Mg6 2_655 2 161.91(6) ?
    Mg6 Mg8 Mg6 7_556 2 121.84(5) ?
    Mg6 Mg8 Mg6 . 2 54.63(5) ?
    Mg10 Mg8 Mg6 . 2 65.12(5) ?
    Mg1 Mg8 Mg6 7_556 2 114.59(6) ?
    Mg2 Mg8 Mg6 . 2 104.81(6) ?
    Mg11 Mg8 Mg6 . 2 104.20(5) ?
    Mg5 Mg8 Mg6 7 2 53.08(4) ?
    Ru1 Mg9 Ru1 . 2 134.47(9) ?
    Ru1 Mg9 Mg10 . 2 157.83(4) ?
    Ru1 Mg9 Mg10 2 2 58.38(3) ?
    Ru1 Mg9 Mg10 . . 58.38(3) ?
    Ru1 Mg9 Mg10 2 . 157.83(4) ?
    Mg10 Mg9 Mg10 2 . 117.45(9) ?
    Ru1 Mg9 Mg11 . 8_456 135.50(3) ?
    Ru1 Mg9 Mg11 2 8_456 57.61(3) ?
    Mg10 Mg9 Mg11 2 8_456 65.30(5) ?
    Mg10 Mg9 Mg11 . 8_456 100.34(5) ?
    Ru1 Mg9 Mg11 . 7 57.61(3) ?
    Ru1 Mg9 Mg11 2 7 135.51(3) ?
    Mg10 Mg9 Mg11 2 7 100.34(5) ?
    Mg10 Mg9 Mg11 . 7 65.30(5) ?
    Mg11 Mg9 Mg11 8_456 7 153.45(10) ?
    Ru1 Mg9 Mg1 . . 55.36(3) ?
    Ru1 Mg9 Mg1 2 . 109.88(5) ?
    Mg10 Mg9 Mg1 2 . 144.55(5) ?
    Mg10 Mg9 Mg1 . . 59.45(4) ?
    Mg11 Mg9 Mg1 8_456 . 80.16(4) ?
    Mg11 Mg9 Mg1 7 . 107.84(4) ?
    Ru1 Mg9 Mg1 . 2 109.88(5) ?
    Ru1 Mg9 Mg1 2 2 55.36(3) ?
    Mg10 Mg9 Mg1 2 2 59.45(4) ?
    Mg10 Mg9 Mg1 . 2 144.55(5) ?
    Mg11 Mg9 Mg1 8_456 2 107.84(4) ?
    Mg11 Mg9 Mg1 7 2 80.16(4) ?
    Mg1 Mg9 Mg1 . 2 145.67(10) ?
    Ru1 Mg9 Mg4 . . 52.20(3) ?
    Ru1 Mg9 Mg4 2 . 91.88(5) ?
    Mg10 Mg9 Mg4 2 . 118.45(3) ?
    Mg10 Mg9 Mg4 . . 107.56(3) ?
    Mg11 Mg9 Mg4 8_456 . 143.32(7) ?
    Mg11 Mg9 Mg4 7 . 62.75(3) ?
    Mg1 Mg9 Mg4 . . 93.80(5) ?
    Mg1 Mg9 Mg4 2 . 59.43(4) ?
    Ru1 Mg9 Mg4 . 2 91.88(5) ?
    Ru1 Mg9 Mg4 2 2 52.20(3) ?
    Mg10 Mg9 Mg4 2 2 107.56(3) ?
    Mg10 Mg9 Mg4 . 2 118.45(3) ?
    Mg11 Mg9 Mg4 8_456 2 62.75(3) ?
    Mg11 Mg9 Mg4 7 2 143.32(7) ?
    Mg1 Mg9 Mg4 . 2 59.43(4) ?
    Mg1 Mg9 Mg4 2 2 93.80(5) ?
    Mg4 Mg9 Mg4 . 2 82.91(6) ?
    Ru1 Mg9 Mg6 . . 118.97(5) ?
    Ru1 Mg9 Mg6 2 . 102.75(4) ?
    Mg10 Mg9 Mg6 2 . 62.88(5) ?
    Mg10 Mg9 Mg6 . . 60.66(5) ?
    Mg11 Mg9 Mg6 8_456 . 54.81(5) ?
    Mg11 Mg9 Mg6 7 . 99.09(7) ?
    Mg1 Mg9 Mg6 . . 91.29(5) ?
    Mg1 Mg9 Mg6 2 . 121.00(6) ?
    Mg4 Mg9 Mg6 . . 161.83(5) ?
    Mg4 Mg9 Mg6 2 . 114.54(3) ?
    Ru1 Mg9 Mg6 . 2 102.75(4) ?
    Ru1 Mg9 Mg6 2 2 118.97(5) ?
    Mg10 Mg9 Mg6 2 2 60.66(5) ?
    Mg10 Mg9 Mg6 . 2 62.88(5) ?
    Mg11 Mg9 Mg6 8_456 2 99.09(7) ?
    Mg11 Mg9 Mg6 7 2 54.81(5) ?
    Mg1 Mg9 Mg6 . 2 121.00(6) ?
    Mg1 Mg9 Mg6 2 2 91.29(5) ?
    Mg4 Mg9 Mg6 . 2 114.54(3) ?
    Mg4 Mg9 Mg6 2 2 161.83(5) ?
    Mg6 Mg9 Mg6 . 2 48.71(6) ?
    Ru1 Mg10 Mg3 . . 102.11(5) ?
    Ru1 Mg10 Ru2 . 3_545 118.36(5) ?
    Mg3 Mg10 Ru2 . 3_545 58.03(3) ?
    Ru1 Mg10 Mg9 . . 59.03(4) ?
    Mg3 Mg10 Mg9 . . 110.34(5) ?
    Ru2 Mg10 Mg9 3_545 . 168.10(6) ?
    Ru1 Mg10 Mg5 . . 56.69(4) ?
    Mg3 Mg10 Mg5 . . 61.53(4) ?
    Ru2 Mg10 Mg5 3_545 . 63.61(4) ?
    Mg9 Mg10 Mg5 . . 109.83(6) ?
    Ru1 Mg10 Mg6 . 7_556 135.87(6) ?
    Mg3 Mg10 Mg6 . 7_556 107.18(5) ?
    Ru2 Mg10 Mg6 3_545 7_556 57.21(4) ?
    Mg9 Mg10 Mg6 . 7_556 133.63(6) ?
    Mg5 Mg10 Mg6 . 7_556 111.52(6) ?
    Ru1 Mg10 Mg8 . . 162.17(6) ?
    Mg3 Mg10 Mg8 . . 60.69(4) ?
    Ru2 Mg10 Mg8 3_545 . 58.40(4) ?
    Mg9 Mg10 Mg8 . . 119.96(7) ?
    Mg5 Mg10 Mg8 . . 112.81(6) ?
    Mg6 Mg10 Mg8 7_556 . 59.49(5) ?
    Ru1 Mg10 Mg1 . . 56.91(4) ?
    Mg3 Mg10 Mg1 . . 158.81(6) ?
    Ru2 Mg10 Mg1 3_545 . 126.25(6) ?
    Mg9 Mg10 Mg1 . . 63.43(5) ?
    Mg5 Mg10 Mg1 . . 100.34(6) ?
    Mg6 Mg10 Mg1 7_556 . 89.18(6) ?
    Mg8 Mg10 Mg1 . . 140.47(7) ?
    Ru1 Mg10 Mg5 . 2_655 82.41(5) ?
    Mg3 Mg10 Mg5 . 2_655 112.50(6) ?
    Ru2 Mg10 Mg5 3_545 2_655 61.27(4) ?
    Mg9 Mg10 Mg5 . 2_655 126.94(6) ?
    Mg5 Mg10 Mg5 . 2_655 67.40(6) ?
    Mg6 Mg10 Mg5 7_556 2_655 56.21(5) ?
    Mg8 Mg10 Mg5 . 2_655 107.71(6) ?
    Mg1 Mg10 Mg5 . 2_655 65.22(5) ?
    Ru1 Mg10 Mg11 . 7 55.04(4) ?
    Mg3 Mg10 Mg11 . 7 58.67(4) ?
    Ru2 Mg10 Mg11 3_545 7 111.10(6) ?
    Mg9 Mg10 Mg11 . 7 57.36(4) ?
    Mg5 Mg10 Mg11 . 7 64.73(5) ?
    Mg6 Mg10 Mg11 7_556 7 165.75(7) ?
    Mg8 Mg10 Mg11 . 7 108.27(6) ?
    Mg1 Mg10 Mg11 . 7 104.95(6) ?
    Mg5 Mg10 Mg11 2_655 7 128.08(6) ?
    Ru1 Mg10 Mg6 . . 127.24(6) ?
    Mg3 Mg10 Mg6 . . 98.18(5) ?
    Ru2 Mg10 Mg6 3_545 . 113.76(5) ?
    Mg9 Mg10 Mg6 . . 68.30(5) ?
    Mg5 Mg10 Mg6 . . 158.34(6) ?
    Mg6 Mg10 Mg6 7_556 . 80.40(5) ?
    Mg8 Mg10 Mg6 . . 56.50(5) ?
    Mg1 Mg10 Mg6 . . 97.77(6) ?
    Mg5 Mg10 Mg6 2_655 . 131.98(6) ?
    Mg11 Mg10 Mg6 7 . 99.14(5) ?
    Ru1 Mg10 Mg6 . 2 106.00(5) ?
    Mg3 Mg10 Mg6 . 2 55.38(4) ?
    Ru2 Mg10 Mg6 3_545 2 104.77(5) ?
    Mg9 Mg10 Mg6 . 2 66.82(5) ?
    Mg5 Mg10 Mg6 . 2 107.50(6) ?
    Mg6 Mg10 Mg6 7_556 2 117.71(5) ?
    Mg8 Mg10 Mg6 . 2 61.37(5) ?
    Mg1 Mg10 Mg6 . 2 128.68(6) ?
    Mg5 Mg10 Mg6 2_655 2 166.04(6) ?
    Mg11 Mg10 Mg6 7 2 54.43(4) ?
    Mg6 Mg10 Mg6 . 2 51.24(5) ?
    Ru1 Mg11 Ru2 7 3_545 155.70(6) ?
    Ru1 Mg11 Mg2 7 . 60.28(4) ?
    Ru2 Mg11 Mg2 3_545 . 116.17(6) ?
    Ru1 Mg11 Mg9 7 7 59.37(4) ?
    Ru2 Mg11 Mg9 3_545 7 128.41(6) ?
    Mg2 Mg11 Mg9 . 7 115.27(7) ?
    Ru1 Mg11 Mg3 7 . 99.74(4) ?
    Ru2 Mg11 Mg3 3_545 . 56.62(3) ?
    Mg2 Mg11 Mg3 . . 104.09(6) ?
    Mg9 Mg11 Mg3 7 . 106.81(6) ?
    Ru1 Mg11 Mg8 7 2_655 142.98(6) ?
    Ru2 Mg11 Mg8 3_545 2_655 58.97(4) ?
    Mg2 Mg11 Mg8 . 2_655 132.77(7) ?
    Mg9 Mg11 Mg8 7 2_655 88.30(5) ?
    Mg3 Mg11 Mg8 . 2_655 107.16(5) ?
    Ru1 Mg11 Mg6 7 8 118.30(5) ?
    Ru2 Mg11 Mg6 3_545 8 57.19(4) ?
    Mg2 Mg11 Mg6 . 8 163.04(7) ?
    Mg9 Mg11 Mg6 7 8 72.30(6) ?
    Mg3 Mg11 Mg6 . 8 58.98(4) ?
    Mg8 Mg11 Mg6 2_655 8 59.88(5) ?
    Ru1 Mg11 Mg11 7 2_655 134.07(4) ?
    Ru2 Mg11 Mg11 3_545 2_655 57.31(3) ?
    Mg2 Mg11 Mg11 . 2_655 76.07(5) ?
    Mg9 Mg11 Mg11 7 2_655 142.44(7) ?
    Mg3 Mg11 Mg11 . 2_655 104.29(4) ?
    Mg8 Mg11 Mg11 2_655 2_655 62.53(5) ?
    Mg6 Mg11 Mg11 8 2_655 107.62(5) ?
    Ru1 Mg11 Mg8 7 . 107.59(5) ?
    Ru2 Mg11 Mg8 3_545 . 57.11(4) ?
    Mg2 Mg11 Mg8 . . 61.83(5) ?
    Mg9 Mg11 Mg8 7 . 159.99(6) ?
    Mg3 Mg11 Mg8 . . 58.08(4) ?
    Mg8 Mg11 Mg8 2_655 . 108.10(6) ?
    Mg6 Mg11 Mg8 8 . 105.55(6) ?
    Mg11 Mg11 Mg8 2_655 . 57.55(5) ?
    Ru1 Mg11 Mg10 7 7 56.04(4) ?
    Ru2 Mg11 Mg10 3_545 7 106.11(5) ?
    Mg2 Mg11 Mg10 . 7 103.72(6) ?
    Mg9 Mg11 Mg10 7 7 57.34(4) ?
    Mg3 Mg11 Mg10 . 7 54.77(4) ?
    Mg8 Mg11 Mg10 2_655 7 123.16(6) ?
    Mg6 Mg11 Mg10 8 7 66.65(5) ?
    Mg11 Mg11 Mg10 2_655 7 158.75(6) ?
    Mg8 Mg11 Mg10 . 7 103.13(6) ?
    Ru1 Mg11 Mg4 7 3 52.36(2) ?
    Ru2 Mg11 Mg4 3_545 3 150.92(5) ?
    Mg2 Mg11 Mg4 . 3 64.02(4) ?
    Mg9 Mg11 Mg4 7 3 62.14(5) ?
    Mg3 Mg11 Mg4 . 3 152.10(5) ?
    Mg8 Mg11 Mg4 2_655 3 98.36(5) ?
    Mg6 Mg11 Mg4 8 3 130.20(6) ?
    Mg11 Mg11 Mg4 2_655 3 97.28(3) ?
    Mg8 Mg11 Mg4 . 3 124.15(5) ?
    Mg10 Mg11 Mg4 7 3 101.66(5) ?
    Ru1 Mg11 Mg5 7 7 53.03(4) ?
    Ru2 Mg11 Mg5 3_545 7 103.98(5) ?
    Mg2 Mg11 Mg5 . 7 55.38(5) ?
    Mg9 Mg11 Mg5 7 7 101.57(5) ?
    Mg3 Mg11 Mg5 . 7 56.38(4) ?
    Mg8 Mg11 Mg5 2_655 7 162.57(6) ?
    Mg6 Mg11 Mg5 8 7 109.19(6) ?
    Mg11 Mg11 Mg5 2_655 7 113.06(7) ?
    Mg8 Mg11 Mg5 . 7 59.74(4) ?
    Mg10 Mg11 Mg5 7 7 54.59(5) ?
    Mg4 Mg11 Mg5 3 7 98.95(4) ?
_shelx_space_group_comment
;
The symmetry employed for this shelxl refinement is uniquely defined
by the following loop, which should always be used as a source of
symmetry information in preference to the above space-group names.
They are only intended as comments.
;
_shelx_estimated_absorpt_T_min     ?
_shelx_estimated_absorpt_T_max     ?
_shelx_hkl_file
;
  -2   0   0   36.20    2.60
   2   0   0   37.20    7.00
   2   0   0   31.40    3.60
   2   0   0   32.20    3.20
   2   0   0   35.80    2.60
  -2   0   0   28.30    3.60
  -2   0   0   31.60    3.00
  -2   0   0   43.70    7.20
  -2   0   0   29.70    6.60
   4   0   0 8686.63  367.56
   4   0   0 8368.66  358.36
   4   0   0 8292.17  356.76
  -4   0   0 8756.72  355.96
  -4   0   0 8555.14  357.06
   4   0   0 8483.35  355.96
  -4   0   0 8624.74  367.86
  -4   0   0 8163.48  358.36
  -6   0   0  238.58   32.80
  -6   0   0  291.07   31.70
  -6   0   0  264.57   16.20
   6   0   0  250.27   16.00
   6   0   0  273.07   15.30
  -6   0   0  272.37   15.00
  -6   0   0  269.07   18.70
   6   0   0  252.87   30.30
   6   0   0  261.27   18.80
   6   0   0  265.77   14.80
  -8   0   0 1860.11   91.29
  -8   0   0 1988.00   91.89
   8   0   0 2069.59   95.29
  -8   0   0 2101.99   89.89
   8   0   0 1892.31  113.49
  -8   0   0 2001.60  117.09
  -8   0   0 1971.50  116.69
   8   0   0 2039.60   89.79
   8   0   0 2246.58  116.89
   8   0   0 2144.59   90.69
  10   0   0   -5.10   10.30
  10   0   0   -2.70   34.00
  10   0   0  -11.90   12.50
 -10   0   0   -4.10    8.20
 -10   0   0   61.19   43.50
 -10   0   0    8.00   15.80
  10   0   0  -10.90    8.30
 -10   0   0    9.60   11.10
 -10   0   0  -39.50   42.00
 -12   0   0  741.13   47.20
 -12   0   0  758.22  106.99
 -12   0   0  735.03   43.40
  12   0   0  735.43   43.20
 -12   0   0  585.24   95.09
  12   0   0  843.62   53.79
   1  -1   0   87.99    4.50
   1  -1   0   91.39    4.60
  -1  -1   0   91.19    7.40
  -1  -1   0   81.79    5.10
  -1  -1   0   90.79    4.70
   1  -1   0   86.09    4.70
   1  -1   0   91.19    4.90
  -1   1   0   91.09    7.60
  -1   1   0   84.29    8.00
   1   1   0   88.69    5.60
   1   1   0   96.79    4.90
   1   1   0   84.19    4.50
  -1   1   0   95.09    4.70
   3  -1   0   97.09   13.40
  -3  -1   0  119.79   14.00
   3  -1   0  101.69    5.90
  -3  -1   0   94.59    6.70
   3  -1   0  100.59    6.00
   3  -1   0  131.59   14.10
  -3  -1   0   99.49    7.80
   3  -1   0   96.29    7.20
   3  -1   0   93.79    6.40
  -3  -1   0  100.49    5.80
   3   1   0   90.99    7.60
  -3   1   0   92.29   13.50
  -3   1   0   95.09    5.90
   3   1   0  107.69   14.10
  -3   1   0   89.19   13.10
  -3   1   0   89.89    7.20
   3   1   0   94.09    5.80
  -3   1   0  103.39    6.60
   3   1   0   85.79    6.30
   5  -1   0   -2.20    2.40
  -5  -1   0    5.40    4.20
  -5  -1   0   -9.40    4.70
   5  -1   0    1.30    2.50
  -5  -1   0   -3.50    2.40
   5  -1   0   -3.80    4.60
  -5  -1   0   -7.00   12.40
   5  -1   0   -1.70    3.80
  -5  -1   0    3.90    3.70
   5  -1   0  -15.20   10.00
  -5  -1   0    9.70   11.70
  -5   1   0   -1.70    2.80
  -5   1   0    3.20   11.80
   5   1   0    4.40    2.60
  -5   1   0   10.60    5.40
  -5   1   0    1.00    3.10
   5   1   0   12.70   12.50
  -5   1   0   22.20   14.90
   5   1   0    5.20    3.60
  -5   1   0   -2.00    3.50
   5   1   0   -1.20    4.50
   7  -1   0  159.08   12.00
   7  -1   0  174.68   28.90
   7  -1   0  121.79   14.70
  -7  -1   0  105.49   28.40
  -7  -1   0  172.48   18.90
  -7  -1   0  139.99   13.30
   7  -1   0  168.58   13.50
  -7  -1   0  157.48   10.80
  -7  -1   0  134.89   14.10
   7  -1   0  154.38   11.30
  -7  -1   0  201.28   33.30
   7   1   0  177.88   17.20
   7   1   0  143.89   11.10
   7   1   0  118.39   13.90
   7   1   0  149.79   11.20
  -7   1   0  138.59   12.60
  -7   1   0  178.68   31.70
   7   1   0  189.08   31.30
  -7   1   0  140.79   16.80
  -7   1   0  155.88   11.20
  -7   1   0  139.09   12.80
   7   1   0  173.98   29.50
  -7   1   0  157.18   30.10
  -9  -1   0   54.19   35.10
   9  -1   0   13.50    7.00
  -9  -1   0   23.90    9.90
   9  -1   0   31.80   27.70
   9  -1   0   -0.40   10.30
  -9  -1   0   21.70   10.90
  -9  -1   0  -11.20   30.50
  -9  -1   0   12.30    6.60
   9   1   0   -3.30   42.90
   9   1   0   17.20    6.90
   9   1   0   -7.40   10.00
  -9   1   0   -1.40   31.70
   9   1   0   27.20   29.10
  -9   1   0   14.80    9.30
  -9   1   0    2.20    6.60
   9   1   0   23.90    7.90
  -9   1   0    4.90    9.50
  -9   1   0   50.89   33.50
  11  -1   0  165.48   20.90
  11  -1   0  261.37   30.90
 -11  -1   0  196.48   61.79
 -11  -1   0  185.38   21.70
  11  -1   0  114.99   50.39
 -11  -1   0  174.28   20.00
 -11  -1   0  225.38   65.59
  11   1   0  192.28   19.80
 -11   1   0  172.88   62.39
 -11   1   0  190.08   21.20
 -11   1   0  211.18   24.40
 -11   1   0  230.08   62.39
  11   1   0  229.58   27.90
   2  -2   0 1572.44   69.89
  -2  -2   0 1482.45   64.59
   2  -2   0 1493.35   63.89
  -2  -2   0 1401.66   63.09
  -2  -2   0 1456.15   63.49
   2  -2   0 1481.55   63.19
   2  -2   0 1531.85   69.19
   2  -2   0 1576.34   63.59
  -2  -2   0 1444.16   69.09
   2  -2   0 1556.34   63.29
   2   2   0 1446.46   64.59
  -2   2   0 1472.15   63.19
  -2   2   0 1485.85   63.49
   2   2   0 1478.55   69.09
  -2   2   0 1487.85   69.39
  -2   2   0 1482.15   63.89
   2   2   0 1398.96   63.09
   2   2   0 1489.85   63.49
   2   2   0 1583.94   66.99
  -2   2   0 1353.16   69.59
  -2   2   0 1469.65   63.39
  -4  -2   0   17.40    4.20
   4  -2   0   28.30    9.20
   4  -2   0   24.40    4.30
  -4  -2   0   13.20    9.80
   4  -2   0   12.40   10.60
   4  -2   0   35.90    5.90
   4  -2   0   21.80    4.20
  -4  -2   0   40.60   11.70
   4  -2   0   26.70    3.70
  -4  -2   0   35.20    5.00
  -4  -2   0   32.30    5.90
  -4  -2   0   31.40    3.70
   4   2   0   33.20   10.50
  -4   2   0   24.50   11.80
  -4   2   0   22.40    5.20
  -4   2   0   20.80    3.70
   4   2   0   32.40    6.50
  -4   2   0   21.50    5.10
  -4   2   0   24.90   11.30
   4   2   0   33.60    4.70
  -4   2   0   33.60    4.40
   4   2   0   26.00    3.50
  -6  -2   0  235.68   18.90
  -6  -2   0  249.68   17.50
   6  -2   0  277.87   15.00
   6  -2   0  259.37   15.20
   6  -2   0  245.08   30.90
   6  -2   0  284.87   18.90
  -6  -2   0  327.47   34.30
  -6  -2   0  235.68   32.10
   6  -2   0  256.87   16.70
  -6  -2   0  242.08   16.30
  -6  -2   0  271.07   14.90
   6   2   0  247.28   29.90
   6   2   0  269.07   15.10
   6   2   0  316.87   32.60
  -6   2   0  283.17   33.20
   6   2   0  274.77   19.10
  -6   2   0  304.47   34.90
  -6   2   0  267.87   16.40
  -6   2   0  261.07   18.80
  -6   2   0  280.57   15.60
   6   2   0  270.47   16.30
  -8  -2   0   24.60   26.50
   8  -2   0   28.20    6.70
  -8  -2   0   20.70    9.40
  -8  -2   0   34.60   26.60
   8  -2   0   -5.10   20.30
   8  -2   0   18.80    6.50
   8  -2   0   23.20    9.90
  -8  -2   0   19.70    5.40
  -8  -2   0   19.30    7.60
  -8   2   0    4.20   27.30
   8   2   0   29.20   27.90
  -8   2   0   17.50    7.60
   8   2   0   20.00    6.60
  -8   2   0   29.80   13.80
   8   2   0    9.80    9.50
  -8   2   0   35.30   29.20
   8   2   0   31.30   24.80
   8   2   0   12.80    6.20
  -8   2   0   19.80    8.40
  -8   2   0   27.50    6.70
  10  -2   0   74.69   12.50
  10  -2   0   58.79   15.30
 -10  -2   0   60.09   10.50
  10  -2   0   75.29   38.60
  10  -2   0   28.90   12.10
 -10  -2   0   53.09   13.00
 -10  -2   0  107.49   48.20
 -10  -2   0   46.20   43.90
 -10   2   0   71.69   13.80
 -10   2   0  110.89   45.10
  10   2   0   71.29   12.50
  10   2   0   45.70   25.40
 -10   2   0   54.49   11.00
  10   2   0   20.20   36.30
 -10   2   0   91.69   50.39
  10   2   0   44.50    9.80
 -10   2   0   30.50   12.10
 -12  -2   0  -60.79   60.49
 -12  -2   0   -2.30   12.80
 -12  -2   0  -17.60   16.60
  12  -2   0    3.70   19.90
  12  -2   0    5.40   13.60
 -12  -2   0  -93.59   72.99
 -12   2   0  -10.80  104.29
  12   2   0  -97.29   58.39
  12   2   0  -15.00   22.10
  12   2   0   33.70   14.40
 -12   2   0  -93.99   70.49
 -12   2   0  -13.40   14.00
 -12   2   0   35.50   17.40
  -1  -3   0  124.19    6.40
   1  -3   0  127.39    6.30
   1  -3   0  126.29    6.40
  -1  -3   0  118.39   10.30
   1  -3   0  121.69   10.80
   1  -3   0  127.59    5.50
   1  -3   0   96.89   11.80
   1  -3   0  106.79    6.60
   1  -3   0  122.39    6.40
  -1  -3   0  105.99    6.90
  -1  -3   0  123.49    7.20
  -1  -3   0  127.09    7.20
  -1  -3   0  121.29    6.30
   1   3   0  122.29    6.20
  -1   3   0  130.59    6.30
  -1   3   0  124.29    6.40
   1   3   0  120.49    6.10
   1   3   0  123.29    7.20
  -1   3   0  121.79   11.90
  -1   3   0  127.49    6.50
   3  -3   0   12.00    3.10
  -3  -3   0   10.60    2.70
   3  -3   0   11.60    2.40
  -3  -3   0    9.10    3.40
   3  -3   0   12.90    2.60
   3  -3   0   10.40    6.70
   3  -3   0   28.40    9.30
  -3  -3   0    8.90    2.10
  -3  -3   0   16.30    8.10
   3  -3   0   12.10    3.20
  -3  -3   0   12.60    4.20
  -3   3   0   14.70    3.20
  -3   3   0   11.30    8.50
  -3   3   0    8.90    2.50
  -3   3   0   11.40    2.80
  -3   3   0    3.60    9.00
   3   3   0   10.60    6.80
   3   3   0   14.10    3.00
   3   3   0    8.80    6.60
   3   3   0    9.30    3.80
   3   3   0    9.30    4.00
  -5  -3   0   76.49   18.90
   5  -3   0   80.39    6.80
   5  -3   0   84.69    8.70
  -5  -3   0   72.89    9.20
  -5  -3   0   83.99   10.70
   5  -3   0  108.49   19.20
  -5  -3   0   83.19    7.60
   5  -3   0   81.29    8.00
  -5  -3   0   79.49    7.20
   5  -3   0  117.59   20.40
  -5  -3   0   94.79   17.30
   5  -3   0   92.29    7.20
   5   3   0   80.59   17.70
  -5   3   0   83.29   21.30
  -5   3   0   78.99    9.20
  -5   3   0   84.09   18.30
   5   3   0   67.09    6.60
   5   3   0   99.19   18.50
   5   3   0   66.09    9.50
   5   3   0   74.99    8.20
  -5   3   0   95.39    7.60
  -5   3   0   91.89   10.80
  -7  -3   0    5.00    4.00
   7  -3   0    9.60    7.00
  -7  -3   0   -8.70   19.20
   7  -3   0    4.60    4.60
  -7  -3   0   16.30   20.20
   7  -3   0   -1.10    7.50
  -7  -3   0   -6.00    6.60
   7  -3   0   -2.00    4.80
  -7  -3   0   -8.10   11.20
  -7  -3   0    6.30    5.90
   7  -3   0   -6.30   17.20
   7   3   0    9.00    6.40
   7   3   0    5.80    8.40
   7   3   0    1.20    4.50
  -7   3   0    2.30   21.30
  -7   3   0    3.30    6.30
  -7   3   0   -4.30   22.50
  -7   3   0   -2.10    9.50
  -7   3   0    5.40    4.80
   7   3   0  -21.40   16.60
   7   3   0   23.90   21.10
  -7   3   0   -4.80    5.20
   9  -3   0  130.09   14.40
   9  -3   0  149.39   14.60
  -9  -3   0  129.29   12.90
  -9  -3   0  152.78   17.60
  -9  -3   0  218.48   42.90
   9  -3   0  131.99   35.70
  -9  -3   0  117.09   39.60
   9  -3   0  164.38   19.10
   9   3   0   92.39   35.20
   9   3   0  161.38   21.30
  -9   3   0  128.59   14.40
  -9   3   0  131.19   15.20
  -9   3   0  140.09   45.50
   9   3   0  143.39   14.30
   9   3   0  170.38   43.00
  -9   3   0  101.29   39.10
  -9   3   0  137.59   16.60
 -11  -3   0   72.99   58.39
  11  -3   0   -9.60   10.50
 -11  -3   0    2.80    9.80
 -11  -3   0   13.50   14.40
  11  -3   0   20.80   15.30
 -11  -3   0   29.80   50.39
  11  -3   0   28.10   45.30
 -11   3   0   92.19   57.89
 -11   3   0    2.40   11.30
 -11   3   0   -3.50   59.09
  11   3   0   10.10   18.80
  11   3   0   25.20   11.40
   0  -4   0   14.70    1.80
   0  -4   0   18.50    2.40
   0  -4   0   17.80    5.10
   0  -4   0   16.80    1.80
   0  -4   0   21.50    2.60
   0   4   0   15.90    2.00
   0   4   0   17.40    1.80
   0   4   0   17.30    2.30
   0   4   0   14.60    2.10
   2  -4   0   12.10    6.50
  -2  -4   0   17.30    2.80
   2  -4   0   17.60    3.00
   2  -4   0   20.20    2.90
   2  -4   0   12.40    8.00
  -2  -4   0   17.60    4.10
   2  -4   0   14.30    2.30
   2  -4   0   15.70    2.90
  -2  -4   0   15.20    3.40
   2  -4   0   19.50    9.30
  -2  -4   0   23.70    7.00
  -2  -4   0   14.80    3.60
   2   4   0    9.80    3.20
  -2   4   0   13.40    3.00
   2   4   0   16.90    3.90
  -2   4   0   12.40    8.60
  -2   4   0   17.20    2.70
  -2   4   0   14.60    1.30
  -2   4   0   14.90    2.90
   2   4   0   16.00    4.00
  -2   4   0   17.50    2.50
   2   4   0   17.50    2.60
   2   4   0   17.70    2.80
   2   4   0   18.70    7.00
   4  -4   0  348.87   27.50
   4  -4   0  326.27   17.50
  -4  -4   0  335.97   16.80
   4  -4   0  346.77   17.20
  -4  -4   0  333.87   28.50
   4  -4   0  314.77   29.00
   4  -4   0  334.17   18.30
  -4  -4   0  370.06   20.40
  -4  -4   0  352.06   17.80
   4  -4   0  347.17   17.00
   4   4   0  322.27   17.30
   4   4   0  341.67   24.30
  -4   4   0  334.37   17.90
  -4   4   0  346.97   17.80
  -4   4   0  314.37   28.80
   4   4   0  331.27   19.70
  -4   4   0  333.47   18.40
   4   4   0  309.27   26.80
  -4   4   0  301.97   30.50
   6  -4   0  146.69   10.00
   6  -4   0  158.58   27.10
  -6  -4   0  116.89   14.30
   6  -4   0  140.69   10.20
  -6  -4   0  121.59   13.40
  -6  -4   0  174.78   26.20
  -6  -4   0  130.99    9.50
   6  -4   0  166.18   25.60
  -6  -4   0  132.59   11.80
  -6  -4   0  114.39   26.00
   6  -4   0  143.29   11.40
   6  -4   0  136.29   12.40
  -6   4   0  146.99   14.60
   6   4   0  130.19   22.70
  -6   4   0  136.39   11.00
  -6   4   0  120.59   10.50
   6   4   0  147.19   11.40
  -6   4   0   96.99   24.90
   6   4   0  128.09   14.30
  -6   4   0  175.58   30.60
   6   4   0  124.29   23.30
  -8  -4   0  236.28   41.10
  -8  -4   0  211.38   13.70
   8  -4   0  178.28   14.40
  -8  -4   0  207.98   38.10
  -8  -4   0  189.08   19.70
  -8  -4   0  209.58   16.50
   8  -4   0  186.38   15.20
   8  -4   0  187.78   35.00
   8  -4   0  206.18   20.00
   8   4   0  177.48   19.90
  -8   4   0  199.48   17.00
   8   4   0  222.08   37.40
  -8   4   0  160.18   40.20
  -8   4   0  175.08   22.20
  -8   4   0  218.18   16.00
  -8   4   0  181.88   14.60
   8   4   0  231.38   35.80
  -8   4   0  231.78   40.50
  10  -4   0   -3.20    8.20
 -10  -4   0    0.10   11.80
 -10  -4   0   -1.60   39.50
 -10  -4   0    3.60   43.60
  10  -4   0    6.60   13.00
 -10  -4   0   -4.70    7.50
  10  -4   0  -26.40   13.30
 -10   4   0    5.70    9.70
  10   4   0   -6.60   16.90
 -10   4   0   22.40   47.90
  10   4   0   20.40   37.30
 -10   4   0  -11.50   11.40
 -10   4   0  -59.19   43.40
 -10   4   0   -3.30    9.50
  10   4   0   13.50    9.10
 -12  -4   0  -12.40   12.20
 -12  -4   0  129.09   80.19
  12  -4   0  -23.40   12.70
 -12  -4   0    4.60   68.19
  12  -4   0    5.50   19.70
 -12  -4   0  -20.90   14.70
  12   4   0  -46.00   66.99
 -12   4   0   16.70   18.20
  12   4   0   27.70   13.00
 -12   4   0    0.90   72.69
 -12   4   0   30.70   16.00
  12   4   0    2.30   21.10
   1  -5   0   93.59    5.90
  -1  -5   0   78.29    6.50
   1  -5   0   88.49    5.40
  -1  -5   0   89.49    6.60
   1  -5   0   87.79    5.50
  -1  -5   0   89.69    5.40
  -1  -5   0   88.79    5.40
   1  -5   0   84.29   10.70
   1  -5   0   98.69    4.80
  -1  -5   0   91.79   11.70
  -1   5   0   88.19    5.80
  -1   5   0   87.89    5.00
   1   5   0   94.19    5.60
   1   5   0   95.29    5.30
   1   5   0   94.39    6.60
  -1   5   0   91.29    5.40
   1   5   0   95.59   11.60
  -1   5   0   91.19    5.50
  -3  -5   0   32.70   10.50
   3  -5   0   24.60    9.90
   3  -5   0   31.50    4.50
  -3  -5   0   21.90    5.20
   3  -5   0   24.00    4.20
  -3  -5   0   30.30    5.20
   3  -5   0   26.30    5.10
  -3  -5   0   27.50    3.90
   3   5   0   21.50    9.10
  -3   5   0   30.10    3.90
  -3   5   0   24.70    4.40
  -3   5   0   30.70    4.30
   3   5   0   35.10    7.20
  -3   5   0   25.10    2.10
  -3   5   0   27.10    4.20
   3   5   0   15.50    5.50
   3   5   0   23.40    3.90
  -3   5   0   48.20   13.40
   5  -5   0   18.40    4.30
   5  -5   0   17.40    5.60
   5  -5   0   -3.70   12.50
  -5  -5   0   21.20   15.30
  -5  -5   0   14.40    5.90
  -5  -5   0   21.80    4.20
   5  -5   0   31.10   17.10
   5  -5   0   21.10    5.10
   5  -5   0   26.90    4.60
  -5  -5   0   22.70    7.10
  -5  -5   0   21.30    5.00
  -5   5   0   19.00    5.40
  -5   5   0   23.60    6.30
  -5   5   0   44.10   17.40
  -5   5   0   -8.10   14.00
   5   5   0   18.80    5.30
   5   5   0   38.80   13.00
   5   5   0   15.00   13.10
   5   5   0   24.50    7.00
  -5   5   0   11.70    3.50
  -5   5   0   19.40    4.60
  -7  -5   0   22.30   22.80
   7  -5   0   13.30    6.10
   7  -5   0   16.10   32.00
  -7  -5   0   11.60   10.90
  -7  -5   0   -9.30   22.80
   7  -5   0   16.30    5.60
  -7  -5   0   27.90    7.30
  -7  -5   0   39.20   10.10
   7  -5   0   34.30   23.60
   7  -5   0   27.10    8.80
   7  -5   0   23.40    8.50
  -7  -5   0   23.40    5.10
   7   5   0   -0.60   20.40
  -7   5   0   27.70    6.70
   7   5   0   13.90   19.80
   7   5   0   22.90   10.20
  -7   5   0   35.30   26.90
  -7   5   0   30.30   10.80
  -7   5   0   34.90    8.00
   7   5   0   37.10   10.60
  -7   5   0   18.50    5.30
  -7   5   0   27.10   24.80
   9  -5   0    9.70   11.30
   9  -5   0   41.90   29.50
  -9  -5   0   27.30   32.00
   9  -5   0   27.10    9.10
  -9  -5   0   16.70    9.50
  -9  -5   0   17.20    6.80
   9  -5   0   22.00    8.20
   9   5   0  -13.20   29.80
   9   5   0   25.10   14.40
   9   5   0   38.10   35.80
  -9   5   0    3.30   39.80
  -9   5   0   17.20    9.10
  -9   5   0   12.40    7.50
  -9   5   0   14.40   10.10
 -11  -5   0   19.50   14.00
 -11  -5   0  135.59   60.39
  11  -5   0   46.80   18.90
 -11  -5   0   33.20   11.00
  11  -5   0   54.49   48.90
  11  -5   0   42.70   13.50
 -11  -5   0  114.49   60.79
 -11   5   0  102.69   65.19
 -11   5   0   62.09   28.00
 -11   5   0   23.40   13.90
  11   5   0   39.00   12.60
  11   5   0   17.10   18.60
   0  -6   0 1085.19   44.70
   0  -6   0 1048.50   44.30
   0  -6   0 1095.29   45.20
   0  -6   0  969.40   50.59
   0  -6   0 1009.80   44.10
   0   6   0  997.10   44.20
   0   6   0 1010.50   44.00
   0   6   0 1061.09   45.10
   0   6   0  951.50   44.70
   0   6   0  913.31   53.29
  -2  -6   0    7.20    3.30
   2  -6   0    4.70    2.30
   2  -6   0    1.80    2.80
   2  -6   0   13.20    9.30
  -2  -6   0    4.60    3.70
   2  -6   0    3.00   10.50
   2  -6   0    4.60    2.40
   2  -6   0    6.80    2.20
  -2  -6   0   11.60    7.20
   2  -6   0    5.80    1.10
  -2  -6   0    2.30    3.40
  -2  -6   0   11.10    2.80
  -2   6   0    6.40    1.30
   2   6   0    7.80    2.20
  -2   6   0    6.50    2.30
  -2   6   0    6.20    2.20
  -2   6   0   10.40    2.70
   2   6   0    5.20    6.70
   2   6   0    4.70    3.30
   2   6   0   14.40    4.00
  -4  -6   0  723.43   39.40
   4  -6   0  782.72   51.09
   4  -6   0  834.42   37.40
  -4  -6   0  851.41   51.79
   4  -6   0  904.71   57.59
   4  -6   0  779.52   48.90
   4  -6   0  849.12   38.30
   4  -6   0  918.81   38.10
  -4  -6   0  773.92   40.20
  -4  -6   0  863.31   38.30
   4  -6   0  854.41   38.70
  -4   6   0  820.22   37.40
  -4   6   0  787.32   53.89
   4   6   0  805.12   42.50
  -4   6   0  790.72   35.10
  -4   6   0  706.13   38.10
  -4   6   0  836.72   38.70
  -4   6   0  821.52   38.00
   4   6   0  879.51   51.29
   4   6   0  807.72   40.40
   4   6   0  816.12   37.90
  -6  -6   0   25.30    6.80
   6  -6   0   30.40   16.80
  -6  -6   0   55.59   20.30
   6  -6   0   32.50    7.40
   6  -6   0   30.70    5.90
   6  -6   0   30.40    5.60
  -6  -6   0   25.30   10.70
  -6  -6   0   32.10    9.00
  -6  -6   0   25.60    5.10
   6  -6   0   50.69   21.60
   6  -6   0   33.20    8.00
  -6   6   0   12.60   20.00
   6   6   0   38.80    7.00
  -6   6   0   15.40    6.00
  -6   6   0   18.10    5.60
  -6   6   0   21.10    7.80
   6   6   0   26.70   15.50
   6   6   0   36.90   17.10
   6   6   0   24.40    9.20
  -6   6   0   21.70    4.30
   8  -6   0  359.26   47.60
  -8  -6   0  288.27   17.90
   8  -6   0  337.07   22.80
   8  -6   0  286.47   18.80
   8  -6   0  347.17   44.20
  -8  -6   0  268.07   20.30
   8  -6   0  296.37   19.10
  -8  -6   0  337.37   47.80
  -8  -6   0  432.06   52.69
   8   6   0  297.37   43.80
   8   6   0  289.57   24.90
   8   6   0  308.17   39.20
  -8   6   0  273.97   20.40
  -8   6   0  268.97   26.00
  -8   6   0  306.97   21.30
  -8   6   0  247.18   49.40
  -8   6   0  266.17   17.30
 -10  -6   0   32.90   44.10
 -10  -6   0  -21.00   44.10
  10  -6   0    6.70    8.80
 -10  -6   0    2.20    7.40
 -10   6   0   56.89   47.20
  10   6   0   39.50   40.80
  10   6   0   64.09   46.70
 -10   6   0    3.50   11.40
  10   6   0  -22.20   15.50
 -10   6   0   -9.60   10.60
 -10   6   0    6.80    9.70
 -12  -6   0   30.20   18.70
 -12  -6   0   45.70   62.29
  12  -6   0   32.60   14.90
 -12  -6   0   27.80   13.00
  12  -6   0   79.19   21.00
 -12  -6   0  -52.39   79.19
 -12   6   0  144.69   78.19
 -12   6   0   41.70   19.30
  12   6   0  165.58   74.29
  12   6   0   34.50   22.90
  12   6   0   44.70   15.20
 -12   6   0   31.90   17.70
  -1  -7   0   46.10    5.60
   1  -7   0   47.80    4.10
  -1  -7   0   49.00    4.50
   1  -7   0   43.90    4.10
  -1  -7   0   45.10    4.40
  -1  -7   0   44.50    5.80
   1  -7   0   33.30    9.60
   1  -7   0   55.39    4.90
   1  -7   0   52.09    3.80
  -1  -7   0   37.80   10.50
   1   7   0   47.60    4.00
   1   7   0   48.60    4.30
   1   7   0   48.50    6.00
   1   7   0   44.20    5.50
  -1   7   0   42.10    4.50
  -1   7   0   50.59    4.90
  -1   7   0   46.40    4.10
   1   7   0   62.19   11.90
  -1   7   0   49.00    4.40
  -3  -7   0   12.20    3.70
   3  -7   0  -14.70   12.40
   3  -7   0   12.50    3.70
   3  -7   0    4.10    8.80
   3  -7   0    8.10    3.60
  -3  -7   0    0.20    3.90
   3  -7   0    7.30    2.70
  -3  -7   0   11.20    5.30
   3  -7   0   23.40   13.40
   3  -7   0   10.50    3.90
  -3  -7   0   -4.10    8.90
  -3  -7   0    1.30    5.10
   3   7   0   11.00    2.80
  -3   7   0    5.30    5.00
   3   7   0   22.10    5.00
  -3   7   0    5.90    2.60
  -3   7   0    8.00    1.30
   3   7   0   11.60    5.70
   3   7   0   11.10    3.10
  -3   7   0   14.50    3.70
   3   7   0   14.30   10.30
   3   7   0   -0.50    4.30
  -3   7   0   11.80    3.90
   5  -7   0   38.00   23.20
   5  -7   0   75.59   18.20
  -5  -7   0   65.39   11.20
   5  -7   0   78.59    9.00
   5  -7   0   58.59   20.30
   5  -7   0   63.59    7.60
  -5  -7   0   76.89   21.20
   5  -7   0   60.19    8.20
  -5  -7   0   61.49    6.90
  -5  -7   0   69.09    8.60
  -5  -7   0   59.19   10.10
   5  -7   0   64.69    6.90
   5   7   0   43.10   16.60
  -5   7   0   59.49    4.10
  -5   7   0   54.69    8.10
  -5   7   0   50.59   20.10
  -5   7   0   49.40    6.70
  -5   7   0   55.19    7.90
  -5   7   0   59.09    6.70
   5   7   0   78.19   11.00
   5   7   0   68.09    8.00
   5   7   0   97.99   15.10
   7  -7   0   33.70   33.30
  -7  -7   0    4.90    6.20
   7  -7   0   10.70   26.60
  -7  -7   0  -30.10   23.30
   7  -7   0   13.40   20.40
  -7  -7   0   -3.20    9.40
   7  -7   0    7.00    6.90
   7  -7   0   14.00    9.60
   7  -7   0   -9.80    5.60
  -7  -7   0    5.00    4.60
   7  -7   0    0.10    4.80
   7   7   0    4.00   18.40
  -7   7   0  -10.50   25.90
   7   7   0    0.30   20.90
  -7   7   0   -2.20    6.30
  -7   7   0   -3.70    3.90
  -7   7   0   -3.10    6.20
   7   7   0   -2.80   10.80
  -7   7   0    8.90   10.50
   9  -7   0  253.87   45.10
   9  -7   0  183.88   16.70
   9  -7   0  212.48   18.80
  -9  -7   0  151.78   46.10
  -9  -7   0  214.98   19.40
  -9  -7   0  210.48   16.10
   9  -7   0  228.68   21.10
   9   7   0  270.07   25.90
  -9   7   0  268.57   55.89
  -9   7   0  198.68   14.50
  -9   7   0  183.28   19.70
   9   7   0  157.98   37.80
  -9   7   0  221.08   20.20
   9   7   0  233.48   45.30
  11  -7   0   38.30   12.20
 -11  -7   0   14.00    9.90
 -11  -7   0  -39.70   51.69
  11  -7   0   -6.90   17.70
 -11  -7   0   -2.20   15.70
 -11  -7   0   73.99   62.89
  11   7   0   11.40   18.90
  11   7   0  -60.89   60.89
 -11   7   0  -39.80   62.99
  11   7   0   11.50   11.70
 -11   7   0   25.60   17.70
 -11   7   0   25.10   15.30
   0  -8   0   22.50    3.60
   0  -8   0   24.10   11.20
   0  -8   0   33.10    4.30
   0  -8   0   25.40    3.40
   0   8   0   31.60    3.80
   0   8   0   23.20    9.70
   0   8   0   28.60    4.10
   0   8   0   20.80    3.90
  -2  -8   0 9163.38  387.16
   2  -8   0 9141.58  387.06
  -2  -8   0 9331.07  388.76
   2  -8   0 9999.00  386.46
   2  -8   0 9132.89  386.76
  -2  -8   0 9542.75  389.36
   2  -8   0 9737.43  399.16
   2  -8   0 8359.56  388.26
   2  -8   0 8523.95  403.16
  -2  -8   0 9388.36  398.86
  -2  -8   0 8785.02  388.66
   2  -8   0 9369.36  387.66
  -2   8   0 9178.08  387.06
   2   8   0 9512.45  399.96
   2   8   0 9378.06  386.86
  -2   8   0 9110.09  387.26
  -2   8   0 9115.19  386.86
   4  -8   0   36.10    6.00
  -4  -8   0   41.80   15.80
   4  -8   0   42.70    6.30
  -4  -8   0   31.20    7.40
  -4  -8   0   34.40    7.90
   4  -8   0   38.10   14.80
   4  -8   0   38.70    6.60
   4  -8   0   34.70    5.00
  -4  -8   0   27.70    5.50
  -4  -8   0   30.60    5.40
   4  -8   0   34.50   20.40
   4   8   0   39.00    7.70
  -4   8   0   31.80    6.00
  -4   8   0   35.90   17.60
  -4   8   0   31.70    6.20
   4   8   0   52.39   15.90
   4   8   0   54.69    9.50
   4   8   0   19.70    7.30
  -4   8   0   36.00    5.80
  -4   8   0   40.70    2.60
  -4   8   0   36.70    5.30
   4   8   0   42.30    5.90
   4   8   0   34.90    5.00
  -6  -8   0 2689.33  119.59
   6  -8   0 2655.23  144.49
   6  -8   0 2781.12  114.59
   6  -8   0 2440.46  140.59
  -6  -8   0 2650.03  115.59
  -6  -8   0 2697.83  114.29
   6  -8   0 2660.83  115.49
   6  -8   0 2621.14  115.99
  -6  -8   0 2324.47  116.99
   6  -8   0 2806.02  137.59
   6  -8   0 2750.02  114.59
  -6  -8   0 2656.83  135.99
  -6   8   0 2563.64  110.59
  -6   8   0 2502.65  116.09
   6   8   0 2693.13  119.29
  -6   8   0 2407.96  139.69
  -6   8   0 2591.84  114.99
   6   8   0 2609.84  115.09
   6   8   0 2686.03  135.39
  -8  -8   0   12.00    8.80
   8  -8   0    9.60    7.10
   8  -8   0    6.70    8.50
  -8  -8   0   23.90   30.10
  -8  -8   0    5.70    5.90
   8  -8   0   13.80   39.60
   8  -8   0  -21.40   24.10
   8  -8   0   -5.60    7.70
  -8   8   0    1.80   33.70
  -8   8   0   -1.80   13.90
  -8   8   0   15.50    8.70
   8   8   0   -4.10   10.90
   8   8   0   -7.30   23.00
  -8   8   0    7.10    4.70
  -8   8   0   -2.60    8.00
   8   8   0  -23.10   28.00
  -8   8   0   12.40    3.60
 -10  -8   0  868.81   42.30
 -10  -8   0  969.40   92.09
 -10  -8   0  809.32   46.20
  10  -8   0  879.31   49.40
  10  -8   0  699.03   81.89
  10  -8   0  799.92  110.19
 -10   8   0  848.22   45.90
  10   8   0  774.72   88.39
 -10   8   0  752.72   99.19
 -10   8   0  716.53   45.80
  10   8   0  941.81   54.09
  -1  -9   0  127.89    8.60
   1  -9   0  146.29    8.10
  -1  -9   0  128.99   19.30
   1  -9   0  159.18   18.60
   1  -9   0  141.39    8.60
   1  -9   0  143.09    8.50
   1  -9   0  123.49    9.50
  -1  -9   0  147.39   10.50
  -1  -9   0  127.39    9.50
   1   9   0  141.09    8.10
   1   9   0  141.79   19.70
   1   9   0  148.09   10.80
  -1   9   0  139.59    9.50
  -1   9   0  147.59    8.90
   1   9   0  128.59    8.40
  -1   9   0  136.09    8.60
  -1   9   0  122.09    8.40
   3  -9   0   24.40    4.70
   3  -9   0   24.20   19.10
  -3  -9   0   20.80   12.30
   3  -9   0   26.00    5.70
  -3  -9   0   21.30    4.80
  -3  -9   0   34.00    7.10
   3  -9   0   24.80    4.20
  -3  -9   0   21.40    6.30
  -3  -9   0   17.50    5.90
   3  -9   0   39.00   15.60
   3  -9   0   24.30    5.20
  -3   9   0   25.40    3.00
   3   9   0   18.60    5.70
  -3   9   0   21.10    5.30
   3   9   0   23.90    3.80
   3   9   0   18.50   12.60
  -3   9   0   25.00    5.40
  -3   9   0   23.90    4.50
   3   9   0   21.60    5.90
   5  -9   0  109.19   27.30
  -5  -9   0   62.19   22.90
  -5  -9   0   88.59   11.70
   5  -9   0  110.59   21.80
   5  -9   0   98.09   28.30
   5  -9   0  106.39    9.90
   5  -9   0   95.59    9.50
  -5  -9   0   84.29   12.90
   5  -9   0   95.19   10.00
  -5  -9   0   94.89    9.20
  -5  -9   0   96.79   10.90
   5  -9   0   99.69    8.80
  -5   9   0   98.59   10.50
   5   9   0  101.89    9.60
   5   9   0  113.39   24.50
  -5   9   0   79.19   10.50
   5   9   0   93.39   12.90
   5   9   0   99.49   13.10
  -5   9   0   91.19    9.80
  -5   9   0   84.89   26.90
  -5   9   0   74.79    9.40
  -5   9   0  100.99    5.00
  -7  -9   0  -13.70   26.00
   7  -9   0   62.79   33.70
   7  -9   0   14.70    7.10
  -7  -9   0    5.50    5.30
  -7  -9   0   26.80    7.70
   7  -9   0   11.60    6.00
   7  -9   0  -32.00   31.10
   7  -9   0   25.70   21.50
   7  -9   0   17.60    8.60
   7   9   0   45.20   25.30
   7   9   0   -1.80   16.60
  -7   9   0   18.60   11.20
  -7   9   0   -9.00   31.80
   7   9   0   -0.80   10.70
  -7   9   0   22.00    3.80
  -7   9   0    5.80    7.00
  -7   9   0   15.30    2.50
   7   9   0   10.90    7.70
  -7   9   0   17.00    8.60
  -9  -9   0   82.79   44.40
  -9  -9   0  120.39   13.70
  -9  -9   0  142.59   17.40
   9  -9   0  214.18   59.29
   9  -9   0  136.59   17.50
   9  -9   0  134.39   14.60
  -9  -9   0  189.78   46.00
  -9   9   0  112.29   15.40
   9   9   0  116.29   20.00
  -9   9   0  127.09    9.40
  -9   9   0   76.89   46.70
   9   9   0   91.59   33.20
  -9   9   0  102.79   16.30
  -9   9   0  111.19    8.20
   9   9   0   69.09   40.80
 -11  -9   0   17.10   56.79
  11  -9   0   69.39   19.30
 -11  -9   0   27.30   11.60
 -11  -9   0   99.59   68.69
 -11  -9   0   51.39   17.60
  11  -9   0   44.10   13.40
  11   9   0   44.20   62.09
  11   9   0   59.09   20.40
 -11   9   0   43.40   20.00
 -11   9   0   24.10   16.70
   0 -10   0 2820.32  115.29
   0 -10   0 2627.34  114.49
   0 -10   0 2643.24  115.99
   0  10   0 2583.64  114.19
   0  10   0 2649.33  126.89
   0  10   0 2792.12  116.09
   0  10   0 2629.64  114.59
   2 -10   0  272.17   27.30
   2 -10   0  305.87   15.90
   2 -10   0  316.27   14.00
  -2 -10   0  301.07   18.50
  -2 -10   0  285.47   17.40
   2 -10   0  255.37   17.20
   2 -10   0  273.97   34.10
  -2 -10   0  286.17   15.20
  -2 -10   0  295.17   18.00
   2 -10   0  294.37   16.30
   2 -10   0  304.77   15.40
  -2 -10   0  291.77   16.00
  -2 -10   0  250.77   26.70
  -2  10   0  299.67   15.50
   2  10   0  288.17   14.80
  -2  10   0  276.97   15.70
   2  10   0  286.57   15.50
  -2  10   0  278.37   14.60
   2  10   0  302.17   28.10
   2  10   0  289.57   17.80
  -2  10   0  262.67   17.40
   4 -10   0  898.01   41.50
  -4 -10   0  887.21   44.50
  -4 -10   0  877.31   41.80
   4 -10   0  877.61   41.50
   4 -10   0  940.11   57.99
   4 -10   0  860.21   40.50
  -4 -10   0  809.02   56.19
   4 -10   0  891.41   42.30
  -4 -10   0  780.02   43.10
   4 -10   0  707.23   62.09
   4 -10   0  890.01   61.69
   4  10   0  869.01   57.99
   4  10   0  931.81   40.30
  -4  10   0  863.71   40.70
  -4  10   0  865.31   37.40
   4  10   0  884.81   40.60
  -4  10   0  879.11   41.10
   4  10   0  916.11   44.70
  -4  10   0  882.01   41.40
   6 -10   0  470.85   26.80
  -6 -10   0  441.66   29.30
  -6 -10   0  536.25   27.30
   6 -10   0  507.75   26.40
   6 -10   0  482.45   25.30
   6 -10   0  464.25   26.50
  -6 -10   0  404.56   47.50
   6 -10   0  449.16   56.09
  -6 -10   0  464.15   25.40
   6 -10   0  501.85   46.80
   6 -10   0  537.15   51.99
   6  10   0  456.25   25.30
   6  10   0  427.16   46.60
  -6  10   0  377.66   51.79
   6  10   0  512.05   30.80
   6  10   0  454.95   30.50
  -6  10   0  418.36   27.40
  -6  10   0  483.85   26.40
  -6  10   0  474.85   26.20
   8 -10   0  166.58   18.80
   8 -10   0  226.98   53.29
  -8 -10   0  167.98   16.60
  -8 -10   0  198.88   45.10
  -8 -10   0  163.28   14.20
   8 -10   0  178.48   14.50
   8 -10   0  194.28   36.00
   8  10   0  152.58   27.00
   8  10   0  150.58   20.90
   8  10   0  126.29   15.40
  -8  10   0   97.49   18.80
  -8  10   0  153.88    8.00
   8  10   0  173.28   41.80
  -8  10   0  151.38    7.60
  -8  10   0  124.99   15.90
  -8  10   0  115.19   47.40
  -8  10   0  148.49   16.50
  10 -10   0   49.00   47.60
 -10 -10   0   90.79   12.90
 -10 -10   0  180.98   93.29
  10 -10   0  111.69   19.00
 -10 -10   0  129.59   18.40
 -10 -10   0    5.60   52.59
  10 -10   0   97.19   14.40
  10  10   0  115.89   23.50
 -10  10   0  138.89   17.90
  10  10   0  125.29   51.39
 -10  10   0   87.59   58.19
 -10  10   0   72.29   16.70
  -1 -11   0   59.59    7.20
  -1 -11   0   53.99    5.60
  -1 -11   0   63.59    6.60
   1 -11   0   61.79   15.60
   1 -11   0   40.40    7.70
   1 -11   0   52.29    5.40
   1 -11   0   67.59    5.80
   1 -11   0   64.69    8.00
  -1 -11   0   74.79   18.10
   1 -11   0   53.29    6.40
  -1 -11   0   73.29    9.00
   1  11   0   54.59   16.30
  -1  11   0   57.39    6.10
   1  11   0   53.49    6.50
   1  11   0   47.70    7.60
   1  11   0   62.69    6.30
  -1  11   0   50.19    6.20
  -1  11   0   43.90    6.00
   1  11   0   44.70    7.50
  -3 -11   0  138.89   13.00
   3 -11   0  145.39   25.30
  -3 -11   0  141.09   23.60
   3 -11   0  123.39    9.20
   3 -11   0  136.39    9.50
  -3 -11   0  131.69   13.10
   3 -11   0  118.39   11.00
  -3 -11   0  120.39   10.10
   3 -11   0  134.29    7.20
  -3 -11   0  144.49   13.30
   3 -11   0  140.79   10.10
   3 -11   0  101.49   29.20
   3 -11   0  133.09   12.30
   3  11   0  163.48   25.90
   3  11   0  119.09    8.90
  -3  11   0  122.79    7.70
   3  11   0   99.39   11.80
  -3  11   0  137.09   10.40
   3  11   0  130.89   12.70
  -3  11   0  125.09   10.50
   3  11   0  135.79    9.60
  -3  11   0  133.99    9.80
  -5 -11   0    1.30    8.70
   5 -11   0   27.90   28.10
  -5 -11   0    3.60    4.20
  -5 -11   0   -2.10    5.10
  -5 -11   0   -1.00   20.20
   5 -11   0  -24.10   18.50
   5 -11   0    5.80    6.50
   5 -11   0    9.20    6.10
   5 -11   0    3.20    6.50
   5 -11   0   11.00    5.00
  -5 -11   0   -4.80    9.60
   5  11   0    1.90    4.80
   5  11   0    2.90    8.00
   5  11   0    1.00    7.50
   5  11   0  -38.60   18.10
  -5  11   0    5.10    5.50
  -5  11   0   -5.70    6.70
   5  11   0    4.30    4.80
  -5  11   0    4.30    5.70
   7 -11   0  170.78   16.80
   7 -11   0  170.48   32.90
   7 -11   0  107.29   41.90
  -7 -11   0  166.28   17.20
   7 -11   0  166.38   13.80
   7 -11   0  174.08   15.30
  -7 -11   0  234.48   42.90
  -7 -11   0  153.78   14.00
   7 -11   0  235.58   45.80
  -7  11   0  161.08   15.40
   7  11   0  119.99   15.20
  -7  11   0  195.28   45.80
   7  11   0  185.08   22.40
   7  11   0  142.59   19.60
   7  11   0  178.68   37.80
  -7  11   0  140.89   17.20
  -7  11   0  119.19   15.70
   9 -11   0  -44.90   49.80
   9 -11   0    4.10   11.20
  -9 -11   0   18.20   43.40
  -9 -11   0   -1.20   19.40
   9 -11   0   -3.80   37.10
   9 -11   0   12.40   10.70
  -9 -11   0    3.30    8.30
  -9  11   0  -11.90   46.10
  -9  11   0   -4.90   11.80
   9  11   0  100.59   44.60
   9  11   0    5.10   25.40
  -9  11   0    7.10   11.40
 -11 -11   0  260.47   69.69
 -11 -11   0  140.99   21.20
  11 -11   0  152.48   19.60
 -11 -11   0  117.89   16.30
  11 -11   0  163.08   23.70
  11  11   0  115.39   26.70
  11  11   0  -28.90   77.79
 -11  11   0   84.29   21.00
 -11  11   0  124.09   79.29
 -11  11   0  149.59   26.10
   0 -12   0    4.30    2.90
   0 -12   0    6.40   13.80
   0 -12   0    5.90    4.10
   0 -12   0   10.60    5.40
   0 -12   0    8.70    3.20
   0  12   0   12.60   13.00
   0  12   0    9.40    5.00
   0  12   0    5.20    3.20
   0  12   0    9.00    4.60
   0  12   0   10.10    4.00
   2 -12   0   73.79    5.60
  -2 -12   0   92.89   18.30
  -2 -12   0   66.59   10.10
   2 -12   0   60.59    9.40
   2 -12   0   69.19    6.70
   2 -12   0   63.29    6.60
   2 -12   0   71.49    8.60
  -2 -12   0   65.79    6.90
   2 -12   0   55.99   24.90
   2 -12   0   63.89   17.50
  -2 -12   0   71.89    7.30
  -2 -12   0   71.89    9.40
  -2  12   0   55.39    6.50
   2  12   0   68.99    6.20
   2  12   0   81.59   10.30
  -2  12   0   74.29    7.80
  -2  12   0   72.49    7.10
  -2  12   0   64.29    8.10
   2  12   0   76.79    7.90
   2  12   0   79.29   18.80
  -4 -12   0   88.99   22.70
   4 -12   0   80.29    8.40
   4 -12   0   77.19   26.90
  -4 -12   0   89.89   10.70
  -4 -12   0   76.19   11.40
   4 -12   0   67.89    8.70
   4 -12   0  101.59   11.00
  -4 -12   0   89.19   13.20
   4 -12   0  162.38   33.80
   4 -12   0   90.39   11.20
   4  12   0   82.39   22.80
  -4  12   0   94.69   10.40
   4  12   0   89.49    8.80
   4  12   0   90.09   12.50
  -4  12   0   62.29    8.70
   4  12   0   81.09    8.00
  -4  12   0   86.09    9.20
   6 -12   0  183.28   24.60
   6 -12   0  257.37   44.90
   6 -12   0  181.08   42.10
   6 -12   0  155.98   31.90
   6 -12   0  167.48   13.30
   6 -12   0  174.18   15.30
  -6 -12   0  139.19   34.60
   6 -12   0  149.39   15.40
  -6 -12   0  166.48   14.40
  -6 -12   0  149.69   14.70
   6  12   0  204.78   37.50
  -6  12   0  178.18   14.60
  -6  12   0  136.79   16.90
   6  12   0  151.98   13.50
   6  12   0  158.48   18.90
   8 -12   0   20.30   48.00
   8 -12   0   37.30    9.50
  -8 -12   0    5.80   36.80
  -8 -12   0   23.70   11.40
   8 -12   0   38.30   11.20
  -8 -12   0   38.40    9.00
   8  12   0   33.40   14.90
  -8  12   0   15.90   10.60
  -8  12   0  -15.20   16.20
   8  12   0   39.30   37.20
  -8  12   0   91.99   45.70
  -8  12   0   23.90   11.20
  10 -12   0   47.30   12.60
 -10 -12   0   84.59   55.59
 -10 -12   0   60.09   15.60
  10 -12   0    3.30   14.90
 -10 -12   0   36.40   11.40
 -10 -12   0  165.98   61.19
  10  12   0   26.60   55.19
  10  12   0   52.49   20.70
 -10  12   0   43.50   15.20
 -10  12   0   51.29   63.79
   1 -13   0   57.89    6.40
   1 -13   0   30.30   15.90
  -1 -13   0   59.69    7.00
  -1 -13   0   45.50    9.00
  -1 -13   0   42.90    6.10
   1 -13   0   52.39    6.40
   1 -13   0   55.99    8.70
   1 -13   0   40.80    8.30
  -1 -13   0   56.69   19.20
   1 -13   0   56.59    6.40
  -1 -13   0   67.19    8.30
  -1  13   0   88.99   22.50
  -1  13   0   44.20    7.10
   1  13   0   64.09    7.70
  -1  13   0   70.19    7.40
  -1  13   0   49.80    6.10
   1  13   0   58.89    6.50
   1  13   0   30.60   16.30
   1  13   0   56.89    8.10
   1  13   0   39.50    8.00
   3 -13   0  129.59   24.90
  -3 -13   0  104.69   10.00
   3 -13   0  116.79    7.00
   3 -13   0   92.69   12.10
   3 -13   0  106.39    9.20
   3 -13   0   67.89   30.90
  -3 -13   0  112.39   10.90
  -3 -13   0  121.49   14.40
   3 -13   0  100.09    9.80
  -3 -13   0  109.99   24.80
  -3 -13   0  106.79   13.30
  -3 -13   0  139.19   14.20
   3 -13   0  127.29   12.10
  -3  13   0  110.59    9.80
  -3  13   0  107.49   10.50
   3  13   0  119.29   25.00
  -3  13   0   91.79    7.80
   3  13   0  105.29    9.00
   3  13   0  115.89    9.70
  -3  13   0   98.49   10.00
   3  13   0   77.49   12.10
   3  13   0  132.89   14.70
   5 -13   0    0.00   19.00
  -5 -13   0    0.60    5.80
   5 -13   0    0.30    4.60
   5 -13   0    3.80    8.30
   5 -13   0   -9.10   35.90
   5 -13   0   -0.50    6.30
   5 -13   0   16.50   25.10
   5 -13   0   11.40    8.30
  -5 -13   0    1.50   22.50
   5  13   0   15.00   25.20
  -5  13   0   12.40    8.00
   5  13   0    9.30    9.10
  -5  13   0    3.90    5.60
   5  13   0   -3.90    5.10
   5  13   0    3.60    6.20
  -7 -13   0   67.39   36.10
   7 -13   0   49.00   28.90
   7 -13   0   59.19   10.30
  -7 -13   0   49.99   10.80
   7 -13   0   43.10   10.70
   7 -13   0  121.79   45.60
  -7 -13   0   56.99   10.30
  -7  13   0   72.79   11.90
   7  13   0   66.89   15.60
  -7  13   0   47.00   14.20
   7  13   0   21.20   32.70
   7  13   0   63.69   10.70
  -9 -13   0   -9.30    8.90
   9 -13   0  -29.60   39.00
  -9 -13   0   15.70   12.00
   9 -13   0  -21.00   77.69
  -9 -13   0   33.60   50.19
   9 -13   0    0.40    9.80
   9  13   0   -1.00   15.70
  -9  13   0  -18.80   48.60
   9  13   0   59.49   48.60
  -9  13   0   15.00   12.50
 -11 -13   0   42.30   17.90
 -11 -13   0   32.50   14.50
  11 -13   0   33.00   17.60
 -11 -13   0    9.30   66.29
  11 -13   0   50.49   14.20
 -11  13   0    9.20   77.89
  11  13   0   52.99   26.30
   0 -14   0   80.29    8.40
   0 -14   0   61.39   18.60
   0 -14   0   66.19    7.10
   0 -14   0   81.89    8.30
   0 -14   0   63.19    9.50
   0  14   0   60.19    7.70
   0  14   0   62.39   13.70
   0  14   0   71.09    7.60
   0  14   0   58.29   19.50
   0  14   0   69.29    9.40
   2 -14   0   65.99    8.10
   2 -14   0   75.69   21.10
  -2 -14   0   79.59    8.70
  -2 -14   0   89.99   22.80
   2 -14   0   76.09    6.60
  -2 -14   0   81.39   10.30
   2 -14   0  114.49   33.90
  -2 -14   0   83.19   11.30
   2 -14   0   73.59   10.00
  -2 -14   0   65.59    7.60
   2 -14   0   74.69    7.80
   2 -14   0   57.59   10.50
  -2  14   0   80.49    9.40
  -2  14   0   69.39    8.00
   2  14   0   59.29    7.30
  -2  14   0   62.99    7.70
   2  14   0   70.29    8.30
   2  14   0   51.59    9.50
   2  14   0   55.49   10.30
   2  14   0   83.49   21.40
  -2  14   0   67.89    8.40
  -4 -14   0  261.77   18.20
   4 -14   0  276.17   47.90
  -4 -14   0  325.97   39.20
   4 -14   0  278.37   19.90
   4 -14   0  318.47   41.00
   4 -14   0  282.87   16.90
   4 -14   0  269.57   17.80
  -4 -14   0  252.17   20.80
  -4 -14   0  283.57   23.70
   4 -14   0  277.37   21.30
  -4 -14   0  289.67   19.20
   4  14   0  246.78   17.10
  -4  14   0  250.47   17.50
   4  14   0  275.67   16.00
   4  14   0  278.87   21.40
  -4  14   0  266.77   17.70
   4  14   0  307.07   39.50
  -4  14   0  289.27   18.50
  -6 -14   0  244.38   43.60
   6 -14   0  232.88   16.70
  -6 -14   0  235.68   18.40
  -6 -14   0  229.88   18.80
   6 -14   0  330.17   45.50
   6 -14   0  222.68   50.19
   6 -14   0  240.08   19.10
  -6  14   0  203.38   20.50
   6  14   0  323.67   48.50
   6  14   0  246.18   16.90
   6  14   0  220.68   22.50
  -6  14   0  254.37   18.80
   8 -14   0  172.08   59.89
   8 -14   0  173.68   43.20
  -8 -14   0  161.48   17.50
   8 -14   0  212.58   21.10
  -8 -14   0  280.17   53.59
   8 -14   0  191.48   16.90
   8  14   0   83.59   45.60
  -8  14   0  174.68   20.20
   8  14   0  196.58   25.70
 -10 -14   0   32.50   12.70
  10 -14   0   41.40   13.80
 -10 -14   0   35.10   16.10
  10 -14   0   42.10   15.80
 -10  14   0   58.89   17.00
  10  14   0   66.49   62.79
  10  14   0   76.39   24.50
  -1 -15   0   22.30   20.00
  -1 -15   0   26.30    6.80
   1 -15   0   65.79   21.90
   1 -15   0   26.90    5.40
   1 -15   0   38.00    6.10
   1 -15   0   19.50    8.70
  -1 -15   0   38.50    6.30
  -1 -15   0   25.00    8.90
   1 -15   0   37.90    9.10
  -1 -15   0   30.20    6.40
   1 -15   0   27.40    5.50
   1  15   0   26.90    6.40
   1  15   0   27.90    5.40
  -1  15   0   21.70    6.10
  -1  15   0   25.70    6.10
   1  15   0   34.10    8.80
   1  15   0   26.50   19.40
  -1  15   0   37.90    7.50
   1  15   0   31.80    8.10
  -1  15   0   19.20    5.40
  -1  15   0   39.70   20.70
  -3 -15   0   -2.20   10.80
   3 -15   0   26.40   22.00
   3 -15   0   22.50    6.30
  -3 -15   0   -5.90    9.90
  -3 -15   0   18.20    9.00
   3 -15   0   14.10    9.10
   3 -15   0   -1.30   37.00
   3 -15   0   25.20    3.90
  -3 -15   0   51.19   20.50
   3 -15   0   20.70    6.30
   3 -15   0   12.20    8.50
  -3 -15   0   14.70    6.40
   3  15   0    7.10    8.20
  -3  15   0   11.50    7.00
   3  15   0   28.00    9.70
   3  15   0   27.40    5.60
  -3  15   0    4.60    6.80
   3  15   0    9.30    6.10
   3  15   0   13.40   20.70
  -3  15   0   26.30    7.30
  -3  15   0   18.70    4.90
   5 -15   0   -4.40    5.20
   5 -15   0   -2.90    6.80
   5 -15   0   36.20   24.40
  -5 -15   0   36.80   27.20
   5 -15   0   -3.80   25.60
  -5 -15   0    6.60    8.30
   5  15   0    9.90   27.10
   5  15   0  -11.10    5.90
   5  15   0   -8.40    9.80
  -5  15   0  -11.90    7.20
  -5  15   0    9.20    8.80
  -7 -15   0   77.69   12.30
   7 -15   0   85.99   12.80
  -7 -15   0   43.30   11.60
   7 -15   0   66.39   10.60
  -7 -15   0   -4.30   38.10
   7  15   0    3.30   37.10
  -7  15   0   73.29   16.40
  -7  15   0   44.70   11.90
   7  15   0   68.69   16.60
   9 -15   0   19.40   10.40
  -9 -15   0  -22.60   10.70
  -9 -15   0 -125.49   53.89
  -9 -15   0   21.50   14.20
   9 -15   0    2.40   12.00
  -9  15   0    7.50   14.10
   9  15   0   -5.10   56.49
   9  15   0  -30.30   17.20
   0 -16   0 5142.39  233.28
   0 -16   0 4884.21  213.58
   0 -16   0 5375.96  214.68
   0 -16   0 4980.70  214.08
   0 -16   0 4961.20  216.38
   0  16   0 4828.22  235.28
   0  16   0 5038.10  215.78
   0  16   0 4956.90  213.68
   0  16   0 5042.10  219.78
   0  16   0 4884.01  213.08
  -2 -16   0   32.80    7.10
   2 -16   0   29.80    6.80
   2 -16   0   28.00    6.10
   2 -16   0   22.00    8.80
   2 -16   0   37.80   20.50
   2 -16   0   20.30    9.70
  -2 -16   0   42.20   20.70
   2 -16   0    9.30   37.50
   2 -16   0   20.10    4.50
  -2 -16   0   18.80    8.40
  -2 -16   0   14.10    5.60
  -2 -16   0   31.00   10.90
  -2  16   0   15.10    5.80
   2  16   0    9.40   20.30
  -2  16   0   28.00    7.10
   2  16   0   34.60    7.50
   2  16   0   24.80    9.00
   2  16   0   21.00    8.70
  -2  16   0   22.80    7.00
   2  16   0   19.70    5.80
  -2  16   0    9.20    6.30
   4 -16   0 2874.71  128.09
   4 -16   0 3014.00  128.99
   4 -16   0 3094.89  153.68
  -4 -16   0 2967.30  127.79
   4 -16   0 2920.61  124.19
   4 -16   0 2907.01  130.09
  -4 -16   0 2980.50  129.89
  -4 -16   0 2998.60  152.48
   4  16   0 2887.31  153.08
  -4  16   0 2923.21  128.59
   4  16   0 2739.93  127.99
   4  16   0 3110.39  132.89
   4  16   0 2887.91  126.79
  -4  16   0 2817.62  128.19
  -6 -16   0  -16.00   32.10
   6 -16   0   22.90   13.30
  -6 -16   0   28.10    8.50
   6 -16   0   17.80   14.10
   6 -16   0  -10.20   35.80
   6 -16   0    5.70    8.90
   6 -16   0   22.40   30.50
  -6 -16   0   33.10    9.70
   6 -16   0   28.30    8.60
  -6  16   0   27.20   10.00
  -6  16   0   27.30   12.40
   6  16   0    9.50   36.30
   6  16   0   63.49   16.20
   6  16   0   24.40    8.60
   8 -16   0 1041.90   92.09
   8 -16   0 1085.39   56.49
  -8 -16   0 1020.90   54.19
  -8 -16   0 1052.09   56.79
  -8 -16   0 1137.99   99.39
   8 -16   0 1104.99   53.69
   8  16   0 1154.58  106.79
  -8  16   0 1004.80   53.79
   8  16   0 1102.79   60.99
  10 -16   0   20.20   17.20
 -10 -16   0    4.70   18.60
  10 -16   0   -3.60   11.90
 -10 -16   0   19.60   15.20
  10  16   0   26.70   24.40
   1 -17   0  125.99   10.70
  -1 -17   0  108.99   28.60
  -1 -17   0  117.49   11.50
   1 -17   0  103.59   31.90
  -1 -17   0  117.69   11.20
   1 -17   0   94.89   10.00
  -1 -17   0  110.59   14.70
  -1 -17   0  104.59   12.60
   1 -17   0  104.59   11.40
   1 -17   0  130.99   16.10
   1 -17   0   82.29   17.60
   1  17   0  111.89    9.80
  -1  17   0   84.19   11.30
  -1  17   0  108.59   11.10
   1  17   0  103.69   11.70
   1  17   0  119.29   26.70
   1  17   0  103.59   13.30
  -1  17   0  102.59   27.60
   1  17   0   72.49   12.30
  -1  17   0   97.69   11.40
  -1  17   0  106.49   12.60
  -3 -17   0  108.99   16.80
   3 -17   0  111.49   28.80
   3 -17   0  129.49   15.40
  -3 -17   0  105.59   13.00
   3 -17   0  116.69   12.10
   3 -17   0  124.89   11.90
  -3 -17   0  176.98   32.40
   3 -17   0  130.79    9.10
   3  17   0  132.09   11.60
  -3  17   0   90.99   11.20
   3  17   0  158.08   32.50
  -3  17   0  118.09   13.40
   3  17   0   83.29   17.50
   3  17   0  105.49   12.30
  -3  17   0  115.69   12.70
   3  17   0  111.19   15.40
   5 -17   0    5.00    8.40
   5 -17   0   16.60   30.90
   5 -17   0   17.00    6.90
  -5 -17   0  -17.70   29.00
   5 -17   0  -12.80   27.10
  -5 -17   0   17.40    9.60
   5  17   0   -2.00    7.30
   5  17   0   24.60   33.10
  -5  17   0    9.90    8.50
  -5  17   0   11.80   10.30
   7 -17   0  105.49   48.20
   7 -17   0   43.80   38.00
   7 -17   0   64.49   21.20
  -7 -17   0   69.49   44.90
   7 -17   0   90.39   14.60
   7 -17   0  102.99   20.30
  -7 -17   0   76.39   13.30
   7  17   0   63.19   47.00
   7  17   0   70.99   17.80
  -7  17   0   64.49   13.80
  -7  17   0   48.40   17.80
   9 -17   0   31.90   11.90
  -9 -17   0   51.79   14.20
   9 -17   0   32.60   14.00
  -9 -17   0   41.20   16.30
   9  17   0   44.30   22.70
  -9  17   0   31.50   16.40
   0 -18   0   41.70   26.10
   0 -18   0   55.49    9.20
   0 -18   0   58.19   13.00
   0 -18   0   49.90    8.70
   0 -18   0   60.99    8.90
   0  18   0   51.99    8.80
   0  18   0   81.09   26.70
   0  18   0   68.39   16.20
   0  18   0   74.39    9.50
   0  18   0   38.30    9.60
   0  18   0   64.69   11.30
   2 -18   0  949.60   67.49
   2 -18   0  856.31   46.50
   2 -18   0  893.51   42.90
  -2 -18   0  854.51   45.80
  -2 -18   0  886.41   42.80
   2 -18   0  940.11   41.40
   2 -18   0  839.52   43.00
  -2 -18   0  902.01   43.90
  -2 -18   0  837.62   65.29
  -2  18   0  859.41   43.10
   2  18   0  920.81   43.50
   2  18   0  866.01   41.90
   2  18   0  833.02   46.10
   2  18   0  940.31   69.29
  -2  18   0  874.71   44.30
   4 -18   0  273.07   42.20
   4 -18   0  239.48   13.40
   4 -18   0  258.67   17.80
   4 -18   0  239.28   18.70
  -4 -18   0  276.97   19.70
  -4 -18   0  239.28   19.40
  -4 -18   0  273.57   44.90
  -4  18   0  215.18   20.80
   4  18   0  273.17   17.50
   4  18   0  219.38   23.70
   4  18   0  273.87   45.40
  -4  18   0  262.37   20.20
  -6 -18   0   99.09   44.10
   6 -18   0  121.99   15.60
  -6 -18   0  128.89   17.10
   6 -18   0  117.79   44.60
   6 -18   0  128.29   15.20
  -6 -18   0  138.59   17.80
  -6  18   0  143.29   18.20
  -6  18   0  153.88   17.30
   6  18   0  116.09   44.30
   6  18   0  188.08   23.60
   8 -18   0  171.58   20.60
  -8 -18   0  151.68   21.50
   8 -18   0  205.18   20.70
  -8 -18   0  401.46  104.89
  -8 -18   0  173.68   21.20
  -8  18   0  197.08   21.20
   8  18   0  210.18   62.59
   8  18   0  188.88   27.30
  -1 -19   0   91.79   11.20
   1 -19   0  110.69   11.90
  -1 -19   0  114.79   14.60
  -1 -19   0   57.49   28.60
   1 -19   0   96.39   11.80
   1 -19   0   88.89   43.20
  -1 -19   0  108.69   12.30
   1 -19   0  108.09   11.50
  -1  19   0  103.69   14.10
  -1  19   0  102.39   12.00
   1  19   0   79.39   30.40
   1  19   0   95.69   26.80
   1  19   0  115.09   13.70
  -1  19   0   78.69   34.00
   1  19   0  127.39   15.70
   1  19   0   80.99   12.00
   3 -19   0    3.70    4.90
   3 -19   0  -23.10   27.50
   3 -19   0    5.70    7.10
  -3 -19   0    0.70    8.20
  -3 -19   0   13.90   28.00
   3 -19   0   -0.80    6.20
  -3 -19   0   20.20   14.70
   3  19   0    3.90    9.90
   3  19   0   -0.70   10.40
  -3  19   0  -11.50    9.80
   3  19   0   10.10   29.40
  -3  19   0    1.70    6.60
   3  19   0    4.50    8.80
   3  19   0    3.90   11.30
  -3  19   0    5.30    9.30
  -5 -19   0   65.59   13.00
   5 -19   0  100.09   38.00
   5 -19   0   72.09   11.40
  -5 -19   0   64.19   38.40
   5 -19   0   85.19   13.20
   5  19   0   77.19   38.20
   5  19   0   70.49   17.80
  -5  19   0   75.79   12.90
  -5  19   0   76.69   14.10
  -7 -19   0   39.10   13.30
   7 -19   0   25.60   10.20
   7 -19   0   17.20   14.20
  -7 -19   0    0.40   10.30
   7 -19   0   11.60   42.00
  -7 -19   0  -43.30   48.70
  -7  19   0    3.90   12.80
   7  19   0   21.80   21.10
   7  19   0    8.80   49.10
  -9 -19   0   99.89   18.30
   9 -19   0  150.28   21.60
  -9 -19   0   96.89   19.20
   9 -19   0   85.99   16.90
  -9  19   0  117.19   21.30
   9  19   0  129.99   28.20
   0 -20   0  181.98   16.10
   0 -20   0  205.48   16.70
   0 -20   0  197.28   40.30
   0 -20   0  195.58   17.60
   0  20   0  201.28   26.40
   0  20   0  159.28   38.40
   0  20   0  225.98   16.90
   0  20   0  201.78   20.40
  -2 -20   0    8.50    8.00
   2 -20   0    6.70    7.20
  -2 -20   0    3.70   26.40
   2 -20   0    0.60    6.30
  -2 -20   0   -4.70    7.00
   2 -20   0   -5.20    6.40
   2 -20   0  -10.40   27.00
   2  20   0  -15.70   10.70
  -2  20   0    8.20   10.20
   2  20   0  -10.30    8.60
  -2  20   0    7.40    9.30
  -2  20   0   -4.00    6.70
   2  20   0   -9.00    9.20
   2  20   0    3.70   30.30
   4 -20   0  163.68   11.80
   4 -20   0  195.08   38.00
  -4 -20   0  200.38   19.30
   4 -20   0  164.38   15.40
  -4 -20   0  158.18   18.70
   4 -20   0  216.88   18.60
  -4 -20   0  189.98   43.60
   4  20   0  208.28   44.70
  -4  20   0  174.68   19.20
  -4  20   0  140.29   17.10
   4  20   0  205.78   23.70
   6 -20   0   -4.40   11.40
  -6 -20   0    2.80   10.70
  -6 -20   0   73.29   47.00
   6 -20   0   27.90   42.00
   6 -20   0   10.30   41.70
  -6 -20   0  -14.90   11.10
   6 -20   0  -10.50    8.20
   6  20   0  -44.20   44.30
   6  20   0   25.10   16.30
  -6  20   0  -14.10   15.90
  -6  20   0   20.40   12.10
   8 -20   0   96.89   14.90
  -8 -20   0   80.89   17.40
   8 -20   0  101.49   18.10
  -8 -20   0   66.29   17.00
   8  20   0  110.49   23.90
  -8  20   0  106.19   19.10
   1 -21   0  124.39   49.00
   1 -21   0  103.19   12.60
   1 -21   0  124.59   13.50
  -1 -21   0   87.99   12.60
   1 -21   0  113.59   12.90
  -1 -21   0  149.59   37.10
  -1 -21   0  116.39   12.60
  -1  21   0   91.09   13.10
   1  21   0   71.29   14.60
  -1  21   0   99.99   39.00
  -1  21   0  105.39   15.40
   1  21   0   42.50   34.60
   1  21   0  118.19   14.10
   1  21   0  116.49   16.60
   3 -21   0   19.30    9.80
   3 -21   0   23.20    6.90
  -3 -21   0   27.70   11.40
   3 -21   0   24.70    8.90
  -3 -21   0   52.29   18.90
   3 -21   0    5.00   31.60
  -3 -21   0   22.30   35.50
  -3  21   0   13.60   11.80
   3  21   0   38.40   35.60
  -3  21   0   21.40   12.20
   3  21   0   19.40   13.70
  -5 -21   0   88.69   44.40
   5 -21   0  134.39   16.10
   5 -21   0  109.79   15.70
   5  21   0  154.28   22.10
   5  21   0  211.68   51.99
  -5  21   0  125.99   17.60
  -5  21   0  152.28   18.50
   7 -21   0    0.60   13.50
   7 -21   0  -11.40   10.90
  -7 -21   0    9.30   14.90
  -7 -21   0   15.90   13.40
  -7  21   0   37.10   15.70
   7  21   0   -5.40   19.40
   0 -22   0   28.40    9.40
   0 -22   0   35.80    9.50
   0 -22   0    4.30   33.70
   0  22   0   48.00   11.70
   0  22   0   19.90   15.30
   0  22   0   -1.70   11.60
   0  22   0   25.20   11.40
   0  22   0   14.10   39.10
  -2 -22   0   70.99   12.70
   2 -22   0   89.59   12.90
   2 -22   0   84.99   11.00
  -2 -22   0  104.69   12.80
   2 -22   0   75.69   12.60
  -2 -22   0   90.99   36.90
   2 -22   0   92.59   37.00
   2  22   0   47.90   37.20
   2  22   0  121.79   35.40
   2  22   0   49.99   13.60
  -2  22   0   93.09   15.50
   2  22   0   88.69   17.00
  -2  22   0   92.39   14.00
   4 -22   0  110.59   23.40
   4 -22   0  121.69   15.10
   4 -22   0  117.49   50.59
  -4 -22   0  103.29   23.40
  -4 -22   0   83.09   41.00
  -4  22   0   95.79   16.10
  -4  22   0  105.39   16.40
   4  22   0  164.18   48.60
  -6 -22   0  220.28   23.30
   6 -22   0  254.57   24.50
   6 -22   0  203.98   20.30
  -6  22   0  217.38   25.30
   6  22   0  227.78   28.40
   8 -22   0  103.19   17.50
   8 -22   0  117.89   21.00
  -8 -22   0   92.89   21.80
  -8 -22   0  117.49   19.50
  -8  22   0   78.79   27.40
   8  22   0   64.59   26.70
  -1 -23   0   61.89   11.90
   1 -23   0   40.60   10.00
  -1 -23   0   24.20   36.90
   1 -23   0   19.40    8.90
  -1 -23   0   66.19   11.10
   1 -23   0   28.50   44.00
  -1  23   0   53.99   14.00
   1  23   0   55.49   14.70
  -1  23   0   54.59   46.50
  -1  23   0   30.20   13.30
   1  23   0   19.50   40.10
  -3 -23   0   -1.00   39.90
   3 -23   0    0.40   72.29
   3 -23   0   13.60   11.00
   3 -23   0   12.20   10.10
  -3 -23   0  -11.40   10.70
  -3 -23   0    0.70   24.30
   3  23   0   -8.10   15.20
  -3  23   0   13.00   13.30
   3  23   0   43.70   42.90
  -3  23   0   39.40   14.30
   5 -23   0   28.80   10.80
  -5 -23   0   13.60   14.10
   5 -23   0   12.60   14.20
  -5  23   0   29.40   14.90
   5  23   0   -7.80   17.80
  -7 -23   0   23.40   15.00
   7 -23   0   15.70   16.10
  -7 -23   0    6.40   16.70
   7 -23   0   23.10   12.40
  -7  23   0    9.00   17.50
   7  23   0   12.90   20.40
   0 -24   0   -3.70    8.60
   0 -24   0  -22.40   40.50
   0 -24   0  -13.70    9.10
   0  24   0   -4.80   13.50
   0  24   0  107.19   49.80
   2 -24   0 1059.69   54.29
   2 -24   0  920.31   85.79
  -2 -24   0  845.12   87.19
   2 -24   0 1047.30   52.59
  -2 -24   0 1184.28   65.79
  -2 -24   0 1024.30   53.19
  -2  24   0  930.11   52.59
   2  24   0  888.81   94.69
   2  24   0 1049.70   57.09
   2  24   0 1117.09   81.69
  -2  24   0  983.40   54.19
  -4 -24   0   -3.90   13.30
   4 -24   0    3.90   14.60
   4 -24   0   16.10   10.60
   4  24   0   26.00   20.30
  -4  24   0    9.40   15.00
   6 -24   0  690.43   42.70
  -6 -24   0  753.52   45.80
   6 -24   0  659.53   41.60
  -6  24   0  748.63   45.10
   6  24   0  786.82   52.49
   1 -25   0   49.10   19.20
  -1 -25   0   69.39   14.80
  -1 -25   0   83.79   15.70
   1 -25   0  103.09   17.00
  -1  25   0   51.89   68.69
   1  25   0   93.49   60.49
  -1  25   0   92.79   18.80
   1  25   0  148.89   33.70
   1  25   0   60.39   18.70
   3 -25   0   24.20   10.60
  -3 -25   0   44.80   14.50
   3 -25   0   54.99   13.60
   3  25   0   62.29   19.60
   3  25   0   17.80   49.50
  -3  25   0   30.60   16.40
   5 -25   0  106.49   16.90
  -5 -25   0   70.29   17.00
   5 -25   0   68.29   14.40
   5  25   0   56.19   23.80
  -5  25   0  108.09   20.20
   0 -26   0  663.53   37.90
   0 -26   0  657.63   38.20
   0  26   0  640.54   43.60
  -2 -26   0  177.98   33.20
   2 -26   0  133.99   17.30
  -2 -26   0  142.99   17.00
   2 -26   0  157.08   19.60
  -2 -26   0  119.99   22.00
  -2  26   0  127.19   21.20
   2  26   0  116.29   22.70
   2  26   0   64.89   43.20
   4 -26   0  356.76   29.30
  -4 -26   0  350.06   28.30
   4 -26   0  290.87   25.60
   4  26   0  274.27   70.79
  -4  26   0  333.87   33.70
   4  26   0  401.76   38.30
  -1 -27   0   64.49   14.30
  -1 -27   0   49.70   15.10
   1 -27   0   57.69   13.00
   1 -27   0   20.10   13.10
   1  27   0   25.10   20.60
  -1  27   0   54.39   19.40
  -3 -27   0   22.60   16.60
   3 -27   0   23.80   13.60
   3 -27   0   32.80   12.40
   3  27   0   39.70   21.70
  -3  27   0   24.10   19.20
   0 -28   0    6.40   13.80
   0 -28   0   34.20   13.80
   0  28   0   43.20   21.40
   2 -28   0  108.69   18.20
  -2 -28   0  131.19   19.70
   2 -28   0  103.79   16.30
  -2 -28   0   82.79   14.70
  -2  28   0   65.89   21.70
   2  28   0   68.99   23.70
 -12   0   1   27.90   66.39
 -12   0   1    3.40   12.00
  12   0  -1   29.80   19.30
  12   0  -1   16.70   12.70
 -12   0   1  179.08   72.69
 -12   0   1   17.90   16.50
 -10   0   1    4.90   10.70
  10   0  -1  -42.50   31.00
 -10   0   1   16.50   39.30
  10   0  -1   -0.90    8.00
  10   0  -1   22.60   13.30
 -10   0   1   45.50   38.70
  10   0  -1  -11.60    7.40
 -10   0   1   14.00   11.00
 -10   0   1   -9.20    6.80
   8   0  -1    0.70    9.10
  -8   0   1   -6.00    6.40
   8   0  -1  -19.30   19.60
  -8   0   1   -4.70   11.90
  -8   0   1    5.10    4.40
  -8   0   1   24.30   22.60
   8   0  -1   -3.30    4.30
  -8   0   1  -32.40   24.40
  -8   0   1    3.30    7.00
   8   0  -1   40.00   34.10
  -6   0   1   10.00    6.30
   6   0  -1   -3.60   16.90
   6   0  -1   -7.40   11.80
   6   0  -1   -5.50    2.40
  -6   0   1   -2.70    3.60
   6   0  -1   -8.90    4.90
  -6   0   1    7.30    4.30
  -6   0   1   -5.30   15.00
  -6   0   1   18.20   15.60
  -6   0   1   -2.50    2.60
   6   0  -1    0.80    3.90
   4   0  -1    4.50   10.00
  -4   0   1   -0.40    2.70
   4   0  -1    0.80    1.30
   4   0  -1    0.00    3.70
   4   0  -1   -0.80    2.40
   4   0  -1    1.90    6.70
   4   0  -1    2.30    2.80
  -4   0   1   17.30    9.10
  -4   0   1    0.20    2.30
  -4   0   1   -0.20    1.30
   2   0  -1    4.10    4.70
   2   0  -1   -0.80    1.00
  -2   0   1    2.00    4.60
   2   0  -1    1.00    0.40
  -2   0   1   -1.80    3.20
  -2   0   1    0.20    0.40
   2   0  -1    1.90    5.50
  -2   0   1   -1.60    0.90
   2   0  -1   -0.80    1.40
  -2   0   1    0.10    5.10
   2   0  -1   -1.70    2.90
  -2   0   1    1.10    1.10
  -2   0   1    0.00    1.60
   2   0  -1    0.20    1.10
   0   0  -1    0.10    0.50
   0   0  -1    0.50    0.60
   0   0   1   -1.70    2.20
   0   0   1   -0.30    0.50
   0   0   1    1.50    3.70
   0   0   1    0.40    0.60
   0   0   1   -0.80    1.90
   0   0  -1    1.70    3.80
   0   0   1   -0.80    1.40
   0   0   1   -0.30    0.50
   0   0  -1    0.00    0.60
   0   0  -1    1.10    2.20
   0   0   1   -0.30    0.50
   0   0  -1   -1.20    1.30
   0   0  -1    0.40    0.50
   2   0   1    3.10    5.20
   2   0   1    0.50    1.90
   2   0   1   -0.20    1.00
   2   0   1    0.40    2.00
  -2   0  -1    2.70    3.40
  -2   0  -1   -8.30    5.10
  -2   0  -1    0.20    1.40
  -2   0  -1    2.90    2.10
   2   0   1   -0.80    1.50
  -2   0  -1    3.60    2.40
   4   0   1   -0.80    2.80
  -4   0  -1    6.70    9.00
   4   0   1   10.50    9.60
   4   0   1   -4.00    2.40
  -4   0  -1   -0.50    2.90
   4   0   1   -4.00    2.00
  -4   0  -1  -11.80   10.20
   4   0   1   -5.30    3.30
  -4   0  -1    0.80    3.30
  -4   0  -1    1.30    4.90
  -6   0  -1   -2.90    5.00
   6   0   1   -3.80    6.00
  -6   0  -1   12.00   15.60
  -6   0  -1    0.50   18.60
   6   0   1   -4.40    5.90
   6   0   1    3.30    3.90
  -6   0  -1   -5.60    5.80
   6   0   1    1.20   14.20
  -6   0  -1   -3.70    7.80
   6   0   1   -3.40    3.70
  -6   0  -1    0.80    3.70
   8   0   1    7.50    7.40
  -8   0  -1   13.40    8.10
  -8   0  -1    0.30   27.50
   8   0   1    3.30    5.60
  -8   0  -1   -9.00    5.50
  -8   0  -1   -2.70    9.60
   8   0   1   11.80   23.70
   8   0   1   -6.90    9.20
  -8   0  -1   -8.00   29.60
 -10   0  -1  -69.79   42.00
  10   0   1   19.20   15.80
  10   0   1   62.09   37.60
 -10   0  -1   14.50   51.39
  12   0   1  -33.90   21.50
 -12   0  -1   87.49   71.79
  12   0   1   24.10   14.00
 -12   0  -1   16.80   19.40
  12   0   1   -9.00   77.29
 -12   0  -1 -155.28   87.49
 -12   0  -1   -4.90   14.90
 -11  -1   1   57.39   51.49
  11  -1  -1   70.29   44.40
 -11  -1   1   52.59   11.00
 -11  -1   1   20.60   50.89
 -11  -1   1   51.49   14.10
  11  -1  -1   75.79   18.60
 -11   1   1   68.99   56.49
 -11   1   1   27.30   48.90
 -11   1   1   54.09   11.40
  11   1  -1   82.69   45.90
  11   1  -1   34.00   18.90
  11   1  -1   54.79   14.10
 -11   1   1   49.20   14.70
  -9  -1   1   -2.70    8.60
   9  -1  -1   -2.30   10.40
  -9  -1   1   -2.50    5.10
   9  -1  -1    4.10    5.90
   9  -1  -1   33.00   27.40
   9  -1  -1   -3.40    6.20
  -9  -1   1  -16.20   29.70
  -9  -1   1   23.10   27.60
  -9  -1   1  -10.90    7.00
  -9   1   1   35.20   34.90
   9   1  -1  -14.50   25.20
  -9   1   1   -4.70    7.60
   9   1  -1    1.10    5.80
  -9   1   1    3.70    5.70
  -9   1   1    4.70    7.80
   9   1  -1  -16.90   10.20
  -9   1   1   22.70   29.90
   9   1  -1    2.20    6.40
  -7  -1   1  198.68   30.80
   7  -1  -1  166.58   26.60
   7  -1  -1  194.38   14.10
  -7  -1   1  209.28   14.20
  -7  -1   1  226.48   37.60
   7  -1  -1  171.08   12.70
  -7  -1   1  164.68   17.10
   7  -1  -1  212.68   35.70
   7  -1  -1  180.18   16.10
  -7  -1   1  185.38   14.20
   7  -1  -1  165.48   11.30
   7   1  -1  203.28   33.70
  -7   1   1  189.58   30.40
   7   1  -1  197.88   14.00
  -7   1   1  198.28   14.10
   7   1  -1  161.38   27.00
   7   1  -1  190.58   11.50
  -7   1   1  195.48   36.60
  -7   1   1  167.68   15.90
  -7   1   1  183.68   16.20
  -7   1   1  179.88   13.00
   7   1  -1  215.68   18.30
  -5  -1   1   77.79   16.30
   5  -1  -1   95.59   17.10
   5  -1  -1   77.89    5.40
   5  -1  -1   60.09    8.50
  -5  -1   1   79.39    9.60
   5  -1  -1   70.79    7.20
  -5  -1   1   76.99    5.30
   5  -1  -1  100.29   20.00
  -5  -1   1   78.99   17.40
  -5  -1   1   70.69    6.70
  -5  -1   1   71.99    7.30
   5   1  -1   70.39    6.70
  -5   1   1   80.29    7.00
  -5   1   1   75.89   15.40
  -5   1   1   87.69   19.60
   5   1  -1   67.79   15.00
  -5   1   1   67.69    6.40
   5   1  -1   57.69    8.50
  -5   1   1   76.69    5.80
   5   1  -1   75.29    5.40
  -5   1   1   63.59    8.30
   5   1  -1   78.99   18.70
   3  -1  -1   -3.80    6.50
  -3  -1   1    1.10    0.80
  -3  -1   1    0.10    1.90
   3  -1  -1    3.80    2.50
   3  -1  -1    2.20    8.00
  -3  -1   1    4.10    2.90
   3  -1  -1    1.10    1.00
  -3  -1   1    3.30    5.60
  -3  -1   1    9.50    6.70
   3  -1  -1    4.50    1.80
   3  -1  -1    0.00    1.70
  -3  -1   1    3.00    1.80
  -3  -1   1    5.60    6.40
   3  -1  -1   -1.80    4.40
  -3   1   1    0.30    1.30
   3   1  -1    6.50    7.50
  -3   1   1    2.10    4.90
   3   1  -1    1.10    2.60
   3   1  -1   -1.90    5.30
  -3   1   1    2.10    1.70
   3   1  -1    1.90    2.00
   3   1  -1    0.00    0.90
  -3   1   1   -4.20    6.80
  -3   1   1    1.90    2.50
   3   1  -1    1.30    1.70
  -3   1   1    1.90    1.20
  -1  -1   1  165.38   10.90
   1  -1  -1  165.38    7.80
   1  -1  -1  166.58    8.60
   1  -1  -1  169.78   12.30
   1  -1  -1  161.08   12.20
  -1  -1   1  170.88   11.90
   1  -1  -1  198.58   12.60
  -1  -1   1  171.18    8.10
   1   1  -1  161.48    7.60
  -1   1   1  181.18   12.50
   1   1  -1  172.18    7.90
  -1   1   1  156.98   12.30
  -1   1   1  175.58    8.60
   1   1  -1  158.78   11.60
   1   1  -1  166.78    8.10
   1   1  -1  160.28   10.70
   1   1  -1  167.98    8.10
  -1  -1  -1   10.50    4.40
  -1  -1  -1   17.20    2.40
   1  -1   1   19.80    2.90
   1  -1   1   16.20    2.20
   1  -1   1   14.60    5.20
   1  -1   1   15.00    1.50
   1  -1   1   12.70    6.40
   1  -1   1   16.90    2.10
  -1  -1  -1   11.10    1.80
  -1  -1  -1   14.00    2.00
   1  -1   1   17.40    2.30
  -1   1  -1   13.40    2.80
   1   1   1   17.10    2.20
  -1   1  -1   17.10    2.30
  -1   1  -1   14.20    1.50
   1   1   1   13.30    1.10
   1   1   1   12.90    2.00
  -1   1  -1   16.10    2.10
   1   1   1   14.50    1.80
  -1   1  -1   15.80    2.30
   3  -1   1   16.70    4.10
  -3  -1  -1   24.80    3.60
   3  -1   1   13.30    3.00
   3  -1   1   14.60    2.50
   3  -1   1    6.00    7.90
  -3  -1  -1   20.90    3.80
  -3  -1  -1   24.10    4.80
  -3  -1  -1   25.70    9.30
  -3   1  -1   10.70    3.80
  -3   1  -1   11.70    3.50
   3   1   1   10.50    8.40
  -3   1  -1    6.10    8.80
   3   1   1   21.50    3.60
   3   1   1   16.70    4.20
  -3   1  -1   21.20    3.60
  -3   1  -1   14.10    7.50
   3   1   1   19.90    3.40
   3   1   1   19.60    2.60
  -5  -1  -1   17.10   11.70
   5  -1   1   10.20    3.40
   5  -1   1    8.50    4.70
  -5  -1  -1   15.90    3.80
  -5  -1  -1   25.10    6.70
  -5  -1  -1    5.30    4.90
   5  -1   1   33.20   15.10
  -5  -1  -1    7.90    4.30
   5  -1   1   12.60    5.70
   5  -1   1   17.30    4.20
  -5  -1  -1   23.30   15.40
  -5   1  -1   13.00   15.90
  -5   1  -1   -3.60   12.80
   5   1   1   20.20    4.40
  -5   1  -1   14.00    4.00
   5   1   1    7.00    5.40
   5   1   1   22.00   12.30
   5   1   1   19.40    3.80
   5   1   1   12.70    4.60
  -5   1  -1    7.90    5.90
  -5   1  -1   11.50    5.00
   7  -1   1   34.50   10.40
  -7  -1  -1   49.10    9.30
  -7  -1  -1   33.30    6.60
   7  -1   1   64.99   22.10
  -7  -1  -1   19.50   11.50
   7  -1   1   42.40    7.60
   7  -1   1   52.29    7.50
  -7  -1  -1   41.20   20.90
  -7  -1  -1   19.50   23.80
  -7   1  -1   22.40   11.00
  -7   1  -1   48.30    7.90
  -7   1  -1   24.80    8.20
   7   1   1    8.00   20.20
   7   1   1   46.40    8.10
  -7   1  -1   28.70   27.90
   7   1   1   43.80    9.90
  -7   1  -1   24.60   20.50
  -7   1  -1   37.40    8.10
   7   1   1   34.90    6.30
  -9  -1  -1   65.49   45.70
  -9  -1  -1   33.90   10.90
  -9  -1  -1   18.20   32.90
  -9  -1  -1   43.40    9.20
   9  -1   1   21.50   31.90
   9  -1   1   50.59   13.50
   9  -1   1   31.80    9.00
  -9   1  -1   28.00   33.90
  -9   1  -1   59.89   12.10
   9   1   1    8.90   11.30
   9   1   1   33.40   13.30
   9   1   1   61.89   33.40
   9   1   1   46.10    8.60
  -9   1  -1   57.59   10.50
  -9   1  -1   11.30   38.30
 -11  -1  -1  159.48   68.39
 -11  -1  -1  140.69   19.40
 -11  -1  -1  124.69   62.29
  11  -1   1  163.38   23.40
  11  -1   1  141.19   16.90
 -11  -1  -1  142.49   17.70
  11  -1   1   54.29   71.79
 -11   1  -1  119.09   19.80
 -11   1  -1  207.58   61.39
  11   1   1  153.68   17.80
  11   1   1  134.89   23.50
 -11   1  -1  178.58   69.59
 -11   1  -1  145.09   18.60
 -12  -2   1   53.29   65.59
 -12  -2   1   -4.90   68.19
 -12  -2   1   58.79   16.80
  12  -2  -1  109.29   24.40
 -12  -2   1   93.59   14.30
  12  -2  -1   71.79   15.20
 -12   2   1  -27.20   68.99
  12   2  -1   82.59   94.79
 -12   2   1   71.79   14.60
  12   2  -1   94.69   24.60
 -12   2   1   48.30   17.10
  12   2  -1   86.99   15.50
 -10  -2   1  279.57   52.79
 -10  -2   1  294.77   18.80
 -10  -2   1  377.86   60.29
  10  -2  -1  258.17   25.50
  10  -2  -1  311.37   20.90
 -10  -2   1  284.67   21.70
  10  -2  -1  276.07   19.30
 -10   2   1  267.27   53.99
 -10   2   1  266.37   22.20
  10   2  -1  282.17   21.20
  10   2  -1  372.16   51.69
 -10   2   1  201.98   51.29
 -10   2   1  261.87   20.30
 -10   2   1  254.47   19.90
  10   2  -1  277.37   28.80
   8  -2  -1   43.60   21.80
  -8  -2   1   42.90    6.20
   8  -2  -1   48.50   12.30
  -8  -2   1   52.39    9.00
  -8  -2   1   58.49   28.70
   8  -2  -1   55.69    6.90
   8  -2  -1   -5.90   32.00
  -8  -2   1   54.89   10.20
   8  -2  -1   52.79    8.50
  -8  -2   1   60.89   25.10
  -8  -2   1   66.89   15.70
  -8   2   1   49.60    7.80
   8   2  -1   66.59   23.70
  -8   2   1   50.19   12.00
  -8   2   1   48.60    7.00
  -8   2   1   40.10   26.20
   8   2  -1   59.59   13.50
  -8   2   1   45.50    8.50
  -8   2   1   45.50   30.60
   8   2  -1   30.00   31.10
   6  -2  -1  989.60   61.69
  -6  -2   1  924.91   42.30
  -6  -2   1  864.21   57.29
   6  -2  -1  870.41   42.00
   6  -2  -1  896.71   42.20
   6  -2  -1  868.21   54.99
   6  -2  -1  919.41   44.30
   6  -2  -1  885.41   41.70
  -6  -2   1 1044.50   61.09
  -6  -2   1  900.71   45.30
  -6  -2   1  903.71   42.80
  -6  -2   1  924.21   40.10
   6   2  -1  878.61   55.99
   6   2  -1  908.31   42.40
   6   2  -1  849.61   40.30
  -6   2   1  901.61   44.30
   6   2  -1  928.01   58.79
  -6   2   1  811.62   41.70
  -6   2   1  879.51   56.49
  -6   2   1  944.61   62.69
  -6   2   1  944.61   41.10
  -6   2   1  876.11   41.80
   6   2  -1  885.51   45.10
  -4  -2   1   79.59   15.80
   4  -2  -1   70.89   11.90
  -4  -2   1   58.39    7.30
   4  -2  -1   54.49    7.00
   4  -2  -1   56.79    5.50
   4  -2  -1   65.59    4.40
   4  -2  -1   77.69   15.60
  -4  -2   1   53.89    6.60
  -4  -2   1   62.99    4.10
  -4  -2   1   56.89    6.50
  -4  -2   1   60.59   13.00
  -4   2   1   70.09   12.90
  -4   2   1   67.49    4.90
   4   2  -1   70.29   13.40
   4   2  -1   50.19    6.60
  -4   2   1   63.49    5.00
  -4   2   1   64.89    5.40
   4   2  -1   54.39    5.40
  -4   2   1   55.59    7.10
  -2  -2   1  993.90   51.99
   2  -2  -1 1077.49   49.70
  -2  -2   1 1096.09   46.70
   2  -2  -1 1054.69   46.70
  -2  -2   1 1057.29   52.19
  -2  -2   1 1169.38   47.20
  -2  -2   1 1171.08   47.80
   2  -2  -1 1126.39   45.90
   2  -2  -1 1107.99   46.30
   2  -2  -1 1224.18   55.09
   2  -2  -1 1098.49   54.59
  -2   2   1 1025.70   49.70
  -2   2   1 1080.59   46.40
   2   2  -1 1105.99   47.30
   2   2  -1 1076.49   52.69
   2   2  -1 1079.29   46.70
   2   2  -1 1046.90   47.70
  -2   2   1 1065.49   45.80
  -2   2   1 1056.99   46.00
   2   2  -1 1000.60   51.69
  -2   2   1 1021.50   54.99
   0  -2   1    5.30    1.20
   0  -2  -1    5.00    1.30
   0  -2  -1    5.30    2.00
   0  -2   1    3.20    3.70
   0  -2   1    6.70    1.20
   0  -2  -1    5.50    0.70
   0  -2  -1    2.10    2.80
   0  -2  -1    5.10    5.40
   0  -2  -1    5.30    0.70
   0  -2   1    5.10    1.30
   0  -2   1    5.20    1.10
   0  -2   1    2.20    3.10
   0  -2  -1    6.60    0.80
   0  -2   1    5.80    1.40
   0   2  -1    7.40    1.20
   0   2   1    6.90    4.90
   0   2  -1    5.50    1.30
   0   2  -1    5.30    1.30
   0   2  -1    6.20    1.20
   0   2  -1    7.40    4.10
   0   2  -1    4.60    3.70
   0   2  -1    5.30    1.30
   2  -2   1  561.34   25.80
  -2  -2  -1  573.64   26.40
   2  -2   1  619.74   26.50
   2  -2   1  567.04   26.90
  -2  -2  -1  595.04   27.30
  -2  -2  -1  599.34   26.60
   2  -2   1  640.14   30.60
  -2  -2  -1  601.94   33.40
   2  -2   1  579.14   33.80
   2  -2   1  559.64   26.60
  -2   2  -1  501.45   30.30
   2   2   1  578.44   27.20
  -2   2  -1  575.64   34.70
  -2   2  -1  579.44   27.00
   2   2   1  596.84   26.40
  -2   2  -1  598.14   26.80
  -2   2  -1  589.54   26.60
   2   2   1  570.44   26.50
   2   2   1  598.64   32.80
  -2   2  -1  577.34   25.80
   4  -2   1   28.20   12.60
  -4  -2  -1   57.09   13.10
  -4  -2  -1   22.10    5.70
   4  -2   1   24.60    4.70
  -4  -2  -1   15.40    4.90
   4  -2   1   34.40   10.90
   4  -2   1   19.00    5.20
  -4  -2  -1   23.40    4.50
   4  -2   1   28.80    4.40
  -4  -2  -1   23.70    4.00
   4   2   1   27.70    4.50
   4   2   1   24.00    5.30
  -4   2  -1   40.90   14.00
  -4   2  -1   25.20    5.40
  -4   2  -1    0.50   10.10
  -4   2  -1   31.60    5.30
  -4   2  -1   32.00    4.80
   4   2   1   35.30   11.50
   4   2   1   25.20    4.60
  -6  -2  -1   33.10    9.00
   6  -2   1   27.20   16.90
   6  -2   1   34.40    7.40
  -6  -2  -1   13.60   14.80
   6  -2   1   40.10    6.00
  -6  -2  -1   35.50    5.90
   6  -2   1   38.50    6.50
  -6  -2  -1   22.60    7.80
  -6  -2  -1   38.80    7.70
  -6  -2  -1   32.10   19.90
   6  -2   1   41.80    8.30
  -6   2  -1   46.30   10.50
   6   2   1    4.40   16.20
   6   2   1   31.80    5.20
   6   2   1   38.10    6.80
  -6   2  -1   23.10    7.20
  -6   2  -1   21.90    6.00
   6   2   1   30.80    8.50
  -6   2  -1   40.50   22.00
   6   2   1   27.80    5.60
  -6   2  -1   41.20    6.60
  -8  -2  -1    3.20   30.60
   8  -2   1  -26.50   24.30
   8  -2   1    9.60    9.90
  -8  -2  -1   23.50   11.20
   8  -2   1   -0.50    5.80
   8  -2   1    8.80    7.40
  -8  -2  -1   -2.30    7.10
  -8  -2  -1    7.00    6.10
  -8  -2  -1   10.80   26.40
  -8   2  -1   11.50   31.10
  -8   2  -1   -0.10    8.60
  -8   2  -1    8.40    8.40
   8   2   1   -9.30   24.20
   8   2   1   -7.70    6.90
   8   2   1    4.40    9.70
  -8   2  -1  -15.70   28.10
   8   2   1   -1.20    5.60
  -8   2  -1  -10.50    6.20
  10  -2   1   12.10    9.00
 -10  -2  -1   34.10   15.90
 -10  -2  -1    7.20    9.20
 -10  -2  -1   53.19   49.10
 -10  -2  -1  -31.90   40.80
  10  -2   1   25.50   40.70
  10  -2   1   20.50   15.30
  10   2   1   55.89   40.90
  10   2   1   11.80   14.20
 -10   2  -1    2.60   14.60
 -10   2  -1  -31.70   43.00
 -10   2  -1   -5.60    9.30
 -10   2  -1   41.40   50.99
  10   2   1    2.60    9.00
 -12  -2  -1   19.10   15.00
  12  -2   1   55.69   15.20
 -12  -2  -1   14.80  110.79
  12   2   1   12.10   14.00
 -12   2  -1 -129.69   91.09
  12   2   1   68.19   74.29
 -12   2  -1   48.70   17.90
  11  -3  -1  158.38   19.20
  11  -3  -1  185.18   49.50
 -11  -3   1  107.59   55.19
  11  -3  -1  189.68   25.10
 -11  -3   1  154.68   16.60
 -11  -3   1  147.49   63.99
 -11   3   1  149.29   54.79
 -11   3   1  134.59   16.60
  11   3  -1  169.18   25.50
 -11   3   1  145.59   59.99
 -11   3   1  205.18   21.80
  11   3  -1  135.39   16.80
  -9  -3   1  326.47   51.59
   9  -3  -1  285.67   19.50
   9  -3  -1  261.47   24.40
  -9  -3   1  276.67   46.10
  -9  -3   1  277.27   16.90
  -9  -3   1  285.37   21.20
  -9  -3   1  276.47   22.40
   9  -3  -1  281.17   43.20
   9  -3  -1  275.07   17.70
  -9   3   1  329.27   46.70
   9   3  -1  268.67   43.20
   9   3  -1  282.37   26.60
  -9   3   1  250.17   49.70
  -9   3   1  282.77   20.50
  -9   3   1  266.97   18.80
   9   3  -1  304.27   50.09
  -9   3   1  310.17   18.70
  -9   3   1  279.97   27.20
  -7  -3   1  373.86   41.40
   7  -3  -1  327.57   46.30
   7  -3  -1  364.16   18.20
   7  -3  -1  356.26   23.00
  -7  -3   1  294.17   38.30
  -7  -3   1  353.56   20.30
  -7  -3   1  335.67   24.10
   7  -3  -1  279.07   38.90
  -7  -3   1  300.27   20.40
   7  -3  -1  444.76   46.10
   7  -3  -1  350.96   20.60
   7  -3  -1  345.67   19.60
  -7  -3   1  325.07   18.40
  -7   3   1  308.97   22.50
   7   3  -1  335.77   40.20
  -7   3   1  349.37   18.40
  -7   3   1  348.07   19.20
  -7   3   1  314.27   43.00
   7   3  -1  333.67   23.90
  -7   3   1  344.57   19.90
   7   3  -1  266.37   34.90
  -7   3   1  380.36   39.80
   7   3  -1  358.26   20.50
   5  -3  -1  168.28   10.40
  -5  -3   1  164.38    8.90
  -5  -3   1  148.29   10.50
   5  -3  -1  151.98   19.80
   5  -3  -1  196.58   24.80
   5  -3  -1  159.18    9.20
  -5  -3   1  143.49   11.50
   5  -3  -1  162.08   10.80
  -5  -3   1  149.19   12.90
  -5  -3   1  152.38   22.60
   5  -3  -1  165.38   12.30
   5   3  -1  174.98   14.00
   5   3  -1  183.78   23.40
  -5   3   1  158.08   26.70
  -5   3   1  173.98    9.30
  -5   3   1  175.08   21.80
   5   3  -1  160.28   10.70
  -5   3   1  138.59   12.00
  -5   3   1  143.69   10.00
  -5   3   1  162.28   10.40
   5   3  -1  173.48   22.50
  -3  -3   1  400.16   26.60
  -3  -3   1  398.86   18.70
  -3  -3   1  392.06   25.40
   3  -3  -1  372.66   23.50
  -3  -3   1  411.26   19.40
   3  -3  -1  392.36   18.10
   3  -3  -1  404.76   18.40
  -3  -3   1  380.56   20.20
  -3  -3   1  373.76   17.60
   3  -3  -1  392.86   19.00
   3  -3  -1  390.66   18.50
  -3   3   1  385.96   18.70
   3   3  -1  343.07   19.40
  -3   3   1  422.16   17.10
   3   3  -1  386.86   26.50
   3   3  -1  398.76   25.30
   3   3  -1  399.76   20.50
  -3   3   1  359.56   29.10
  -3   3   1  380.26   24.40
  -3   3   1  380.96   18.00
   1  -3  -1  212.38   10.30
  -1  -3   1  237.58   11.00
   1  -3  -1  215.08   11.70
   1  -3  -1  216.68   17.70
  -1  -3   1  218.58   14.20
   1  -3  -1  204.58   14.90
   1  -3  -1  224.68   15.50
  -1  -3   1  211.48   15.30
  -1  -3   1  213.28   11.20
  -1  -3   1  219.58   11.10
  -1  -3   1  231.78   10.60
   1   3  -1  241.18   11.10
   1   3  -1  221.68   10.60
  -1   3   1  238.28   10.40
   1   3  -1  236.58   11.00
   1   3  -1  234.58   15.80
   1   3  -1  209.78   11.20
  -1   3   1  217.28   14.80
  -1   3   1  206.68   17.30
  -1   3   1  223.78   12.30
   1  -3   1 1950.80   76.29
   1  -3   1 1790.62   80.79
   1  -3   1 1743.03   76.09
   1  -3   1 1832.32   84.49
  -1  -3  -1 1766.32   76.09
   1  -3   1 1718.73   75.39
   1  -3   1 1717.43   75.39
  -1  -3  -1 1705.83   79.99
  -1  -3  -1 1806.32   76.19
  -1  -3  -1 1773.92   75.49
   1  -3   1 1813.72   76.19
   1  -3   1 1664.83   79.99
  -1   3  -1 1738.53   75.39
  -1   3  -1 1777.32   76.29
   1   3   1 1771.72   75.39
   1   3   1 1760.22   74.59
  -1   3  -1 1794.52   76.09
  -1   3  -1 1826.62   84.89
  -1   3  -1 1835.42   76.39
  -1   3  -1 1788.82   75.49
   1   3   1 1802.92   75.99
  -3  -3  -1  526.15   27.60
   3  -3   1  556.34   36.10
  -3  -3  -1  569.94   35.80
   3  -3   1  587.94   26.40
   3  -3   1  571.84   25.70
   3  -3   1  566.64   26.70
   3  -3   1  630.14   33.60
  -3  -3  -1  554.94   26.20
   3   3   1  549.15   29.60
  -3   3  -1  526.75   27.00
   3   3   1  588.34   35.60
  -3   3  -1  545.45   37.50
   3   3   1  556.84   26.40
  -3   3  -1  527.35   34.00
  -3   3  -1  588.94   26.70
   3   3   1  543.95   26.10
   5  -3   1 2208.18   95.49
   5  -3   1 2191.48   96.69
  -5  -3  -1 2168.58   94.49
  -5  -3  -1 2220.88   95.69
  -5  -3  -1 2195.38  111.39
   5  -3   1 2222.18   94.59
   5  -3   1 2244.58   94.19
   5  -3   1 2231.98  110.99
  -5  -3  -1 2024.00   97.19
   5   3   1 2158.48   95.19
   5   3   1 2177.88   97.39
  -5   3  -1 2301.67   95.29
   5   3   1 2164.18  109.89
   5   3   1 2138.59   94.69
  -5   3  -1 2138.79   96.79
  -5   3  -1 2122.49  112.29
  -5   3  -1 1977.40  108.29
  -5   3  -1 2193.38   95.69
  -7  -3  -1   61.39   29.00
  -7  -3  -1   47.70   11.60
  -7  -3  -1   88.49   26.20
   7  -3   1   57.09    8.80
   7  -3   1   82.19    9.20
  -7  -3  -1   66.39    8.60
   7  -3   1   75.29   12.10
   7  -3   1   76.49   24.70
  -7  -3  -1   89.49   11.70
  -7   3  -1   69.89   27.50
   7   3   1   51.59   11.50
  -7   3  -1   86.69   11.50
   7   3   1   53.79    8.50
   7   3   1   76.99   24.70
  -7   3  -1   26.00   24.50
   7   3   1   75.19    8.30
  -7   3  -1   75.99   10.00
  -7   3  -1   56.69   12.90
   9  -3   1  996.40   49.70
  -9  -3  -1  975.40   90.99
  -9  -3  -1 1035.70   52.79
  -9  -3  -1 1017.10   49.60
   9  -3   1 1056.09   80.99
   9  -3   1  990.50   54.29
  -9  -3  -1  996.30   81.39
  -9   3  -1 1029.80   87.19
  -9   3  -1  992.40   91.19
   9   3   1 1068.39   49.50
   9   3   1  917.11   81.99
   9   3   1 1018.90   81.19
   9   3   1 1120.89   57.99
  -9   3  -1  984.50   52.49
  -9   3  -1 1023.70   51.09
 -11  -3  -1   50.99   56.59
 -11  -3  -1  -24.30   62.09
  11  -3   1   16.50   12.00
 -11  -3  -1   31.10   14.70
  11  -3   1   54.89   53.19
  11  -3   1   41.00   18.70
  11   3   1  -18.70   18.60
 -11   3  -1    0.60   15.70
 -11   3  -1   19.20   13.10
 -11   3  -1  132.89   68.19
 -11   3  -1   63.49   59.09
  11   3   1   -9.40   10.60
  12  -4  -1  199.98   27.70
 -12  -4   1  203.28   66.19
  12  -4  -1  224.08   23.80
 -12  -4   1  244.48   21.70
 -12  -4   1  251.07   27.80
 -12  -4   1  191.98   74.49
 -12   4   1  331.37   83.29
 -12   4   1  249.68   26.90
  12   4  -1  278.87   32.40
  12   4  -1  233.08   24.90
  12   4  -1  132.49   68.49
  10  -4  -1  355.36   22.30
 -10  -4   1  396.16   62.59
 -10  -4   1  368.76   55.99
  10  -4  -1  381.16   24.70
 -10  -4   1  341.67   21.00
  10  -4  -1  357.16   28.40
 -10  -4   1  344.97   26.00
 -10   4   1  376.06   25.90
 -10   4   1  322.77   21.20
 -10   4   1  362.66   61.39
  10   4  -1  330.67   30.40
  10   4  -1  450.65   59.29
 -10   4   1  312.47   23.80
 -10   4   1  408.36   60.69
   8  -4  -1  663.53   36.60
  -8  -4   1  654.63   34.30
  -8  -4   1  720.43   61.59
   8  -4  -1  645.64   33.30
   8  -4  -1  642.34   52.39
  -8  -4   1  684.73   31.10
  -8  -4   1  736.03   63.19
   8  -4  -1  691.53   31.80
  -8  -4   1  690.83   36.20
  -8   4   1  635.34   58.39
   8   4  -1  618.64   62.09
  -8   4   1  526.25   65.49
  -8   4   1  615.54   32.90
   8   4  -1  569.94   55.99
  -8   4   1  595.24   37.10
  -8   4   1  672.53   31.40
   8   4  -1  600.24   38.20
  -8   4   1  637.34   33.90
  -6  -4   1  546.75   32.10
   6  -4  -1  602.34   29.20
  -6  -4   1  606.04   31.00
  -6  -4   1  588.64   27.40
  -6  -4   1  598.24   46.40
   6  -4  -1  597.74   29.70
  -6  -4   1  587.04   29.60
   6  -4  -1  556.94   42.10
   6  -4  -1  635.64   27.90
   6  -4  -1  610.34   31.00
  -6   4   1  616.34   29.30
  -6   4   1  584.14   31.00
   6   4  -1  549.74   42.00
  -6   4   1  504.45   47.70
   6   4  -1  585.04   29.90
   6   4  -1  543.35   44.70
   6   4  -1  577.14   32.90
  -6   4   1  643.34   27.50
  -6   4   1  513.95   43.40
  -4  -4   1  944.21   54.79
  -4  -4   1  922.61   45.40
   4  -4  -1  965.80   43.80
  -4  -4   1  999.50   44.60
   4  -4  -1  920.21   50.99
   4  -4  -1  998.50   43.20
   4  -4  -1  993.90   56.99
  -4  -4   1  915.01   42.00
   4  -4  -1  941.91   43.10
  -4  -4   1 1104.19   53.19
  -4  -4   1  971.70   43.50
   4  -4  -1 1039.90   42.60
   4   4  -1  987.60   46.10
   4   4  -1  927.71   51.69
  -4   4   1  949.71   42.70
   4   4  -1  959.40   43.40
  -4   4   1  856.31   57.79
  -4   4   1  933.61   52.39
   4   4  -1  883.41   53.59
  -4   4   1  980.50   43.90
   2  -4  -1  562.44   29.40
   2  -4  -1  567.84   25.00
   2  -4  -1  571.24   24.00
   2  -4  -1  577.54   25.50
   2  -4  -1  533.05   35.30
  -2  -4   1  591.84   27.00
   2  -4  -1  559.64   31.00
  -2  -4   1  549.35   33.20
   2  -4  -1  563.94   25.10
  -2  -4   1  603.84   26.40
  -2  -4   1  527.75   30.50
  -2  -4   1  580.84   25.90
   2   4  -1  545.75   25.90
   2   4  -1  546.05   26.50
   2   4  -1  594.34   27.20
  -2   4   1  570.94   25.40
  -2   4   1  568.64   24.90
   2   4  -1  598.14   30.20
   2   4  -1  568.14   25.40
  -2   4   1  565.34   24.60
  -2   4   1  537.85   36.00
   2   4  -1  544.15   33.00
   0  -4   1  591.34   27.90
   0  -4  -1  663.93   33.60
   0  -4   1  601.74   27.50
   0  -4   1  605.94   27.30
   0  -4  -1  611.84   27.10
   0  -4  -1  587.04   29.90
   0  -4  -1  600.14   26.60
   0  -4   1  641.74   28.00
   0  -4   1  670.43   27.40
   0  -4  -1  625.04   26.60
   0  -4  -1  610.14   30.10
   0  -4   1  645.64   33.80
   0   4   1  617.84   30.50
   0   4  -1  630.34   27.30
   0   4  -1  624.94   33.90
   0   4   1  595.94   26.70
   0   4  -1  652.73   30.70
   0   4   1  625.74   26.60
   0   4  -1  624.94   27.60
   0   4   1  601.14   26.40
   0   4  -1  577.84   27.80
   0   4   1  588.74   33.50
   0   4  -1  636.44   27.30
  -2  -4  -1  144.59    9.40
   2  -4   1  111.19   14.30
  -2  -4  -1  136.89    8.20
   2  -4   1  137.59   19.70
   2  -4   1  153.28    8.10
   2  -4   1  155.18   17.20
   2  -4   1  161.68    8.90
  -2  -4  -1  142.59    8.60
   2  -4   1  142.09    9.00
  -2  -4  -1  144.59   15.20
  -2   4  -1  149.39    9.10
   2   4   1  144.29    9.30
  -2   4  -1  138.09    7.60
  -2   4  -1  145.29    7.90
   2   4   1  152.48   14.90
  -2   4  -1  143.39   15.50
  -2   4  -1  141.69    8.90
  -2   4  -1  147.89    9.10
   2   4   1  128.19    8.00
  -4  -4  -1   28.70    4.90
  -4  -4  -1   36.10    7.50
   4  -4   1   25.30   11.50
   4  -4   1   38.30   14.70
   4  -4   1   43.80    5.40
  -4  -4  -1   20.20    5.80
  -4  -4  -1   33.30    5.40
   4  -4   1   31.80    5.80
  -4  -4  -1   51.79   15.20
   4  -4   1   37.30    5.00
   4  -4   1   34.10    5.70
   4   4   1   35.40    4.80
  -4   4  -1   53.49    7.40
   4   4   1   32.10    5.00
  -4   4  -1   22.30   14.00
  -4   4  -1   29.20    4.20
   4   4   1   36.80    6.60
   4   4   1   13.80   11.50
  -4   4  -1   35.90    5.60
  -4   4  -1   35.30    5.70
  -6  -4  -1   13.00    8.00
   6  -4   1   10.10    4.40
  -6  -4  -1   21.20    5.00
   6  -4   1    9.60    6.20
  -6  -4  -1    3.70    7.80
   6  -4   1   19.50    5.30
  -6  -4  -1   13.10    6.00
   6  -4   1   -3.00   15.30
   6  -4   1   13.60   16.20
   6  -4   1    8.90    6.30
  -6  -4  -1   37.90   21.50
  -6  -4  -1   10.80   16.10
  -6   4  -1   23.90    8.60
  -6   4  -1   19.30   19.00
   6   4   1   19.90    7.70
  -6   4  -1   10.90    5.50
   6   4   1  -12.80   15.10
  -6   4  -1   14.10    5.90
   6   4   1    3.20    5.70
  -6   4  -1    8.80   20.90
   6   4   1    3.40    5.10
   8  -4   1    1.10    9.40
  -8  -4  -1   25.30   27.70
  -8  -4  -1    0.50   28.30
   8  -4   1   -3.70    6.20
  -8  -4  -1   11.10    8.20
   8  -4   1  -12.60    7.90
  -8  -4  -1    1.60    5.90
   8  -4   1    9.20   27.10
   8   4   1    0.20   11.00
   8   4   1    2.40    5.80
   8   4   1    9.30   26.00
   8   4   1  -13.70   26.40
   8   4   1  -12.30    7.50
  -8   4  -1    1.00    8.40
  -8   4  -1   -7.70    8.20
  -8   4  -1  -16.40   29.20
  -8   4  -1    2.60    7.50
  10  -4   1  -10.10    8.90
 -10  -4  -1   32.10   44.50
 -10  -4  -1   -6.70   12.10
  10  -4   1  -12.70   39.10
 -10  -4  -1   92.29   53.09
 -10  -4  -1    1.20    8.40
  10  -4   1   -5.90   12.60
  10   4   1    3.90    9.20
 -10   4  -1  -17.40   49.60
 -10   4  -1   10.60   11.90
 -10   4  -1    1.00   13.20
  10   4   1   -5.50   40.70
 -10   4  -1   -0.80   10.80
  10   4   1   41.60   17.20
 -10   4  -1   12.80   51.19
  11  -5  -1  166.58   19.60
 -11  -5   1  192.88   17.50
 -11  -5   1  188.28   21.40
 -11  -5   1  198.88   69.59
 -11  -5   1  245.78   59.79
  11  -5  -1  201.48   25.70
  11  -5  -1  210.68   53.79
  11   5  -1  248.58   29.70
 -11   5   1  298.27   73.69
 -11   5   1  136.79   59.39
 -11   5   1  176.58   21.90
  -9  -5   1  491.05   59.39
  -9  -5   1  427.46   22.20
   9  -5  -1  411.06   24.90
  -9  -5   1  403.86   27.00
  -9  -5   1  483.95   58.79
   9  -5  -1  350.06   28.60
   9  -5  -1  373.46   48.90
   9  -5  -1  442.46   23.80
   9   5  -1  504.45   55.59
  -9   5   1  366.96   31.50
  -9   5   1  441.06   26.50
  -9   5   1  451.85   59.09
  -9   5   1  355.36   24.60
   9   5  -1  435.56   58.09
   9   5  -1  417.16   32.90
  -9   5   1  277.77   58.09
  -9   5   1  435.36   22.20
   7  -5  -1  130.19   12.80
  -7  -5   1  116.49   12.40
   7  -5  -1  143.39   33.70
  -7  -5   1  191.78   32.40
   7  -5  -1  130.49    9.70
  -7  -5   1  146.29   14.60
  -7  -5   1  153.38   30.00
   7  -5  -1   99.99   21.90
  -7  -5   1  123.79    9.10
  -7  -5   1   98.29   14.90
   7  -5  -1  102.59   12.60
   7  -5  -1  118.69   11.40
   7   5  -1   88.59   15.00
  -7   5   1   94.49   10.50
   7   5  -1  109.29   26.80
  -7   5   1  162.28   29.20
  -7   5   1  100.59   31.20
  -7   5   1  109.09   11.10
   7   5  -1  102.59   11.80
  -7   5   1  127.59    8.50
   7   5  -1  139.39   25.80
  -7   5   1   98.89   13.70
  -5  -5   1  374.86   21.00
   5  -5  -1  326.27   28.60
   5  -5  -1  363.16   20.30
   5  -5  -1  385.96   19.40
   5  -5  -1  369.86   36.60
  -5  -5   1  367.46   19.70
   5  -5  -1  388.26   19.80
  -5  -5   1  379.56   22.40
  -5  -5   1  370.36   33.60
  -5  -5   1  365.66   18.20
   5  -5  -1  385.86   18.70
  -5   5   1  310.27   19.80
  -5   5   1  303.27   35.10
   5   5  -1  343.87   29.90
  -5   5   1  404.16   17.00
  -5   5   1  349.77   32.90
   5   5  -1  390.16   33.40
   5   5  -1  374.66   22.80
  -5   5   1  396.46   20.90
   5   5  -1  391.16   19.90
   3  -5  -1   58.09    5.80
   3  -5  -1   65.99    6.30
   3  -5  -1   79.49   14.40
  -3  -5   1   73.89   11.90
   3  -5  -1   78.79   12.50
  -3  -5   1   75.29    6.20
   3  -5  -1   69.09    5.50
  -3  -5   1   86.99   14.80
  -3  -5   1   79.39    6.80
   3  -5  -1   75.59    5.80
   3  -5  -1   74.39   16.70
  -3  -5   1   76.49    7.70
   3   5  -1   56.49    6.90
  -3   5   1   67.79    5.80
   3   5  -1   72.09   11.60
  -3   5   1   73.39   18.00
   3   5  -1   72.79    8.10
  -3   5   1   67.19    5.00
   3   5  -1   58.69   12.40
  -1  -5   1 1059.79   45.80
  -1  -5   1 1031.00   45.10
   1  -5  -1 1052.59   44.30
   1  -5  -1 1019.20   43.90
   1  -5  -1 1029.00   44.30
   1  -5  -1  969.80   49.50
  -1  -5   1 1117.29   45.30
   1  -5  -1  949.11   55.39
  -1  -5   1 1038.40   52.39
  -1  -5   1  987.70   44.80
   1  -5  -1  980.90   47.60
  -1   5   1 1049.99   44.40
   1   5  -1 1085.39   44.90
   1   5  -1 1029.70   45.90
  -1   5   1 1037.70   43.50
   1   5  -1 1055.59   45.40
   1   5  -1 1019.60   52.49
  -1   5   1  989.20   48.10
  -1   5   1 1050.29   43.70
  -1   5   1  986.90   49.10
   1   5  -1 1028.20   45.00
   1  -5   1   26.70    2.70
   1  -5   1   29.90    4.00
   1  -5   1   26.80    3.60
   1  -5   1   38.70   10.70
   1  -5   1   25.30    5.90
  -1  -5  -1   25.50    2.50
  -1  -5  -1   28.30    3.80
  -1  -5  -1   29.90    7.20
  -1  -5  -1   31.70    3.10
   1  -5   1   28.90    4.10
   1  -5   1   28.00    3.00
  -1   5  -1   26.10    9.90
  -1   5  -1   29.50    2.80
  -1   5  -1   26.70    3.80
   1   5   1   22.80    3.50
  -1   5  -1   26.50    3.00
  -1   5  -1   24.30    4.10
  -1   5  -1   27.70    6.50
   1   5   1   27.00    2.30
   1   5   1   26.40    2.80
  -1   5  -1   27.30    3.90
  -3  -5  -1 3374.16  147.89
   3  -5   1 3420.16  147.49
   3  -5   1 3572.94  161.08
   3  -5   1 3636.84  165.78
  -3  -5  -1 3643.54  159.08
   3  -5   1 3638.54  148.49
  -3  -5  -1 3492.25  149.69
   3  -5   1 3322.17  157.08
   3  -5   1 3345.67  148.39
   3  -5   1 3760.02  148.19
   3   5   1 3400.66  157.78
   3   5   1 3502.05  147.69
  -3   5  -1 3302.27  148.79
   3   5   1 3577.64  149.79
  -3   5  -1 3617.24  148.89
  -3   5  -1 3365.06  146.39
  -3   5  -1 3106.69  157.88
  -3   5  -1 3445.76  147.19
  -3   5  -1 3447.95  148.49
   5  -5   1   81.79   10.00
  -5  -5  -1   95.59   11.90
  -5  -5  -1   86.29    8.90
  -5  -5  -1   94.19    8.20
   5  -5   1   90.99   19.90
   5  -5   1   90.59    8.10
   5  -5   1   90.29   20.90
   5  -5   1   86.49    9.50
   5  -5   1   98.89    8.10
   5   5   1   56.29   18.10
   5   5   1   99.79    8.90
  -5   5  -1   82.09    9.30
  -5   5  -1   72.69    8.70
  -5   5  -1   84.89   23.30
  -5   5  -1   78.99    9.90
   5   5   1   97.39   10.90
  -7  -5  -1 2207.98  119.89
  -7  -5  -1 2065.49   94.99
   7  -5   1 2125.39   93.49
   7  -5   1 2192.38  117.59
   7  -5   1 2145.49   93.39
   7  -5   1 2074.29   96.29
  -7  -5  -1 2109.19   93.29
  -7   5  -1 2045.70   97.39
   7   5   1 2146.79   98.29
  -7   5  -1 2135.69   95.59
  -7   5  -1 1954.90  116.39
  -7   5  -1 2169.38   94.99
   7   5   1 1996.50  114.29
  -7   5  -1 2035.00  119.69
   7   5   1 2188.88  107.79
   9  -5   1   65.49   14.90
  -9  -5  -1   48.70    9.60
   9  -5   1   73.59   11.00
  -9  -5  -1   71.79   38.20
  -9  -5  -1   48.60   40.00
   9  -5   1   91.59   35.60
  -9  -5  -1   73.69   13.10
  -9   5  -1   61.39   42.20
  -9   5  -1   43.40   11.10
   9   5   1   61.49    9.70
   9   5   1   61.09   36.20
   9   5   1   83.29   37.40
  -9   5  -1   68.49   13.00
  -9   5  -1   44.80   12.80
   9   5   1   58.69   17.50
 -11  -5  -1  730.73  101.29
  11  -5   1  827.72   45.10
 -11  -5  -1  858.31   45.00
  11  -5   1  927.91   53.99
 -11  -5  -1  800.42   49.50
  11  -5   1  792.32   98.29
 -11  -5  -1  759.62   97.49
 -11   5  -1  824.92   49.20
 -11   5  -1  837.72  110.89
  11   5   1  856.71   44.20
  11   5   1  814.32   53.29
 -11   5  -1  715.73   46.90
 -12  -6   1  159.78   19.30
 -12  -6   1  170.88   23.60
  12  -6  -1  197.48   26.30
  12  -6  -1  163.18   20.60
 -12  -6   1  255.97   79.79
 -12  -6   1  183.78   68.49
  12   6  -1  166.18   20.50
 -12   6   1  118.09   79.19
  12   6  -1  251.47   71.89
  12   6  -1  153.78   30.00
  10  -6  -1  121.39   43.20
 -10  -6   1   82.49   42.00
 -10  -6   1  191.88   47.70
  10  -6  -1   70.09   16.60
  10  -6  -1   90.09   13.20
 -10  -6   1   95.69   10.70
  10  -6  -1   98.49   12.60
 -10  -6   1   71.69   13.70
 -10   6   1   80.39   14.00
 -10   6   1   73.69    8.80
  10   6  -1   37.40   39.80
 -10   6   1   19.30   41.20
 -10   6   1   58.79   12.80
 -10   6   1  118.69   50.49
  10   6  -1   -1.90   47.40
  -8  -6   1  716.03   59.49
   8  -6  -1  551.54   50.39
   8  -6  -1  622.34   29.50
  -8  -6   1  580.94   28.40
  -8  -6   1  547.75   31.80
  -8  -6   1  528.95   33.10
  -8  -6   1  529.45   57.89
   8  -6  -1  588.24   31.00
   8  -6  -1  590.94   34.10
  -8   6   1  575.34   31.30
   8   6  -1  558.74   36.30
   8   6  -1  580.14   52.99
  -8   6   1  510.05   67.29
  -8   6   1  544.55   34.60
  -8   6   1  608.44   27.20
  -8   6   1  599.44   58.49
  -6  -6   1   79.79   22.70
  -6  -6   1   63.89    9.70
   6  -6  -1   76.29    7.40
   6  -6  -1   64.39    9.10
  -6  -6   1   71.39   12.60
  -6  -6   1   69.99    8.50
   6  -6  -1   59.09    7.60
   6  -6  -1   64.99    8.10
   6  -6  -1   26.40   20.90
   6  -6  -1   69.19   17.10
  -6  -6   1   61.79    6.60
   6   6  -1   45.70    9.10
  -6   6   1   42.30   22.80
  -6   6   1   62.79    8.70
  -6   6   1   69.59    4.80
  -6   6   1   90.99   10.70
  -6   6   1   69.59    7.50
  -6   6   1   66.79   21.10
   6   6  -1   69.49   19.40
   6   6  -1   88.19   22.10
   6   6  -1   86.69   12.50
   6   6  -1   61.69    8.40
   4  -6  -1  814.02   36.30
  -4  -6   1  846.22   38.20
   4  -6  -1  741.43   49.40
  -4  -6   1  767.72   44.00
   4  -6  -1  765.42   44.90
  -4  -6   1  767.72   38.80
   4  -6  -1  838.22   36.30
  -4  -6   1  767.22   48.90
   4  -6  -1  758.22   53.19
   4  -6  -1  785.12   36.60
  -4  -6   1  778.52   36.60
   4   6  -1  812.62   49.90
  -4   6   1  673.23   52.59
  -4   6   1  793.02   36.50
   4   6  -1  815.12   36.70
  -4   6   1  779.32   35.70
   4   6  -1  775.02   43.20
   4   6  -1  798.32   39.30
  -2  -6   1   46.30    5.20
  -2  -6   1   52.69    6.00
  -2  -6   1   44.30    4.30
  -2  -6   1   42.00    8.70
   2  -6  -1   51.89    4.40
   2  -6  -1   56.49   14.20
   2  -6  -1   52.09    4.00
   2  -6  -1   50.99    9.30
   2  -6  -1   67.19   10.30
  -2  -6   1   53.69   11.80
   2  -6  -1   47.40    4.20
   2  -6  -1   44.90    3.10
  -2  -6   1   51.99    5.70
   2   6  -1   48.10    5.70
   2   6  -1   40.90    6.10
  -2   6   1   49.40    3.90
   2   6  -1   40.90   11.00
  -2   6   1   46.20    3.80
   2   6  -1   55.19    4.50
  -2   6   1   44.40    9.90
  -2   6   1   33.80   13.20
   0  -6   1  741.83   34.30
   0  -6  -1  721.63   33.70
   0  -6   1  758.42   33.80
   0  -6   1  763.42   41.80
   0  -6  -1  761.72   32.70
   0  -6  -1  733.83   38.30
   0  -6   1  778.52   33.40
   0  -6   1  751.22   33.60
   0  -6  -1  740.13   32.80
   0   6  -1  760.52   42.50
   0   6   1  729.53   32.60
   0   6   1  772.02   38.90
   0   6   1  732.43   32.70
   0   6  -1  789.92   33.60
   0   6  -1  763.22   33.90
   0   6   1  765.72   40.90
   0   6  -1  759.02   36.20
   0   6   1  757.12   33.30
   0   6  -1  716.13   34.20
   0   6  -1  769.92   33.50
   2  -6   1   23.30   11.80
   2  -6   1   26.20    4.10
   2  -6   1   25.20    4.10
   2  -6   1   30.10    4.40
  -2  -6  -1   25.30    3.70
  -2  -6  -1   21.60    9.00
   2  -6   1   28.10    7.80
   2  -6   1   23.20    3.50
  -2  -6  -1   27.40    5.10
   2  -6   1   23.30   10.20
  -2  -6  -1   14.60    4.40
  -2   6  -1   25.00    5.00
   2   6   1   24.30    2.80
  -2   6  -1   28.30    4.30
   2   6   1   21.60    3.10
  -2   6  -1   22.10    3.20
   2   6   1   27.00    9.50
  -2   6  -1   23.20    2.80
  -2   6  -1   16.90   11.50
   2   6   1   17.80    4.00
  -2   6  -1   28.10    4.70
  -4  -6  -1  235.98   26.20
   4  -6   1  268.87   34.40
  -4  -6  -1  222.08   13.60
   4  -6   1  230.88   27.30
   4  -6   1  240.48   13.00
   4  -6   1  226.88   13.70
  -4  -6  -1  212.38   13.40
   4  -6   1  209.38   26.10
   4  -6   1  248.98   14.40
   4  -6   1  218.68   14.10
  -4  -6  -1  218.78   15.90
  -4   6  -1  217.58   13.80
  -4   6  -1  211.18   31.70
  -4   6  -1  242.78   13.00
   4   6   1  230.28   13.40
   4   6   1  224.98   15.40
  -4   6  -1  204.38   11.40
  -4   6  -1  214.88   13.90
  -4   6  -1  208.78   14.50
   4   6   1  239.28   25.60
   4   6   1  225.08   17.20
  -6  -6  -1   11.50    4.80
  -6  -6  -1   17.20   11.10
   6  -6   1    9.90   19.30
  -6  -6  -1   13.80    6.50
   6  -6   1   10.00    7.00
  -6  -6  -1   55.59   24.80
   6  -6   1   19.10    5.50
  -6  -6  -1   13.40    9.50
   6  -6   1   22.30   18.70
   6  -6   1   28.20   28.70
   6  -6   1   11.30    7.30
   6  -6   1   32.80    6.30
   6   6   1    2.00   14.10
  -6   6  -1   21.20    6.60
  -6   6  -1   21.90    9.50
  -6   6  -1   14.80    6.80
   6   6   1   20.20    6.60
  -6   6  -1  -19.70   21.40
   6   6   1   30.40   17.70
   6   6   1   28.40    9.10
  -8  -6  -1   37.60   10.40
   8  -6   1   10.20    8.40
  -8  -6  -1   29.20   31.80
   8  -6   1   32.00   27.20
   8  -6   1   18.90    7.10
  -8  -6  -1   22.90    7.40
   8  -6   1   18.60    9.90
  -8  -6  -1   67.79   27.40
   8   6   1   17.70   28.10
  -8   6  -1    6.60    8.20
  -8   6  -1    8.70    8.10
  -8   6  -1   -2.70   33.20
  -8   6  -1   17.50   10.00
   8   6   1   44.00   14.10
   8   6   1   49.20   27.60
 -10  -6  -1    5.60   11.60
  10  -6   1   19.40   14.50
 -10  -6  -1    7.80   43.40
  10  -6   1   16.70   10.40
 -10  -6  -1   73.59   52.19
 -10  -6  -1    8.40    9.50
  10  -6   1   -7.60   73.19
  10   6   1    4.20   16.00
  10   6   1    1.60    9.20
 -10   6  -1  -49.60   49.60
 -10   6  -1   24.90   13.50
 -10   6  -1   32.80   14.50
  10   6   1   -5.10   46.40
 -11  -7   1   10.60    8.90
 -11  -7   1   36.10   55.39
  11  -7  -1   25.30   11.50
 -11  -7   1  -17.40   12.10
  11  -7  -1   17.00   15.20
 -11  -7   1   67.79   50.09
 -11   7   1    6.90   13.50
 -11   7   1  -14.40   12.20
  11   7  -1   -1.50   18.50
  -9  -7   1   81.59   36.20
   9  -7  -1   56.29    9.50
   9  -7  -1   43.50   26.80
   9  -7  -1   64.09   10.80
   9  -7  -1   66.89   14.40
  -9  -7   1   65.79   11.70
  -9  -7   1   69.59    8.60
  -9  -7   1   11.20   36.30
   9   7  -1   75.39   15.90
   9   7  -1   46.40   33.60
  -9   7   1   73.09   17.50
   9   7  -1   35.30   34.70
  -9   7   1   42.80   11.00
  -9   7   1   52.29   10.70
  -9   7   1   70.19    7.60
  -9   7   1    5.40   40.50
   7  -7  -1   -5.20    5.10
  -7  -7   1   14.60   11.90
  -7  -7   1   -1.10    5.50
   7  -7  -1   24.90   18.00
   7  -7  -1   13.80    5.10
   7  -7  -1   -7.00    6.70
  -7  -7   1    6.20   23.80
  -7  -7   1    5.50    3.60
  -7  -7   1   -2.90    8.80
   7  -7  -1  -18.70   24.90
   7  -7  -1   -6.30    6.50
  -7   7   1    3.00    5.90
   7   7  -1   -1.20   19.40
  -7   7   1   12.70   31.10
   7   7  -1   -0.50    8.40
  -7   7   1   -1.30    2.40
   7   7  -1   -8.00    8.10
   7   7  -1   21.10   20.20
  -7   7   1    7.50    5.90
  -7   7   1   13.00    8.90
   5  -7  -1  126.89    9.20
   5  -7  -1  101.79    9.70
  -5  -7   1  130.69   11.60
  -5  -7   1  113.29   24.10
  -5  -7   1  117.19    9.60
   5  -7  -1  116.19   25.20
   5  -7  -1  120.09   24.50
   5  -7  -1  113.59    9.00
  -5  -7   1  125.49   14.00
   5  -7  -1  121.39    9.80
  -5   7   1   81.69   27.20
   5   7  -1  106.19   17.50
   5   7  -1   86.49   11.10
  -5   7   1  110.99   10.50
  -5   7   1  118.79   10.10
   5   7  -1   96.69   12.40
   5   7  -1  129.59   24.30
   5   7  -1  105.99    9.50
  -3  -7   1   -2.20    3.00
  -3  -7   1    4.30    4.50
   3  -7  -1   -0.90    8.20
   3  -7  -1   -5.20    2.60
   3  -7  -1    2.10    2.50
  -3  -7   1  -12.70    7.50
  -3  -7   1  -16.70   10.10
  -3  -7   1   -2.20    3.10
   3  -7  -1    0.10    2.40
   3  -7  -1  -23.90   13.90
   3  -7  -1   -4.00    2.80
   3  -7  -1  -11.50    9.00
   3   7  -1    0.80    5.00
   3   7  -1    1.90   11.30
   3   7  -1   -1.50    2.30
   3   7  -1    1.10    4.10
   3   7  -1    3.40    2.90
  -3   7   1   -2.60    2.60
  -3   7   1    1.60   13.70
  -3   7   1    1.10    2.50
   3   7  -1   13.00    6.70
  -3   7   1   -2.60    2.00
   1  -7  -1   40.30    4.30
  -1  -7   1   38.10    4.30
  -1  -7   1   34.20    4.30
   1  -7  -1   27.70    3.80
  -1  -7   1   38.60    5.30
   1  -7  -1   36.30    8.50
   1  -7  -1   41.80    3.70
  -1  -7   1   35.40    5.30
   1  -7  -1   23.10   13.10
   1  -7  -1   36.60    8.00
   1  -7  -1   30.50    3.30
  -1  -7   1   39.60   11.30
  -1   7   1   30.60    7.90
  -1   7   1   36.90    8.40
   1   7  -1   34.60    4.70
  -1   7   1   37.70    3.70
   1   7  -1   47.20    6.20
  -1   7   1   38.80    3.30
   1   7  -1   40.20    5.30
  -1   7   1   36.50    3.50
   1   7  -1   40.00    5.50
   1   7  -1   66.19   12.50
  -1  -7  -1    8.50    3.60
   1  -7   1   15.00    8.60
  -1  -7  -1   12.20    3.50
   1  -7   1   12.60    2.30
  -1  -7  -1    6.50    2.20
  -1  -7  -1    4.70    3.50
   1  -7   1    8.40    3.50
   1  -7   1    9.90    2.70
  -1  -7  -1    8.00    2.00
   1  -7   1    8.80    3.70
   1  -7   1    8.10    3.60
  -1  -7  -1   14.70    7.20
   1  -7   1   11.60    2.90
   1   7   1    8.30    1.90
  -1   7  -1   11.80    2.30
  -1   7  -1    1.10    9.30
  -1   7  -1   11.00    2.50
   1   7   1   12.40    2.60
  -1   7  -1   20.80    5.40
  -1   7  -1    4.00    3.40
   1   7   1   10.10    3.20
  -1   7  -1   10.80    3.30
  -1   7  -1   13.10    3.30
  -3  -7  -1    4.40    4.90
   3  -7   1   10.50    3.70
  -3  -7  -1    3.10    3.10
  -3  -7  -1    8.50    3.30
   3  -7   1    1.40    3.60
   3  -7   1   21.20   12.50
  -3  -7  -1   10.80    5.00
  -3  -7  -1   -1.30    9.50
   3  -7   1    1.90   12.40
   3  -7   1    1.90   13.00
   3  -7   1    2.90    2.40
   3  -7   1   -1.20    3.30
  -3   7  -1    3.50    3.70
  -3   7  -1    7.00    2.80
  -3   7  -1    4.70    3.40
   3   7   1    7.30    2.40
   3   7   1   -0.10    9.80
  -3   7  -1    1.80    1.80
   3   7   1    3.00    4.50
   5  -7   1   32.10   24.00
   5  -7   1    0.00    3.20
   5  -7   1   -3.50   14.90
  -5  -7  -1   -5.20   16.60
   5  -7   1    7.70    5.70
  -5  -7  -1   -0.60    3.90
  -5  -7  -1    3.90    4.60
   5  -7   1    8.10    5.60
   5  -7   1   -2.50   15.50
   5  -7   1    9.10    5.20
  -5  -7  -1    1.60    7.80
  -5  -7  -1   -3.40    6.90
  -5   7  -1   15.70   17.90
   5   7   1   -4.60   13.30
   5   7   1   14.60    5.90
  -5   7  -1    8.10    2.70
  -5   7  -1    6.40    6.30
  -5   7  -1   16.00    4.80
  -5   7  -1    5.80    5.20
  -5   7  -1   -4.20    5.10
   5   7   1   -6.20    9.80
   5   7   1   12.60    7.10
   7  -7   1   13.60   24.80
  -7  -7  -1   11.80   28.10
   7  -7   1    6.90    7.70
   7  -7   1   -5.40   36.00
   7  -7   1   47.30   24.50
   7  -7   1   12.40    9.20
  -7  -7  -1   10.50    8.30
  -7  -7  -1   16.60    6.60
   7  -7   1   26.00    6.70
  -7   7  -1   13.80    8.10
   7   7   1    8.70   22.40
   7   7   1    8.20   18.60
  -7   7  -1   10.10   12.90
   7   7   1   10.80   11.20
  -7   7  -1  -15.00   27.20
  -7   7  -1    3.20    7.80
  -7   7  -1   18.10    6.50
   9  -7   1  -15.20   35.10
  -9  -7  -1   79.39   46.90
   9  -7   1  -34.00   57.29
  -9  -7  -1   39.50    8.70
  -9  -7  -1   25.60   12.20
   9  -7   1   31.20    9.90
  -9  -7  -1   36.90   38.50
   9  -7   1   32.20   13.40
  -9   7  -1   24.00   12.60
  -9   7  -1   29.60    9.30
  -9   7  -1   18.40   40.60
   9   7   1   16.00   33.60
  -9   7  -1   21.10   11.70
   9   7   1   22.20   40.70
   9   7   1   33.10   14.10
  11  -7   1   24.30   13.10
 -11  -7  -1  117.59   69.49
  11  -7   1   16.50   18.30
 -11  -7  -1   -1.70   16.10
 -11  -7  -1   27.10   12.00
 -11  -7  -1   58.99   65.99
  11  -7   1   28.60   64.89
  11   7   1   -8.80   56.59
 -11   7  -1   50.19   16.50
  11   7   1   19.50   12.20
 -11   7  -1   13.40   16.70
 -11   7  -1   40.40   65.49
  11   7   1    7.70   19.60
  12  -8  -1   32.40   15.40
 -12  -8   1    1.30   17.60
  12  -8  -1   14.10   19.70
 -12  -8   1  -48.60   64.59
 -12  -8   1   85.19   78.99
  12   8  -1  101.99   76.19
  12   8  -1   54.19   25.30
 -12   8   1   73.59   76.09
 -12   8   1   -5.10   16.40
  10  -8  -1    4.00   33.80
  10  -8  -1  -14.80   12.80
 -10  -8   1    2.00   15.90
 -10  -8   1  -42.10   45.50
  10  -8  -1    8.00   13.30
  10  -8  -1   13.70   63.09
  10  -8  -1   27.30   16.20
 -10  -8   1   -9.90    6.80
 -10  -8   1   -0.80   40.70
 -10   8   1   38.80   49.10
 -10   8   1    1.10    5.20
  10   8  -1   41.20   44.10
 -10   8   1   19.00   11.10
  10   8  -1   25.10   42.30
  10   8  -1  -10.20   15.10
 -10   8   1    1.80   10.80
   8  -8  -1   20.60    7.90
   8  -8  -1   16.80   23.10
  -8  -8   1   18.90    5.40
  -8  -8   1   57.99   29.20
   8  -8  -1    7.10   37.60
   8  -8  -1   34.30   10.40
  -8  -8   1   -0.80   29.80
   8  -8  -1   24.30    7.30
  -8  -8   1   14.10    8.00
  -8   8   1   13.40   37.00
  -8   8   1    5.60    8.00
   8   8  -1   28.80   14.00
   8   8  -1   -0.60   24.40
  -8   8   1   17.60    7.90
  -8   8   1   25.90    2.80
  -8   8   1   17.50   12.00
   8   8  -1   54.69   32.60
  -6  -8   1   -1.00    5.10
  -6  -8   1    2.70   20.80
   6  -8  -1   -5.90   14.50
  -6  -8   1   16.20   10.70
  -6  -8   1   -0.40    7.70
   6  -8  -1   13.10    4.60
   6  -8  -1   18.60   24.10
   6  -8  -1   14.00    4.80
   6  -8  -1    6.80    6.20
   6  -8  -1   16.20    5.90
  -6  -8   1    5.70    3.80
   6  -8  -1   38.90   24.30
   6   8  -1    7.80    6.20
  -6   8   1    0.30    5.00
   6   8  -1   -0.70   18.20
   6   8  -1   26.10   15.20
  -6   8   1    1.00    4.40
   6   8  -1    4.30    7.50
  -6   8   1   -2.80   24.70
  -6   8   1    4.90    6.80
   6   8  -1   -1.10    7.80
  -4  -8   1   12.50    9.70
   4  -8  -1   12.70    4.20
   4  -8  -1   19.80   18.60
   4  -8  -1   14.60    3.80
  -4  -8   1    8.70    6.80
   4  -8  -1    7.80    3.90
   4  -8  -1    1.70   13.60
  -4  -8   1    6.80   14.40
  -4  -8   1   15.40    5.40
   4  -8  -1   19.40   10.80
   4  -8  -1    6.90    4.30
  -4  -8   1    7.90    3.90
   4   8  -1   15.30    3.70
  -4   8   1   12.50    4.40
  -4   8   1   14.80    3.70
   4   8  -1   12.70    5.40
   4   8  -1   -4.90   13.50
   4   8  -1   11.20    6.20
  -4   8   1    8.20    3.80
   4   8  -1   12.90    4.50
  -4   8   1   18.20   17.20
   4   8  -1    5.80    7.60
   2  -8  -1    9.10   14.10
  -2  -8   1    3.00    6.20
  -2  -8   1    2.30    2.70
   2  -8  -1    0.50    6.20
   2  -8  -1   -6.80    6.80
   2  -8  -1   -0.90    2.00
   2  -8  -1   -2.50    2.50
  -2  -8   1   -0.20    3.20
   2  -8  -1   -2.30    1.50
  -2  -8   1    3.40    3.80
  -2  -8   1    7.30   10.40
   2  -8  -1   -0.10    2.30
  -2   8   1    1.90    2.30
   2   8  -1   -2.10    3.70
  -2   8   1   -5.40    8.40
   2   8  -1    0.60    3.30
   2   8  -1    1.10    2.40
   2   8  -1    8.20   10.60
  -2   8   1    3.60    2.30
   2   8  -1    0.00    2.70
  -2   8   1   -1.40    2.10
   0  -8  -1   14.60    7.30
   0  -8  -1   16.70    2.80
   0  -8   1   14.80    3.40
   0  -8   1   12.10    4.10
   0  -8   1   13.10    2.70
   0  -8  -1    7.10    3.30
   0  -8   1   21.50    9.40
   0  -8  -1   16.20    2.70
   0  -8   1   14.30    3.80
   0  -8  -1   10.30    3.70
   0  -8   1   19.00    4.60
   0   8   1   10.60    2.50
   0   8  -1   20.70   10.00
   0   8  -1   14.00    3.20
   0   8   1   15.30    2.50
   0   8   1   15.80    3.50
   0   8   1   14.60    8.10
   0   8  -1   15.90    3.30
   0   8  -1    7.60    3.50
   0   8   1   19.10    9.50
   0   8  -1   16.50    3.00
   2  -8   1   -2.30    3.20
   2  -8   1    3.80    2.70
   2  -8   1    6.20    6.10
  -2  -8  -1   -0.70    3.10
   2  -8   1   -6.00   13.00
   2  -8   1    1.40    3.20
  -2  -8  -1   -4.20    4.00
   2  -8   1    9.60   11.70
   2  -8   1   -2.80    3.20
  -2  -8  -1   -6.70    3.70
   2  -8   1    0.20    1.70
  -2  -8  -1   11.40   11.20
  -2  -8  -1   -1.20    2.30
   2   8   1    4.60    9.30
   2   8   1    1.20    4.00
  -2   8  -1    0.30    3.10
  -2   8  -1    4.60   13.20
   2   8   1    1.00    1.80
  -2   8  -1   -0.70    3.70
   2   8   1   -1.40    2.40
  -2   8  -1    2.30    3.80
  -2   8  -1    1.90    2.60
  -2   8  -1   -0.70    1.60
  -4  -8  -1   17.10    5.10
  -4  -8  -1    4.20    6.40
   4  -8   1    6.00    4.40
   4  -8   1   23.50   18.80
   4  -8   1   16.00    4.00
   4  -8   1   14.40   17.20
   4  -8   1    5.70   13.90
  -4  -8  -1   13.90    4.60
   4  -8   1   14.40    5.20
  -4  -8  -1   27.90   15.20
   4  -8   1   13.30    5.00
  -4  -8  -1   23.10    8.30
  -4   8  -1   15.30    2.80
  -4   8  -1    6.20    5.20
  -4   8  -1   13.30    3.90
  -4   8  -1   12.40    5.60
   4   8   1   35.80   14.30
   4   8   1   13.00    3.80
   4   8   1   14.50    6.20
  -4   8  -1   12.90    4.70
  -4   8  -1   44.20   20.80
   4   8   1   12.80    4.70
  -6  -8  -1    1.40    9.60
   6  -8   1   12.20    6.40
   6  -8   1   -1.40    4.40
   6  -8   1   16.00   28.70
   6  -8   1  -34.20   21.60
  -6  -8  -1    6.70    6.00
   6  -8   1   -9.70    7.00
  -6  -8  -1    3.30    4.70
   6  -8   1   -6.10   19.30
   6  -8   1    1.70    6.90
  -6  -8  -1  -22.50   20.50
  -6  -8  -1   14.20   11.40
   6   8   1  -10.60    7.00
   6   8   1    1.50   19.60
  -6   8  -1   -2.70    8.50
  -6   8  -1    4.40    6.40
  -6   8  -1   -0.60    3.00
  -6   8  -1  -31.20   23.70
  -6   8  -1    5.50    5.50
   6   8   1   13.70   13.10
  -6   8  -1   -2.40    6.70
   6   8   1    8.00    8.20
   8  -8   1  -46.80   45.00
   8  -8   1  -35.40   33.10
  -8  -8  -1  -25.60   32.50
   8  -8   1   17.10    7.60
  -8  -8  -1    4.70    6.90
   8  -8   1   66.59   30.20
  -8  -8  -1    4.50    8.80
   8  -8   1    2.40   10.70
  -8   8  -1    1.00    6.90
   8   8   1    0.30   11.30
  -8   8  -1   13.50   10.10
  -8   8  -1    3.50    9.40
   8   8   1  -25.70   23.10
   8   8   1   29.80   31.50
  -8   8  -1    6.70    4.90
  -8   8  -1  -18.20   35.90
 -10  -8  -1  -30.00   41.40
 -10  -8  -1    6.70    9.00
  10  -8   1    6.30   10.20
  10  -8   1    5.20   13.80
  10  -8   1   44.30   45.80
 -10  -8  -1   96.19   56.09
 -10  -8  -1   -8.00   13.00
 -10   8  -1    4.70    6.50
  10   8   1   -6.00    9.40
 -10   8  -1   25.80   13.70
 -10   8  -1    3.00   15.60
 -10   8  -1  -16.40   53.89
  10   8   1  -18.40   15.50
  10   8   1  -33.00   47.80
  11  -9  -1   20.10   12.80
 -11  -9   1   74.79   58.79
 -11  -9   1  -21.40   51.19
  11  -9  -1    6.30   15.20
 -11  -9   1    2.80    9.00
 -11  -9   1    6.90   13.60
  11   9  -1  -11.00   18.40
 -11   9   1  -15.80   13.60
 -11   9   1  -35.80   65.29
  -9  -9   1   19.40    6.50
   9  -9  -1   12.10   10.30
   9  -9  -1  -77.39   67.59
  -9  -9   1   13.30   37.20
  -9  -9   1    7.30    9.60
   9  -9  -1   17.50    8.80
  -9  -9   1  -13.90   33.60
   9  -9  -1   34.50    9.50
   9   9  -1   29.60   15.50
  -9   9   1   24.80   47.70
   9   9  -1   43.30   37.30
  -9   9   1   10.30    9.60
  -9   9   1   12.20   16.20
   9   9  -1   26.70   31.30
  -9   9   1   27.50    9.50
   7  -9  -1   12.80   17.10
   7  -9  -1    5.10    6.10
   7  -9  -1   -5.00   27.50
  -7  -9   1   12.30    5.20
   7  -9  -1    6.30    5.80
   7  -9  -1   -8.60   30.00
   7  -9  -1   18.90    8.00
  -7  -9   1    9.20    7.20
   7  -9  -1   13.50    8.80
  -7  -9   1   28.50   28.10
  -7   9   1   -9.20   30.10
  -7   9   1   17.80    6.60
   7   9  -1   -0.80    8.10
   7   9  -1    9.10    9.40
  -7   9   1   13.90    9.70
   7   9  -1    9.90   23.50
   7   9  -1    3.10   10.90
   7   9  -1   16.20   18.60
  -5  -9   1  110.19   10.10
  -5  -9   1  113.59   13.60
  -5  -9   1  105.99    8.90
   5  -9  -1   90.49    8.70
   5  -9  -1  134.29   21.20
   5  -9  -1  153.28   30.80
   5  -9  -1   84.79   21.80
   5  -9  -1  115.89    9.80
  -5  -9   1   99.19   17.20
  -5  -9   1  136.89   12.60
   5  -9  -1  106.99   10.10
   5  -9  -1   96.79   10.10
  -5  -9   1  136.09   25.50
   5   9  -1   92.49   11.90
   5   9  -1  109.49    9.60
   5   9  -1   79.59   10.10
  -5   9   1  100.09   28.90
  -5   9   1  112.89   10.70
   5   9  -1  112.59   13.70
  -5   9   1  120.49    9.20
   5   9  -1  107.09   23.70
   3  -9  -1  100.89   17.30
  -3  -9   1   68.89   17.60
  -3  -9   1   68.89    7.10
  -3  -9   1   85.79   14.10
  -3  -9   1   86.39    8.60
  -3  -9   1   88.49    9.70
   3  -9  -1   71.79    6.20
   3  -9  -1   70.69   12.70
   3  -9  -1   73.79   21.70
   3  -9  -1   79.69    7.10
   3  -9  -1   80.59    6.70
   3  -9  -1   75.29    3.80
   3   9  -1   77.09    8.80
   3   9  -1   84.49   19.10
  -3   9   1   77.59    6.60
  -3   9   1   76.49   17.50
  -3   9   1   87.49    6.60
   3   9  -1   71.19    7.00
  -3   9   1   80.79    6.60
   3   9  -1   84.49   10.60
   3   9  -1   68.19    6.80
  -1  -9   1  565.94   27.00
  -1  -9   1  587.94   26.00
  -1  -9   1  525.65   25.40
   1  -9  -1  485.85   24.90
   1  -9  -1  510.05   24.40
  -1  -9   1  557.24   36.80
   1  -9  -1  528.65   24.40
   1  -9  -1  518.15   31.80
   1  -9  -1  543.35   25.50
  -1  -9   1  519.85   25.40
   1   9  -1  545.75   25.10
   1   9  -1  531.15   37.20
  -1   9   1  540.55   24.70
  -1   9   1  490.85   30.60
  -1   9   1  525.25   24.10
  -1   9   1  534.45   24.80
  -1   9   1  497.55   33.10
   1   9  -1  519.05   25.40
   1   9  -1  533.15   26.90
  -1  -9  -1   37.70   11.00
   1  -9   1   39.10    4.90
   1  -9   1   34.50    5.80
   1  -9   1   30.30    4.70
   1  -9   1   30.80   12.20
  -1  -9  -1   33.20    4.00
  -1  -9  -1   31.80    4.20
  -1  -9  -1   20.20    5.00
   1  -9   1   25.90    3.50
  -1  -9  -1   28.80    5.70
   1  -9   1   29.60    5.40
   1   9   1   27.40    5.50
  -1   9  -1   29.20    4.20
  -1   9  -1   42.00   15.10
   1   9   1   32.10    3.60
  -1   9  -1   31.60    4.80
   1   9   1   30.90    4.30
  -1   9  -1   32.90    4.20
  -1   9  -1   39.90    6.10
   3  -9   1   37.20    6.20
   3  -9   1   42.30    5.40
  -3  -9  -1   50.89    8.60
   3  -9   1   25.90   16.00
   3  -9   1   43.20    6.90
  -3  -9  -1   24.70    7.20
   3  -9   1   38.60   11.30
   3  -9   1   42.80    6.40
  -3  -9  -1   36.20    5.60
   3  -9   1   31.00   17.40
  -3  -9  -1   21.00   13.80
  -3   9  -1   38.00    3.90
   3   9   1   47.00    7.30
   3   9   1   39.00   14.00
  -3   9  -1   35.70    7.00
   3   9   1   38.70    5.10
  -3   9  -1   34.10   16.90
  -3   9  -1   32.40    5.00
  -3   9  -1   29.20    6.50
  -3   9  -1   31.00    5.40
   5  -9   1   39.20   22.00
   5  -9   1   42.80    7.50
   5  -9   1   37.60    7.90
   5  -9   1   37.70    7.20
  -5  -9  -1   22.60    9.00
  -5  -9  -1   20.40    9.80
   5  -9   1   37.20   25.90
   5  -9   1   -0.60   16.60
  -5  -9  -1   30.50    6.20
   5  -9   1   31.70    6.40
  -5  -9  -1   21.00    6.40
  -5  -9  -1   45.40   22.00
  -5   9  -1   17.40   21.40
  -5   9  -1   40.70    6.90
  -5   9  -1   38.40    9.20
   5   9   1   56.39   21.40
  -5   9  -1   22.50    7.70
   5   9   1   26.30    7.50
  -5   9  -1   24.10    7.20
   5   9   1   26.80    5.80
  -5   9  -1   32.90    4.00
   5   9   1   32.40    8.80
   7  -9   1   80.59   27.60
  -7  -9  -1  112.19   12.40
   7  -9   1   85.99   33.10
   7  -9   1  134.69   16.00
  -7  -9  -1   92.49   33.60
   7  -9   1  126.39   42.70
   7  -9   1  101.19   12.60
   7  -9   1  123.69   11.80
  -7  -9  -1  131.99   14.90
  -7   9  -1   65.89   36.20
   7   9   1  104.89   15.70
   7   9   1  144.29   34.00
  -7   9  -1  123.99   21.10
   7   9   1   91.89   10.80
  -7   9  -1   99.69   13.70
  -7   9  -1   96.19   13.10
  -7   9  -1  110.39    8.40
  -9  -9  -1  181.18   51.29
  -9  -9  -1   74.89   12.30
  -9  -9  -1  118.59   45.20
   9  -9   1   44.90   61.19
   9  -9   1   24.30   55.19
   9  -9   1   97.09   13.50
   9  -9   1  101.89   18.70
  -9   9  -1   86.89   10.00
  -9   9  -1   98.49   16.20
   9   9   1  121.69   29.20
  -9   9  -1   87.19   15.30
  -9   9  -1   36.50   49.60
  -9   9  -1   82.69   10.20
   9   9   1   80.39   31.40
 -11  -9  -1   99.09   19.40
 -11  -9  -1  143.89   17.40
  11  -9   1  124.39   17.20
 -11  -9  -1   80.69   62.69
  11  -9   1  106.19   21.50
  11   9   1  132.19   17.30
 -11   9  -1   96.99   21.50
 -11   9  -1  118.69   36.50
  11   9   1  157.38   26.40
 -11   9  -1   66.69   71.89
  10 -10  -1   20.90   19.90
 -10 -10   1 -104.59   49.50
 -10 -10   1   13.40   11.40
  10 -10  -1    9.90   10.60
  10 -10  -1  -20.60   37.60
 -10 -10   1    2.40    8.10
 -10  10   1   11.70   11.80
  10  10  -1   11.20   16.50
 -10  10   1   11.30   58.39
  10  10  -1   38.20   50.29
   8 -10  -1  455.35   26.40
   8 -10  -1  487.05   51.69
   8 -10  -1  485.45   27.40
   8 -10  -1  477.05   67.99
  -8 -10   1  464.95   25.10
   8 -10  -1  462.95   29.20
  -8 -10   1  463.05   58.89
  -8 -10   1  453.55   28.60
   8  10  -1  439.96   34.50
  -8  10   1  450.65   26.30
   8  10  -1  458.25   44.50
   8  10  -1  541.05   69.59
  -8  10   1  386.26   62.29
  -8  10   1  432.86   30.20
  -6 -10   1    0.00   12.00
  -6 -10   1   15.20    6.30
  -6 -10   1    1.60    8.30
  -6 -10   1    9.50   22.10
   6 -10  -1    1.20    5.50
  -6 -10   1    5.70    4.70
   6 -10  -1  -18.30   26.40
   6 -10  -1    0.30    5.90
   6 -10  -1   10.70    6.50
   6 -10  -1   18.20    6.00
   6 -10  -1   21.50   16.50
   6 -10  -1  -16.40   22.20
  -6  10   1    3.70    7.50
   6  10  -1   -4.20    5.10
   6  10  -1   19.80    7.70
   6  10  -1   14.50    8.80
  -6  10   1   14.10    5.50
   6  10  -1   27.00   10.80
  -6  10   1   28.40   29.50
   6  10  -1    9.70   13.00
   6  10  -1   13.10   22.50
  -4 -10   1  680.23   42.70
  -4 -10   1  753.22   39.10
   4 -10  -1  727.03   36.90
   4 -10  -1  756.12   48.90
   4 -10  -1  742.53   35.50
  -4 -10   1  694.43   51.79
   4 -10  -1  740.53   58.99
  -4 -10   1  741.83   36.30
  -4 -10   1  773.62   38.00
   4 -10  -1  784.32   36.00
   4 -10  -1  735.63   49.40
   4 -10  -1  850.41   43.80
   4 -10  -1  767.72   35.40
   4  10  -1  769.52   39.20
  -4  10   1  763.62   34.90
  -4  10   1  737.63   35.40
   4  10  -1  724.13   35.30
   4  10  -1  735.63   35.30
  -4  10   1  670.73   57.69
   4  10  -1  784.92   53.79
   2 -10  -1   31.20    4.60
   2 -10  -1   38.40    9.30
  -2 -10   1   36.80    5.80
   2 -10  -1   25.50    4.20
  -2 -10   1   19.70    8.50
  -2 -10   1   38.80    6.10
   2 -10  -1   32.40    4.00
   2 -10  -1   32.10   10.60
  -2 -10   1   26.90    6.40
   2 -10  -1   30.00   20.20
  -2 -10   1    6.20   12.40
  -2 -10   1   35.70    4.90
   2 -10  -1   25.10    4.80
  -2  10   1   30.50    4.50
   2  10  -1   34.10    5.50
   2  10  -1   24.50    5.70
   2  10  -1   33.00    4.50
  -2  10   1   29.10    4.30
   2  10  -1   36.20    6.20
  -2  10   1   33.40    4.80
  -2  10   1   36.40   13.50
   2  10  -1   58.39   15.70
   0 -10  -1  568.04   37.60
   0 -10  -1  606.14   30.40
   0 -10   1  671.73   29.60
   0 -10   1  606.64   40.90
   0 -10  -1  625.14   28.70
   0 -10  -1  636.94   29.00
   0 -10   1  624.94   29.60
   0 -10   1  655.73   30.00
   0 -10  -1  550.24   30.10
   0 -10   1  654.43   31.20
   0  10  -1  599.94   29.10
   0  10   1  652.43   28.70
   0  10   1  627.44   38.70
   0  10  -1  614.94   29.80
   0  10  -1  647.44   30.10
   0  10  -1  639.74   31.20
   0  10   1  631.94   39.60
   0  10  -1  591.94   42.40
   0  10   1  665.03   30.00
   0  10   1  637.04   28.60
  -2 -10  -1   14.10    6.00
   2 -10   1   11.10   11.80
   2 -10   1   14.90    5.20
  -2 -10  -1   15.00    3.60
   2 -10   1  -16.50   16.20
   2 -10   1   17.80    4.90
   2 -10   1   12.50    3.80
   2 -10   1   15.20    2.80
  -2 -10  -1   12.40    5.50
   2 -10   1   19.30    4.10
   2  10   1   15.60    3.10
  -2  10  -1    6.10    4.20
  -2  10  -1   14.10    3.60
   2  10   1   41.90   14.50
  -2  10  -1    9.90   14.40
   2  10   1   15.50    3.60
  -2  10  -1   15.40    5.10
  -2  10  -1   19.70    5.20
  -2  10  -1   20.90    3.50
   2  10   1   14.20    5.90
  -4 -10  -1  188.08   16.70
  -4 -10  -1  199.38   14.20
  -4 -10  -1  167.08   15.90
   4 -10   1  219.68   24.30
   4 -10   1  189.58   14.80
   4 -10   1  203.58   32.70
   4 -10   1  222.38   32.40
   4 -10   1  213.68   14.60
  -4 -10  -1  214.28   29.00
  -4 -10  -1  201.68   13.90
   4 -10   1  196.08   14.30
   4 -10   1  195.98   32.20
   4 -10   1  206.58   12.80
  -4  10  -1  210.28   14.80
  -4  10  -1  185.38   12.80
   4  10   1  190.78   12.30
  -4  10  -1  203.78   10.50
   4  10   1  211.38   28.10
   4  10   1  198.88   11.70
  -4  10  -1  200.28   14.70
   4  10   1  202.68   15.90
  -6 -10  -1   12.50   24.00
   6 -10   1   12.90   22.30
   6 -10   1   11.30    5.60
  -6 -10  -1    1.80    5.50
   6 -10   1  -17.00   24.40
   6 -10   1    8.20    6.70
  -6 -10  -1    0.40    6.00
   6 -10   1    4.80    8.20
   6 -10   1   -3.20   30.70
  -6  10  -1    9.30   10.30
   6  10   1    5.90    5.70
   6  10   1   21.50   22.10
   6  10   1   10.80    9.30
  -6  10  -1   11.30    3.10
   6  10   1   -1.30    9.70
  -6  10  -1   13.90    7.80
  -6  10  -1    6.00    8.10
  -6  10  -1  -28.00   25.90
  -8 -10  -1  -20.90   38.00
  -8 -10  -1   -2.40    7.10
   8 -10   1   39.80   51.59
   8 -10   1   16.00   10.40
  -8 -10  -1    7.70   10.30
   8 -10   1   38.90   33.20
   8 -10   1    8.00    8.10
  -8  10  -1   -7.30    9.90
   8  10   1   23.00    9.90
   8  10   1    8.40   12.60
  -8  10  -1    6.80   10.30
  -8  10  -1   10.30    4.40
  -8  10  -1    6.50    7.10
   8  10   1    3.60   32.90
  -8  10  -1  -17.30   39.00
   8  10   1    1.50   21.70
  10 -10   1   20.00   14.70
 -10 -10  -1   18.00   14.40
  10 -10   1   60.79   50.69
 -10 -10  -1   17.00   10.90
 -10 -10  -1  -87.09   56.69
  10 -10   1  -11.10    9.60
 -10 -10  -1   60.29   52.99
  10  10   1   74.49   54.99
 -10  10  -1   10.20   15.70
 -10  10  -1   40.00   57.69
  10  10   1   23.70   20.20
 -11 -11   1   59.59   17.70
  11 -11  -1  103.89   20.20
 -11 -11   1   50.29   67.69
  11 -11  -1   63.99   15.10
 -11 -11   1   56.19   11.90
 -11 -11   1   59.89   60.09
 -11  11   1   76.29   17.60
  11  11  -1  119.49   25.60
 -11  11   1   31.60   70.79
   9 -11  -1  193.28   63.49
  -9 -11   1  244.08   52.39
   9 -11  -1  193.68   17.90
  -9 -11   1  203.58   20.30
   9 -11  -1  223.88   23.00
   9 -11  -1  194.38   42.80
  -9 -11   1  250.07   17.60
  -9  11   1  235.08   66.19
   9  11  -1  286.37   54.09
   9  11  -1  258.37   31.00
  -9  11   1  193.18   20.00
   9  11  -1  219.18   34.60
  -9  11   1  265.37   27.30
   7 -11  -1   66.69   22.70
  -7 -11   1   84.89   10.50
   7 -11  -1   90.29   12.70
   7 -11  -1   81.49   31.70
  -7 -11   1  104.99   13.50
  -7 -11   1   67.39   32.10
   7 -11  -1   87.09   10.60
   7 -11  -1   87.49   11.10
   7  11  -1  103.09   19.20
  -7  11   1   50.59   39.50
   7  11  -1   68.29   11.80
  -7  11   1   92.19   11.30
   7  11  -1  109.69   32.80
   7  11  -1   89.69   15.80
  -7  11   1   82.49   13.30
  -5 -11   1  478.75   47.10
   5 -11  -1  437.76   25.40
  -5 -11   1  505.05   34.20
   5 -11  -1  460.25   45.50
  -5 -11   1  466.15   26.20
   5 -11  -1  527.15   41.10
   5 -11  -1  472.25   24.80
  -5 -11   1  466.25   29.40
   5 -11  -1  471.65   26.40
   5 -11  -1  403.06   52.49
  -5 -11   1  483.15   27.90
   5 -11  -1  467.95   25.20
   5  11  -1  509.45   47.80
  -5  11   1  447.76   53.89
   5  11  -1  513.45   29.90
   5  11  -1  459.65   24.70
  -5  11   1  484.55   24.60
  -5  11   1  471.15   25.20
   5  11  -1  491.85   25.40
  -3 -11   1  176.08   14.30
  -3 -11   1  164.38   12.40
   3 -11  -1  140.09   17.30
   3 -11  -1  137.89   10.90
  -3 -11   1  150.88   26.50
   3 -11  -1  187.78   23.00
   3 -11  -1  140.59   12.40
   3 -11  -1  172.58    8.00
  -3 -11   1  162.58   18.80
  -3 -11   1  156.38   12.80
   3 -11  -1  162.18   33.30
   3 -11  -1  169.68   11.00
   3 -11  -1  161.08   10.30
   3  11  -1  184.38   14.30
  -3  11   1  155.98   24.40
   3  11  -1  153.58   10.40
  -3  11   1  163.68   10.90
   3  11  -1  184.18   27.80
   3  11  -1  126.09   12.70
   3  11  -1  165.78   11.70
  -3  11   1  169.08   10.50
  -3  11   1  152.18   10.60
   1 -11  -1  794.12   40.50
   1 -11  -1  909.81   40.20
  -1 -11   1  873.81   40.90
   1 -11  -1  936.21   41.60
  -1 -11   1  887.81   41.00
  -1 -11   1  961.90   41.70
   1 -11  -1  933.11   50.29
  -1 -11   1  947.31   43.00
  -1 -11   1  913.01   54.99
   1 -11  -1  900.81   40.10
   1  11  -1  864.61   42.50
   1  11  -1  924.31   41.40
  -1  11   1  943.51   40.80
  -1  11   1  854.11   40.00
  -1  11   1  817.12   51.09
  -1  11   1  884.21   39.60
  -1  11   1  850.71   46.50
   1  11  -1  897.01   40.40
   1  11  -1  874.41   55.09
   1  11  -1  805.52   41.70
   1 -11   1  188.48   11.60
   1 -11   1  196.78   25.00
   1 -11   1  196.38   11.00
   1 -11   1  184.58   11.80
  -1 -11  -1  196.28   11.20
   1 -11   1  177.18   13.70
  -1 -11  -1  185.88   23.30
  -1 -11  -1  165.68   13.30
  -1 -11  -1  179.68   13.50
   1 -11   1  197.78   13.40
   1  11   1  185.08   10.50
  -1  11  -1  203.28   11.90
  -1  11  -1  182.78   11.30
  -1  11  -1  213.78   29.30
  -1  11  -1  181.28   12.00
   1  11   1  200.28   11.30
  -1  11  -1  184.28   13.00
   3 -11   1 1223.98   56.69
   3 -11   1 1070.79   55.29
   3 -11   1 1102.09   74.09
   3 -11   1 1226.18   73.39
   3 -11   1 1223.48   55.39
  -3 -11  -1 1218.88   58.09
  -3 -11  -1 1170.98   55.19
   3 -11   1 1199.48   52.69
   3 -11   1 1228.48   54.69
  -3 -11  -1 1169.58   69.49
   3 -11   1 1180.58   56.09
   3  11   1 1183.18   71.09
   3  11   1 1247.88   53.09
  -3  11  -1 1216.48   55.59
   3  11   1 1249.47   54.19
  -3  11  -1 1243.28   77.79
  -3  11  -1 1295.27   52.89
   3  11   1 1315.07   57.69
  -3  11  -1 1126.09   54.29
  -3  11  -1 1204.18   55.89
   5 -11   1   51.29    7.60
  -5 -11  -1   48.50    8.90
   5 -11   1   57.79   27.20
   5 -11   1   33.10    8.00
  -5 -11  -1   40.50   20.70
  -5 -11  -1   48.70    8.20
   5 -11   1   41.00    8.20
   5 -11   1   45.60    9.30
   5 -11   1   49.50   29.00
  -5 -11  -1   45.20   12.90
   5 -11   1   46.30   26.30
  -5 -11  -1   48.00   11.30
   5  11   1   28.70   21.50
   5  11   1   48.80    6.70
   5  11   1   47.90   10.60
  -5  11  -1   45.60    9.80
   5  11   1   44.40    7.10
  -5  11  -1   54.59    4.90
  -5  11  -1   45.70    8.40
  -5  11  -1   38.40    8.20
  -5  11  -1   34.40    9.20
   7 -11   1 1012.90   53.89
  -7 -11  -1 1080.69   53.89
   7 -11   1 1014.80   81.89
  -7 -11  -1 1147.59   84.99
   7 -11   1 1130.29   52.29
   7 -11   1 1043.70   78.39
   7 -11   1 1199.88   94.79
  -7 -11  -1 1127.99   53.19
   7  11   1 1089.09   79.69
   7  11   1 1088.19   52.29
  -7  11  -1 1090.19   47.40
   7  11   1 1025.40   50.79
  -7  11  -1 1092.69   89.99
   7  11   1 1091.59   57.49
  -7  11  -1 1099.79   54.29
   9 -11   1   -2.70   11.10
   9 -11   1   20.50   64.89
   9 -11   1   50.69   41.60
  -9 -11  -1   28.70   13.90
  -9 -11  -1   75.29   50.39
   9  11   1   21.90   49.20
  -9  11  -1   -4.80   12.50
  -9  11  -1   -8.60   13.10
  -9  11  -1   60.09   51.29
   9  11   1   -6.00   17.10
  11 -11   1  711.83   47.80
 -11 -11  -1  912.31  113.89
 -11 -11  -1  638.84   46.70
 -11 -11  -1  605.34   53.49
  11 -11   1  677.23   40.70
  11  11   1  716.93   53.69
 -11  11  -1  544.65   46.20
  11  11   1  720.33   39.70
 -11  11  -1  615.84   45.10
 -10 -12   1  283.77   28.40
 -10 -12   1  466.45   73.59
  10 -12  -1  336.87   28.90
 -10 -12   1  307.07   22.60
 -10 -12   1  344.17   69.89
  10 -12  -1  316.57   24.80
  10  12  -1  295.67   33.80
  10  12  -1  199.88   62.29
 -10  12   1  350.26   26.30
   8 -12  -1  291.87   53.99
  -8 -12   1  260.57   18.70
   8 -12  -1  271.87   19.30
  -8 -12   1  258.27   21.10
   8 -12  -1  260.67   22.00
   8 -12  -1  232.58   20.60
  -8 -12   1  287.77   50.39
  -8  12   1  277.77   56.89
   8  12  -1  294.37   27.20
   8  12  -1  253.57   33.50
  -8  12   1  296.37   24.40
  -8  12   1  268.57   19.80
  -6 -12   1  833.92   66.39
   6 -12  -1  792.82   58.09
  -6 -12   1  753.52   39.70
   6 -12  -1  810.02   77.79
   6 -12  -1  842.32   41.00
   6 -12  -1  795.92   40.70
   6 -12  -1  996.00   68.39
   6 -12  -1  825.52   41.10
   6 -12  -1  807.42   39.80
  -6 -12   1  821.22   41.50
   6  12  -1  918.61   68.79
  -6  12   1  675.43   70.89
  -6  12   1  795.12   40.30
  -6  12   1  839.12   39.20
   6  12  -1  775.62   39.70
   6  12  -1  827.12   45.40
   4 -12  -1  305.67   17.20
   4 -12  -1  295.27   16.90
   4 -12  -1  303.07   32.80
   4 -12  -1  304.07   45.70
  -4 -12   1  303.77   26.20
  -4 -12   1  290.87   37.80
  -4 -12   1  293.67   22.50
  -4 -12   1  310.57   20.00
  -4 -12   1  294.57   18.40
   4 -12  -1  264.97   19.40
   4 -12  -1  262.37   24.60
   4 -12  -1  293.17   17.70
   4  12  -1  256.77   34.60
   4  12  -1  298.17   21.20
  -4  12   1  307.37   17.50
  -4  12   1  280.97   17.30
   4  12  -1  290.67   17.20
   4  12  -1  312.27   17.30
  -2 -12   1  801.72   41.00
  -2 -12   1  882.81   40.10
   2 -12  -1  852.21   38.00
  -2 -12   1  850.61   55.69
   2 -12  -1  801.52   49.20
   2 -12  -1  706.03   62.29
  -2 -12   1  803.32   38.40
   2 -12  -1  846.22   37.10
   2 -12  -1  823.52   37.90
  -2 -12   1  847.82   39.40
   2 -12  -1  849.81   39.10
   2  12  -1  793.22   38.70
  -2  12   1  787.92   37.20
   2  12  -1  862.71   38.20
   2  12  -1  818.62   41.40
  -2  12   1  868.61   38.20
  -2  12   1  869.51   52.49
   2  12  -1  727.13   40.40
   2  12  -1  799.22   55.69
  -2  12   1  807.62   38.10
   0 -12   1  163.68   10.80
   0 -12  -1  171.68   12.60
   0 -12  -1  156.28   10.50
   0 -12   1  166.58   12.60
   0 -12  -1  162.18   11.70
   0 -12   1  186.08   25.40
   0 -12  -1  152.38   20.60
   0 -12   1  162.68   11.00
   0 -12   1  163.88   10.80
   0 -12  -1  162.78    9.90
   0  12   1  161.58   11.60
   0  12  -1  148.39   11.70
   0  12  -1  156.58   12.00
   0  12   1  113.89   21.40
   0  12   1  169.88   22.10
   0  12   1  146.89    9.60
   0  12  -1  179.28   26.80
   0  12  -1  145.29   10.90
   0  12  -1  172.18   10.70
   2 -12   1  250.07   14.70
   2 -12   1  240.38   16.90
   2 -12   1  238.58   17.00
   2 -12   1  232.88   14.90
   2 -12   1  255.37   13.50
  -2 -12  -1  239.08   14.50
   2 -12   1  290.77   40.80
   2 -12   1  263.77   30.60
  -2 -12  -1  267.37   14.30
  -2 -12  -1  224.78   16.90
  -2  12  -1  249.28   14.90
   2  12   1  255.67   16.70
   2  12   1  251.47   13.30
   2  12   1  247.18   14.30
  -2  12  -1  257.17   15.90
  -2  12  -1  246.18   15.40
   2  12   1  229.68   28.10
  -2  12  -1  257.27   14.10
  -2  12  -1  272.67   35.50
  -4 -12  -1   54.99   11.10
  -4 -12  -1   55.09    8.90
   4 -12   1   54.59    8.80
   4 -12   1   45.30    8.90
   4 -12   1   65.79    8.30
   4 -12   1   67.29   25.30
   4 -12   1   55.99   12.30
  -4 -12  -1   35.70    9.90
   4 -12   1   55.89    9.60
  -4 -12  -1   61.69   21.00
  -4 -12  -1   59.99    9.30
   4 -12   1   14.90   23.60
  -4  12  -1   60.89    5.60
   4  12   1   52.09    7.00
   4  12   1   54.79    6.20
  -4  12  -1   37.00    9.10
   4  12   1   55.59    9.90
  -4  12  -1   63.99   10.50
  -4  12  -1   55.89    9.30
   4  12   1   59.99   21.20
  -4  12  -1   50.09    7.80
  -6 -12  -1   17.90    7.20
   6 -12   1  -25.30   30.50
   6 -12   1  -11.50   24.10
  -6 -12  -1   -9.30   25.50
   6 -12   1   53.69   33.70
   6 -12   1    5.20    7.20
   6 -12   1    4.50    5.40
  -6 -12  -1    4.20    7.50
  -6  12  -1    4.90    2.80
   6  12   1   -4.00   24.50
   6  12   1    2.20    5.70
  -6  12  -1   12.20    9.40
   6  12   1    8.30   10.90
  -6  12  -1    3.50    8.30
  -6  12  -1    3.50   11.50
  -8 -12  -1   30.00    9.50
   8 -12   1  -53.89   33.40
   8 -12   1   31.20    9.70
   8 -12   1  -37.60   47.00
   8 -12   1   30.60   12.10
  -8 -12  -1   12.90   41.70
  -8 -12  -1   10.00   11.20
   8  12   1   40.80   38.10
  -8  12  -1   15.90   11.60
  -8  12  -1   23.20   13.40
  -8  12  -1   21.70    5.60
   8  12   1   21.70   10.60
  -8  12  -1   17.10    3.80
   8  12   1   32.90   10.60
   8  12   1   16.30   15.40
 -10 -12  -1   18.60   51.59
  10 -12   1    7.70   12.10
 -10 -12  -1  -10.00   11.20
  10 -12   1  -14.50   16.10
 -10 -12  -1    9.80   15.90
 -10  12  -1  -26.80   63.59
 -10  12  -1   12.40   16.10
  10  12   1  -15.50   18.30
  11 -13  -1   78.09   21.30
 -11 -13   1  155.48   67.09
 -11 -13   1   63.99   13.60
 -11 -13   1   40.00   17.10
  11 -13  -1   72.49   14.70
 -11  13   1   50.29   17.40
  11  13  -1   36.30   26.00
 -11  13   1   80.69   73.39
   9 -13  -1  270.87   65.89
  -9 -13   1  270.77   20.80
   9 -13  -1  279.67   25.30
  -9 -13   1  281.47   25.10
  -9 -13   1  394.46   62.89
   9 -13  -1  299.27   22.80
   9 -13  -1  366.26   56.69
   9  13  -1  272.17   59.69
   9  13  -1  319.47   31.50
  -9  13   1  245.48   29.10
  -9  13   1  273.67   23.40
  -9  13   1  345.97   66.69
   7 -13  -1  166.48   33.60
   7 -13  -1  204.08   41.60
  -7 -13   1  196.48   42.20
  -7 -13   1  153.48   15.70
  -7 -13   1  156.68   14.30
   7 -13  -1  139.29   13.50
   7 -13  -1  153.08   17.30
   7 -13  -1  137.89   15.80
  -7  13   1  153.18   14.30
   7  13  -1  107.79   18.70
   7  13  -1  125.29   19.20
   7  13  -1  204.28   43.80
  -7  13   1  175.48   47.90
  -7  13   1  150.28   17.70
  -5 -13   1   42.90    8.30
   5 -13  -1   26.90   15.30
   5 -13  -1   53.29   40.20
   5 -13  -1   22.10    8.60
  -5 -13   1   50.19   15.00
   5 -13  -1   41.40    8.30
   5 -13  -1   22.40    6.70
   5 -13  -1   24.50   17.60
   5 -13  -1   30.10    6.40
  -5 -13   1   17.90   25.30
   5 -13  -1   -2.30   20.00
   5  13  -1   30.80    7.30
   5  13  -1   19.00    8.50
  -5  13   1   22.20    7.20
   5  13  -1   33.40   23.70
   5  13  -1   25.30    7.90
   5  13  -1   29.30   10.40
  -5  13   1   16.80    8.40
  -5  13   1   21.40    6.50
   3 -13  -1   62.39    9.70
   3 -13  -1   63.09    4.90
  -3 -13   1   69.89   11.20
   3 -13  -1   66.49   10.70
  -3 -13   1   41.80   12.40
  -3 -13   1   43.50    8.70
  -3 -13   1   56.59    8.40
   3 -13  -1   57.39    8.10
   3 -13  -1   60.19    7.30
  -3 -13   1   35.80   20.50
  -3 -13   1   65.49    7.50
   3 -13  -1   53.29   16.40
   3 -13  -1   47.90   31.10
   3 -13  -1   63.19    7.10
   3  13  -1   57.89    7.40
   3  13  -1   40.00    8.80
  -3  13   1   67.59    8.20
  -3  13   1   69.79   21.30
   3  13  -1   59.69   10.30
  -3  13   1   73.49    8.40
   3  13  -1   55.79   20.40
   3  13  -1   59.59    8.50
  -1 -13   1    3.70    4.00
  -1 -13   1   15.90    6.70
   1 -13  -1    6.60    4.40
   1 -13  -1    1.30    2.90
  -1 -13   1   -3.90    3.90
  -1 -13   1    3.60    4.80
   1 -13  -1    8.30    5.20
  -1 -13   1    5.20   13.60
   1 -13  -1  -19.50   10.80
   1 -13  -1   -1.80    3.20
   1  13  -1    2.80    3.90
  -1  13   1    8.60    3.60
  -1  13   1   14.20   14.40
   1  13  -1   10.20    5.10
   1  13  -1   -0.60    4.50
   1  13  -1  -23.90   13.50
  -1  13   1   -2.40    4.50
   1  13  -1    3.90    5.00
  -1  13   1   -1.40   10.70
  -1 -13  -1  981.80   47.50
  -1 -13  -1 1043.60   44.70
  -1 -13  -1  932.81   57.99
  -1 -13  -1  859.81   46.40
   1 -13   1  983.60   60.89
   1 -13   1  989.80   47.20
  -1 -13  -1  962.30   44.60
   1 -13   1  988.10   45.30
   1 -13   1  867.61   47.70
   1 -13   1 1072.19   44.70
   1 -13   1  977.00   45.70
  -1  13  -1  954.80   45.80
   1  13   1  982.70   44.50
  -1  13  -1 1005.70   45.60
   1  13   1 1069.99   47.10
   1  13   1  973.90   43.90
  -1  13  -1 1035.50   47.20
  -1  13  -1  892.41   62.39
  -1  13  -1  950.60   45.00
   1  13   1 1048.70   62.09
   3 -13   1  119.49   10.80
   3 -13   1  113.49   31.00
   3 -13   1  116.19   10.10
   3 -13   1  133.09   27.00
  -3 -13  -1  144.89   25.20
   3 -13   1  105.09   12.10
  -3 -13  -1  128.79   15.10
   3 -13   1  117.09   13.00
  -3 -13  -1  122.99   11.40
  -3 -13  -1   97.89   13.30
   3  13   1  164.28   26.10
  -3  13  -1   91.49   28.50
  -3  13  -1  119.69   10.50
   3  13   1  129.59   10.60
  -3  13  -1  135.39    9.00
  -3  13  -1  130.69   12.90
   3  13   1  112.09    8.70
   3  13   1  110.99   13.60
  -3  13  -1  127.09   12.10
  -5 -13  -1 1859.31  105.49
  -5 -13  -1 1844.62   83.59
   5 -13   1 1944.71  111.59
   5 -13   1 1847.12  107.89
   5 -13   1 1817.82   89.49
   5 -13   1 1811.02   83.39
  -5 -13  -1 1750.62   83.39
   5 -13   1 1895.81   82.29
   5 -13   1 1761.42  112.59
  -5  13  -1 1901.11   78.49
  -5  13  -1 1810.62   83.49
   5  13   1 1852.11   86.29
   5  13   1 1819.12   79.99
   5  13   1 1739.43  104.49
  -5  13  -1 1751.92   83.59
   7 -13   1    7.60    7.20
  -7 -13  -1   38.70   36.20
   7 -13   1   10.60    9.20
  -7 -13  -1    1.30    8.40
   7 -13   1   13.10   28.10
  -7 -13  -1   -3.20    9.40
   7 -13   1  -35.60   41.00
   7  13   1   35.40   34.30
  -7  13  -1    1.40   10.20
  -7  13  -1   -2.00   10.10
   7  13   1    0.90   13.30
  -7  13  -1    4.60    4.50
   7  13   1   -4.80    7.70
  -7  13  -1   -2.80    3.00
  -9 -13  -1  802.22   45.20
   9 -13   1  739.03   85.49
  -9 -13  -1  882.71   97.39
   9 -13   1  767.02   41.90
  -9 -13  -1  783.02   42.90
   9 -13   1  754.72   45.40
   9  13   1  898.11   93.69
  -9  13  -1  722.43   45.00
   9  13   1  786.82   49.99
  10 -14  -1  322.87   26.40
 -10 -14   1  343.87   31.70
 -10 -14   1  302.47   24.40
 -10 -14   1  311.77   73.79
  10 -14  -1  323.47   30.80
  10  14  -1  429.36   78.39
 -10  14   1  336.47   28.60
  10  14  -1  350.66   36.80
 -10  14   1  290.27   83.99
   8 -14  -1   59.69   11.70
  -8 -14   1   48.60   13.10
   8 -14  -1   74.79   33.70
   8 -14  -1   44.90   41.70
  -8 -14   1  -27.70   41.40
  -8 -14   1   44.10    9.90
   8 -14  -1   43.20    9.30
  -8  14   1   57.09   51.19
   8  14  -1   18.80   16.50
  -8  14   1   48.70   14.90
  -8  14   1   44.50   11.00
  -6 -14   1  520.45   30.40
   6 -14  -1  516.05   50.19
   6 -14  -1  527.95   29.10
   6 -14  -1  491.65   27.50
   6 -14  -1  481.65   29.40
  -6 -14   1  510.65   57.69
   6 -14  -1  492.05   30.50
   6 -14  -1  607.94   54.29
   6  14  -1  587.24   35.80
  -6  14   1  491.65   27.10
   6  14  -1  501.15   27.40
   6  14  -1  438.46   58.79
  -6  14   1  475.75   28.30
   4 -14  -1   87.49   42.00
   4 -14  -1   73.39   12.20
   4 -14  -1   69.79    3.90
  -4 -14   1   89.39   27.30
   4 -14  -1   66.89    9.60
   4 -14  -1   72.29    8.70
   4 -14  -1   76.99   22.50
   4 -14  -1   62.29   11.70
   4 -14  -1   77.89    9.10
  -4 -14   1   55.99   13.40
  -4 -14   1   71.29   10.20
  -4 -14   1   80.39   17.40
  -4 -14   1   64.59   11.60
   4  14  -1   48.30   11.10
   4  14  -1   93.59   25.30
  -4  14   1   71.89    8.50
   4  14  -1   48.80   10.90
  -4  14   1   72.79    8.60
  -4  14   1   79.39    9.70
   4  14  -1   66.69    8.50
   4  14  -1   62.19    8.90
   2 -14  -1  373.66   53.19
  -2 -14   1  414.96   22.40
   2 -14  -1  436.86   23.60
   2 -14  -1  405.56   21.50
  -2 -14   1  412.26   22.80
   2 -14  -1  417.36   21.80
   2 -14  -1  425.76   21.60
   2 -14  -1  366.06   34.90
  -2 -14   1  413.86   40.90
  -2 -14   1  427.66   25.40
  -2 -14   1  459.15   24.00
   2  14  -1  419.86   21.80
  -2  14   1  383.76   38.30
   2  14  -1  392.26   22.40
   2  14  -1  394.66   40.80
  -2  14   1  413.06   23.50
  -2  14   1  388.86   21.60
  -2  14   1  411.16   22.00
   2  14  -1  411.76   25.00
   0 -14   1    3.80    6.80
   0 -14   1   -0.80    4.00
   0 -14  -1    7.30    4.00
   0 -14   1    9.00    7.30
   0 -14  -1    4.90    3.70
   0 -14   1   -0.10    4.10
   0 -14  -1    5.40    5.60
   0 -14  -1   -5.00   13.20
   0 -14   1    2.30    4.60
   0 -14  -1   -4.70    5.40
   0 -14   1   10.60   15.60
   0  14  -1    2.60    4.30
   0  14  -1   -2.40    5.10
   0  14   1    0.00   14.80
   0  14  -1   -3.90    5.30
   0  14   1   -5.70   13.10
   0  14   1    7.40    6.00
   0  14  -1    7.60    4.10
   0  14   1    5.30    4.20
   0  14   1   -1.70    3.70
   0  14  -1  -14.40   15.80
   2 -14   1  412.26   25.50
   2 -14   1  440.66   41.90
   2 -14   1  424.26   22.40
  -2 -14  -1  358.26   24.70
  -2 -14  -1  421.56   21.70
  -2 -14  -1  382.86   24.70
   2 -14   1  406.16   22.50
   2 -14   1  415.96   24.90
   2 -14   1  494.45   52.99
  -2 -14  -1  439.46   21.90
   2 -14   1  427.26   20.60
   2  14   1  405.86   20.40
  -2  14  -1  344.07   42.50
  -2  14  -1  387.46   21.90
   2  14   1  434.16   24.40
   2  14   1  375.66   37.40
  -2  14  -1  393.56   23.20
   2  14   1  418.26   21.60
  -2  14  -1  416.46   23.80
  -2  14  -1  397.56   21.80
  -4 -14  -1   41.70    8.90
   4 -14   1   45.20   10.40
  -4 -14  -1   30.30   12.10
   4 -14   1   63.49   34.00
   4 -14   1   45.20    8.00
   4 -14   1   55.19    9.20
   4 -14   1   33.10    8.90
   4 -14   1   41.80   23.10
  -4 -14  -1   95.29   25.50
   4  14   1   49.30   11.30
   4  14   1   41.80   23.70
   4  14   1   38.60    6.20
  -4  14  -1   46.10    5.70
  -4  14  -1   42.80    8.70
  -4  14  -1   36.30    8.70
   4  14   1   46.70    7.90
   6 -14   1   76.49   42.20
   6 -14   1  188.08   44.90
   6 -14   1  138.79   15.30
  -6 -14  -1  105.89   36.40
  -6 -14  -1  136.69   15.50
   6 -14   1  128.09   26.50
   6 -14   1  122.19   13.10
  -6 -14  -1  120.49   15.00
   6 -14   1  152.78   35.60
   6  14   1  153.98   19.90
  -6  14  -1  116.49   17.10
   6  14   1  157.68   12.50
  -6  14  -1  143.59   16.30
  -6  14  -1  137.49    8.50
   6  14   1   82.09   35.80
  -6  14  -1  134.39   18.10
   8 -14   1  -52.79   52.39
  -8 -14  -1   19.30   46.20
   8 -14   1   13.70   12.90
  -8 -14  -1    6.80    9.40
  -8 -14  -1    1.40   12.10
   8 -14   1  -59.49   49.70
   8 -14   1  -16.60   36.90
   8  14   1   48.10   43.80
  -8  14  -1   -6.60   12.70
   8  14   1   -6.70   15.70
  -8  14  -1   25.70   13.40
   8  14   1   -6.50   10.40
 -10 -14  -1   17.60   15.80
  10 -14   1   23.00   63.79
  10 -14   1   17.50   12.90
 -10 -14  -1   36.60   17.90
  10 -14   1   56.89   19.10
 -10  14  -1   58.29   18.60
 -10  14  -1   37.20   19.50
  10  14   1   76.49   22.10
   9 -15  -1   43.80   11.70
  -9 -15   1   34.40   51.69
   9 -15  -1   30.20   13.80
  -9 -15   1   13.90   10.60
  -9 -15   1   46.80   14.00
   9  15  -1  -54.89   53.19
   9  15  -1   60.99   21.10
  -9  15   1   25.00   12.70
  -7 -15   1   98.19   13.00
   7 -15  -1   99.49   36.20
   7 -15  -1  100.19   12.80
   7 -15  -1   78.49   28.50
   7 -15  -1  100.19   13.90
  -7 -15   1  115.49   15.10
  -7 -15   1  117.99   40.60
   7  15  -1   83.39   17.40
  -7  15   1   95.69   14.70
   7  15  -1  132.99   21.30
  -7  15   1  119.39   13.90
   7  15  -1   77.99   41.20
  -5 -15   1   25.60   15.70
   5 -15  -1   14.80   10.40
   5 -15  -1   -3.60   14.20
   5 -15  -1   11.20    7.10
   5 -15  -1   -4.90    7.80
   5 -15  -1   17.30    6.00
  -5 -15   1   27.80   26.10
   5 -15  -1    6.10   19.80
  -5 -15   1    4.40    7.10
   5 -15  -1   -7.30   19.50
   5  15  -1   26.70   11.20
   5  15  -1   -5.00   26.20
  -5  15   1   13.80    8.20
  -5  15   1   -0.20    5.80
   5  15  -1   10.70    7.20
   5  15  -1    1.70   10.60
  -3 -15   1  389.36   31.60
   3 -15  -1  319.27   56.69
   3 -15  -1  390.06   20.90
  -3 -15   1  393.16   44.30
   3 -15  -1  353.56   35.50
   3 -15  -1  400.16   18.20
   3 -15  -1  377.26   20.70
   3 -15  -1  387.66   22.80
  -3 -15   1  371.26   21.00
  -3 -15   1  394.16   23.90
   3 -15  -1  305.97   24.10
  -3 -15   1  361.46   26.80
  -3 -15   1  365.36   22.40
  -3  15   1  368.06   21.20
   3  15  -1  395.36   21.90
   3  15  -1  381.86   25.90
  -3  15   1  367.86   20.20
   3  15  -1  349.47   42.30
  -3  15   1  367.36   41.50
  -3  15   1  380.16   21.10
   3  15  -1  307.27   24.00
   3  15  -1  371.56   20.60
   1 -15  -1   14.10    5.20
  -1 -15   1   10.40    8.30
  -1 -15   1   10.70    5.10
  -1 -15   1   -6.90    7.30
  -1 -15   1    8.50    5.30
   1 -15  -1   -7.80   13.20
   1 -15  -1   11.00    4.20
   1 -15  -1   11.00    4.80
  -1 -15   1   31.60   20.00
  -1 -15   1   12.00    5.60
   1 -15  -1   12.70    6.60
   1  15  -1    9.10    4.80
  -1  15   1    1.80    4.50
   1  15  -1    2.90    5.60
   1  15  -1    3.40    6.20
   1  15  -1  -15.00   17.70
   1  15  -1   16.40    7.40
  -1  15   1   12.70   19.00
  -1  15   1    4.20    6.10
  -1  15   1   26.10   12.40
  -1  15   1   19.10    5.00
  -1 -15  -1  142.69   10.60
  -1 -15  -1  149.09   14.50
  -1 -15  -1  130.59   13.80
   1 -15   1  130.59   15.20
  -1 -15  -1  192.98   28.60
  -1 -15  -1  163.98   11.20
   1 -15   1  162.18   11.10
   1 -15   1  151.58   11.90
   1 -15   1  157.98   11.90
   1 -15   1  137.79   25.90
   1 -15   1  148.99   14.30
   1  15   1  195.28   29.40
  -1  15  -1  139.19   11.50
  -1  15  -1   93.99   26.40
   1  15   1  143.39   13.10
   1  15   1  145.79   11.40
  -1  15  -1  152.88   13.10
  -1  15  -1  137.39   13.70
   1  15   1  138.49   10.20
  -1  15  -1  138.39   11.60
   3 -15   1   85.19   12.50
   3 -15   1   94.19   10.60
   3 -15   1   66.19   36.60
  -3 -15  -1  104.59   15.20
   3 -15   1   70.39   26.80
   3 -15   1  107.39    8.10
  -3 -15  -1   92.79   11.00
   3 -15   1   92.19    9.90
  -3 -15  -1   97.59   14.60
  -3 -15  -1  124.29   28.40
   3 -15   1   88.19   12.80
  -3 -15  -1   99.19   11.70
  -3  15  -1   98.19   11.00
  -3  15  -1   98.49   12.10
   3  15   1   94.79   25.00
  -3  15  -1  173.38   36.60
   3  15   1  112.39   14.00
   3  15   1  101.19   10.60
   3  15   1   97.79    8.70
  -3  15  -1   85.19   11.50
  -5 -15  -1    8.70    8.00
   5 -15   1   11.50    6.80
  -5 -15  -1   16.60    7.90
   5 -15   1    9.10   29.00
  -5 -15  -1    3.30   26.50
   5 -15   1  -31.00   40.80
   5 -15   1   -2.60   26.70
   5 -15   1    0.60    9.40
   5 -15   1   16.20    8.80
  -5  15  -1   23.50   12.10
   5  15   1   18.20    5.80
  -5  15  -1    2.00    8.10
   5  15   1   -0.60   26.80
   5  15   1   18.40   11.60
  -5  15  -1    7.20    3.90
   7 -15   1  103.19   14.80
  -7 -15  -1   94.29   15.40
   7 -15   1   75.09   12.00
   7 -15   1   84.19   49.50
  -7 -15  -1   65.99   42.10
   7  15   1   90.49   18.90
   7  15   1   69.29   40.40
   7  15   1  103.89   11.80
  -7  15  -1   82.29   14.90
   9 -15   1   29.40   12.70
   9 -15   1    6.00   14.90
   9 -15   1  -25.90   46.20
  -9 -15  -1    1.60   13.90
  -9 -15  -1   15.40   12.60
   9  15   1   59.69   20.50
  -9  15  -1   10.70   15.80
 -10 -16   1   86.29   18.30
 -10 -16   1   82.09   14.80
  10 -16  -1   83.49   18.50
  10 -16  -1   83.09   15.70
  10  16  -1   73.19   87.19
 -10  16   1   42.00   16.60
  10  16  -1  118.09   27.50
  -8 -16   1  -12.00    9.10
  -8 -16   1   -0.20   11.10
   8 -16  -1  -19.30   34.10
   8 -16  -1   -6.40    8.20
   8 -16  -1   15.40   11.70
  -8 -16   1  -28.40   45.70
   8  16  -1   -9.90   49.40
  -8  16   1   -7.30   14.30
   8  16  -1   13.60   15.90
  -8  16   1   21.60   11.40
   6 -16  -1    5.00   26.90
  -6 -16   1   16.90   33.30
  -6 -16   1   73.59   12.00
   6 -16  -1  111.59   21.60
   6 -16  -1   73.69   11.40
   6 -16  -1   33.50   26.00
   6 -16  -1   68.19    9.80
  -6  16   1   58.29   11.60
   6  16  -1   59.49   16.00
  -6  16   1   55.19    9.40
   6  16  -1   34.50   13.10
   6  16  -1   90.29   38.90
   4 -16  -1    8.20    5.70
   4 -16  -1   -5.30   17.90
  -4 -16   1   -0.50   15.80
  -4 -16   1  -16.50   24.40
   4 -16  -1    5.60    8.40
  -4 -16   1   -9.40    6.20
   4 -16  -1   -1.20    2.20
   4 -16  -1    4.00    6.10
   4 -16  -1    3.60   12.70
  -4  16   1    2.20    6.10
   4  16  -1    8.30    8.90
  -4  16   1  -21.00   23.90
  -4  16   1  -14.70    6.30
   4  16  -1    1.30    6.50
   4  16  -1    2.40   10.00
   4  16  -1  -30.90   24.00
   2 -16  -1   81.39   20.80
   2 -16  -1   76.89    9.00
  -2 -16   1   89.49   10.30
   2 -16  -1   77.39    9.10
  -2 -16   1   85.39   14.50
  -2 -16   1  109.39   11.90
   2 -16  -1   81.29    8.40
   2 -16  -1   76.89   11.20
  -2 -16   1  122.59   28.00
   2 -16  -1   42.80   40.00
  -2 -16   1   90.99   10.70
   2 -16  -1   61.29   12.80
  -2  16   1   86.99   10.40
  -2  16   1   80.59    9.50
   2  16  -1   74.19   12.00
   2  16  -1   66.39   26.50
  -2  16   1   60.69   23.50
   2  16  -1   62.89    8.10
   2  16  -1   91.59   11.30
  -2  16   1   77.59    9.40
   2  16  -1   74.19   12.60
   0 -16   1   13.20    9.50
   0 -16   1    4.00    5.20
   0 -16   1    7.10    5.60
   0 -16  -1   -0.10    4.30
   0 -16  -1   -4.40    4.20
   0 -16  -1   28.50   17.30
   0 -16  -1   -1.20    6.10
   0 -16   1    2.10    8.20
   0 -16   1   -7.00    4.70
   0 -16  -1    6.40    7.40
   0 -16   1    4.70   19.50
   0  16  -1   -6.90    5.40
   0  16  -1   -1.10    7.00
   0  16   1   19.10   17.80
   0  16   1    0.80    4.40
   0  16  -1   -4.70    6.70
   0  16   1   -4.30    5.50
   0  16  -1   16.40   21.40
   0  16   1   -4.10    4.60
   0  16   1  -12.30   17.40
   0  16  -1   -2.70    5.20
   2 -16   1   19.00   36.70
   2 -16   1   58.49   23.80
   2 -16   1   54.49    7.90
  -2 -16  -1   37.50    6.90
   2 -16   1   44.60   11.20
  -2 -16  -1   44.10    7.50
   2 -16   1   54.79    8.90
   2 -16   1   38.90   11.70
  -2 -16  -1   40.00   11.00
  -2 -16  -1   51.49   11.00
   2 -16   1   49.50    6.60
   2  16   1   54.19    9.70
   2  16   1   26.70   20.50
  -2  16  -1   49.80    8.50
  -2  16  -1   42.10    7.90
   2  16   1   39.30    6.00
   2  16   1   42.40    7.80
  -2  16  -1   47.30    7.30
  -2  16  -1   51.09   29.40
  -2  16  -1   42.10    9.10
   4 -16   1  -51.79   24.70
   4 -16   1    4.00    5.90
  -4 -16  -1   -0.80    7.10
  -4 -16  -1   40.40   24.20
   4 -16   1  -15.50   40.70
   4 -16   1    4.60    7.00
   4  16   1   68.69   26.70
   4  16   1    7.10    5.30
   4  16   1   -7.30    9.50
   4  16   1   19.10    7.80
  -4  16  -1   10.10   10.00
  -4  16  -1    6.60   33.20
  -4  16  -1    9.40    5.10
  -4  16  -1   -7.50    7.80
   6 -16   1   49.50    9.70
   6 -16   1   46.70   11.90
  -6 -16  -1   57.29   12.20
   6 -16   1   57.29   16.10
   6 -16   1   48.40   35.40
  -6 -16  -1   33.60   10.80
  -6 -16  -1   87.99   37.80
   6 -16   1   36.20   37.70
  -6  16  -1   37.40    4.80
   6  16   1   51.29   38.20
   6  16   1   52.19   16.20
  -6  16  -1   19.60   11.20
  -8 -16  -1  -10.80   11.10
   8 -16   1  -18.40   34.30
  -8 -16  -1   23.80   12.70
   8 -16   1   -6.50   12.70
   8 -16   1  -45.60   47.00
   8 -16   1    8.40    9.60
  -8 -16  -1  -68.39   50.79
   8  16   1   36.80   51.39
  -8  16  -1   -3.70   13.50
   8  16   1   13.30   18.40
   9 -17  -1    8.70   11.50
  -9 -17   1   10.30   11.80
  -9 -17   1  -40.70   57.29
  -9 -17   1   -3.90   16.00
   9 -17  -1    6.50   14.20
   9  17  -1  -32.10   59.19
  -9  17   1    1.50   13.60
   9  17  -1   10.10   19.50
   7 -17  -1   21.50   32.70
   7 -17  -1   24.80    9.80
   7 -17  -1    6.00    9.70
  -7 -17   1   54.49   40.70
  -7 -17   1   11.20   13.00
  -7 -17   1   12.80    8.80
   7 -17  -1   28.90   35.00
  -7  17   1   -7.40    9.40
   7  17  -1  118.99   46.50
   7  17  -1   14.50   14.80
   7  17  -1   -3.40   14.10
  -7  17   1    8.60   12.50
   5 -17  -1   33.10    8.70
  -5 -17   1   38.70   32.00
   5 -17  -1   -0.80   25.00
  -5 -17   1   79.39   18.00
   5 -17  -1   48.90   26.80
   5 -17  -1   57.89    9.30
  -5 -17   1   38.10    9.60
  -5  17   1   27.50    8.80
   5  17  -1   30.50   13.70
   5  17  -1   13.20   28.90
  -5  17   1   35.50    8.50
   5  17  -1   13.80   11.70
   3 -17  -1  274.37   17.20
   3 -17  -1  278.97   36.10
  -3 -17   1  254.47   40.60
  -3 -17   1  224.58   16.30
  -3 -17   1  292.67   30.50
   3 -17  -1  253.97   16.20
   3 -17  -1  249.28   20.10
  -3 -17   1  228.08   19.00
   3 -17  -1  247.28   14.60
  -3  17   1  238.08   17.20
   3  17  -1  288.07   22.00
  -3  17   1  237.58   16.20
  -3  17   1  327.47   43.70
   3  17  -1  288.37   42.00
   3  17  -1  244.08   18.00
   3  17  -1  226.18   16.00
  -1 -17   1   82.49   10.90
   1 -17  -1   85.79    9.50
  -1 -17   1   50.99   12.90
   1 -17  -1   49.50    7.70
   1 -17  -1   73.59   12.10
  -1 -17   1   71.59    9.50
  -1 -17   1   78.79   26.80
  -1 -17   1   62.19   12.00
   1 -17  -1   97.29   22.80
  -1 -17   1   70.69    9.60
   1 -17  -1   68.19    8.90
   1  17  -1   69.99    8.90
  -1  17   1   82.69    9.00
   1  17  -1  102.79   28.30
   1  17  -1   57.49   11.60
   1  17  -1   51.49   10.80
   1  17  -1   93.39   11.30
  -1  17   1   67.49    9.20
  -1  17   1   74.79    8.30
  -1  17   1   47.60   15.70
  -1  17   1   63.69   24.50
  -1 -17  -1  147.99   16.70
   1 -17   1  141.39   29.60
   1 -17   1  137.29   12.60
   1 -17   1   99.69   13.90
  -1 -17  -1  129.49   27.90
  -1 -17  -1  130.89   10.90
   1 -17   1  113.29   10.50
   1 -17   1  105.99   10.80
  -1 -17  -1  100.79   10.80
  -1 -17  -1  126.99   14.70
   1  17   1   95.69    9.80
  -1  17  -1  142.59   33.20
   1  17   1  105.49   29.20
   1  17   1  113.99   11.20
  -1  17  -1  110.89   13.20
  -1  17  -1  112.39   13.00
  -1  17  -1  102.59   12.30
   1  17   1  116.19   14.40
  -1  17  -1  137.69   13.50
   3 -17   1    6.00    6.30
  -3 -17  -1    8.20   24.10
  -3 -17  -1   -7.10    6.30
   3 -17   1   54.99   44.20
  -3 -17  -1  -12.40    6.10
   3 -17   1   11.00    4.70
   3 -17   1   29.20   25.00
   3  17   1    5.00    5.20
  -3  17  -1   -7.90    9.60
   3  17   1   -2.30    6.80
  -3  17  -1   -8.40   28.90
  -3  17  -1   -6.50    7.80
  -3  17  -1   -1.20    5.70
   3  17   1  -19.90    8.60
   3  17   1   34.80   24.60
  -5 -17  -1   41.50   10.40
   5 -17   1   22.60    8.00
  -5 -17  -1   44.30   10.50
   5 -17   1   11.80   33.10
   5 -17   1    5.80   33.10
   5 -17   1   39.20   10.80
  -5 -17  -1   26.30   31.80
   5  17   1   47.10    8.20
   5  17   1   47.30   14.30
  -5  17  -1   26.90    5.90
  -5  17  -1   43.40   11.60
  -5  17  -1   58.29   13.80
   5  17   1   43.70   31.40
   7 -17   1   65.29   42.50
   7 -17   1   38.70   13.90
  -7 -17  -1   67.99   14.00
   7 -17   1   72.99   11.70
   7 -17   1   67.19   48.20
  -7 -17  -1   33.10   42.50
  -7 -17  -1   32.80   12.60
   7  17   1   42.30   13.60
   7  17   1   67.29   49.90
  -7  17  -1   53.39   15.20
   7  17   1   46.70   16.50
  -9 -17  -1  137.29   20.10
   9 -17   1  107.79   16.10
   9 -17   1  124.99   20.20
  -9 -17  -1  102.89   17.60
   9  17   1   96.39   25.50
  -9  17  -1  111.39   21.10
  -8 -18   1   15.80   11.10
  -8 -18   1   19.00   53.99
  -8 -18   1   13.00   12.80
   8 -18  -1    3.20    9.90
   8 -18  -1   -6.00   12.30
   8  18  -1   80.49   55.79
   8  18  -1   27.20   18.50
  -8  18   1   -8.40   12.00
   6 -18  -1  312.67   22.10
   6 -18  -1  354.36   47.50
  -6 -18   1  381.16   25.80
  -6 -18   1  342.37   54.39
   6 -18  -1  335.47   50.29
   6 -18  -1  369.46   24.70
  -6  18   1  310.77   24.00
   6  18  -1  439.26   60.29
   6  18  -1  358.66   32.10
  -6  18   1  315.07   22.80
  -4 -18   1    1.30   30.10
   4 -18  -1    6.80    3.20
   4 -18  -1    3.10    6.10
   4 -18  -1   -6.90    6.30
   4 -18  -1  -11.10   23.50
  -4 -18   1   -3.00    7.50
  -4 -18   1   13.00   20.60
  -4  18   1    3.80    7.40
   4  18  -1  -26.20   29.60
   4  18  -1    3.10   10.00
  -4  18   1   37.50   31.30
  -4  18   1   10.30    7.20
   4  18  -1  -24.40   10.70
  -2 -18   1  390.36   50.09
   2 -18  -1  348.57   19.60
  -2 -18   1  343.87   20.80
   2 -18  -1  372.06   20.80
  -2 -18   1  360.56   23.30
  -2 -18   1  351.56   22.00
   2 -18  -1  334.77   20.70
   2 -18  -1  377.46   40.20
   2 -18  -1  318.37   24.20
  -2  18   1  358.26   21.30
   2  18  -1  358.06   48.10
   2  18  -1  338.37   24.70
   2  18  -1  304.37   21.50
  -2  18   1  384.06   45.80
  -2  18   1  324.27   20.10
   0 -18  -1    1.90    5.50
   0 -18  -1    2.80    7.60
   0 -18  -1   -1.40   18.90
   0 -18  -1   -3.40    5.50
   0 -18   1   -4.90   22.20
   0 -18  -1    5.00   11.10
   0 -18   1    0.60    6.40
   0 -18   1    2.80    5.70
   0 -18   1   -0.80    5.50
   0  18   1    0.20    6.10
   0  18   1    1.50    8.00
   0  18   1    8.10   21.10
   0  18  -1    3.40   10.40
   0  18  -1   -2.60   10.10
   0  18  -1    8.10   24.40
   0  18  -1    3.50    8.20
   0  18   1    4.10   21.70
   0  18   1   15.00    6.30
   0  18  -1   -4.20    9.00
   0  18  -1   -4.50    6.60
   2 -18   1  289.97   19.70
   2 -18   1  303.47   17.10
  -2 -18  -1  270.47   18.40
  -2 -18  -1  280.47   17.50
   2 -18   1  263.57   18.90
   2 -18   1  387.06   47.10
  -2  18  -1  286.67   20.80
   2  18   1  265.37   41.20
   2  18   1  286.27   40.70
   2  18   1  257.07   18.20
   2  18   1  289.17   21.70
  -2  18  -1  320.67   49.50
  -2  18  -1  277.17   21.40
  -2  18  -1  237.48   18.20
   2  18   1  280.37   16.90
  -4 -18  -1   18.50    9.30
  -4 -18  -1   35.30   27.30
   4 -18   1   43.70   30.30
   4 -18   1   28.80    9.80
   4 -18   1   44.90    8.80
   4  18   1   27.30    9.70
  -4  18  -1   70.59   42.10
  -4  18  -1   26.70   13.20
   4  18   1   18.50    6.90
   4  18   1   22.10   12.60
  -4  18  -1   28.70   10.40
   4  18   1   57.69   30.50
  -4  18  -1   11.90   10.80
  -6 -18  -1   29.10   40.80
   6 -18   1   64.69   13.00
   6 -18   1   83.49   42.70
  -6 -18  -1   55.89   12.20
  -6 -18  -1   79.49   14.50
   6  18   1   19.10   40.60
   6  18   1   51.69    9.60
   6  18   1   49.10   16.90
  -6  18  -1   37.00    4.40
   8 -18   1   31.30   11.90
   8 -18   1    5.00   14.20
  -8 -18  -1  -11.80   14.90
  -8 -18  -1  -11.30   13.10
  -8  18  -1   -5.70   15.60
   8  18   1   14.20   20.30
  -9 -19   1   72.69   19.70
   9 -19  -1   74.39   15.10
  -9 -19   1   74.49   16.50
   9 -19  -1   83.19   18.30
   9  19  -1   94.79   24.80
   7 -19  -1   74.39   46.90
   7 -19  -1  135.19   15.50
   7 -19  -1  109.69   15.90
  -7 -19   1   96.09   15.10
  -7 -19   1   85.29   15.90
  -7 -19   1   93.49   49.20
   7 -19  -1  111.99   47.80
   7  19  -1   90.09   52.49
   7  19  -1  113.19   23.60
  -7  19   1  104.09   14.30
   5 -19  -1  233.18   41.40
   5 -19  -1  238.88   18.80
  -5 -19   1  261.57   28.40
   5 -19  -1  240.38   18.10
  -5 -19   1  282.57   51.79
  -5 -19   1  253.47   20.80
  -5  19   1  268.37   19.50
   5  19  -1  185.08   24.20
   5  19  -1  189.38   46.00
  -5  19   1  271.27   19.80
   5  19  -1  259.87   25.70
   3 -19  -1  364.86   42.10
   3 -19  -1  282.37   18.70
  -3 -19   1  283.67   47.80
  -3 -19   1  300.07   21.60
   3 -19  -1  278.97   19.50
  -3 -19   1  267.77   18.90
   3 -19  -1  302.57   16.50
  -3 -19   1  278.17   34.00
   3  19  -1  296.07   48.20
  -3  19   1  284.87   47.30
  -3  19   1  276.67   19.10
   3  19  -1  309.87   26.20
  -3  19   1  309.47   19.80
  -1 -19   1  426.36   26.20
   1 -19  -1  441.56   45.70
  -1 -19   1  395.16   24.50
  -1 -19   1  408.36   24.10
   1 -19  -1  410.66   24.20
   1 -19  -1  382.96   23.40
   1 -19  -1  407.86   23.90
   1 -19  -1  423.86   27.30
  -1 -19   1  546.35   53.19
  -1  19   1  404.76   29.10
  -1  19   1  428.06   53.59
  -1  19   1  407.36   22.90
  -1  19   1  440.66   25.50
   1  19  -1  398.46   24.90
   1  19  -1  401.16   51.99
   1  19  -1  436.56   28.70
   1 -19   1  236.18   17.10
   1 -19   1  265.97   18.60
  -1 -19  -1  248.88   21.60
   1 -19   1  259.57   16.70
  -1 -19  -1  200.48   35.30
  -1 -19  -1  221.88   16.50
  -1 -19  -1  236.78   16.90
   1 -19   1  182.98   37.60
   1  19   1  229.88   16.90
   1  19   1  207.78   20.20
  -1  19  -1  232.78   20.70
  -1  19  -1  289.27   47.20
   1  19   1  246.48   16.50
  -1  19  -1  227.18   19.80
   1  19   1  252.17   38.40
   3 -19   1   94.59   11.70
  -3 -19  -1  121.79   13.90
   3 -19   1  112.79   10.50
   3 -19   1   87.69   12.40
  -3 -19  -1  122.99   33.90
  -3 -19  -1   87.39   12.30
   3 -19   1   87.29   31.50
  -3  19  -1   78.19   10.60
   3  19   1   71.99   11.60
  -3  19  -1  149.39   45.20
  -3  19  -1  126.99   15.40
   3  19   1  107.19   16.30
   3  19   1  122.39   35.10
   3  19   1  107.79   11.60
  -3  19  -1  112.09   15.70
  -5 -19  -1  272.27   21.70
   5 -19   1  235.18   19.90
  -5 -19  -1  224.88   45.10
  -5 -19  -1  231.98   21.30
   5 -19   1  197.88   45.30
   5 -19   1  265.37   21.90
   5  19   1  231.78   18.10
  -5  19  -1  258.57   23.80
   5  19   1  257.87   26.70
   5  19   1  251.07   46.30
   7 -19   1   40.60   11.70
   7 -19   1  132.89   50.19
  -7 -19  -1   53.39   14.20
   7 -19   1   37.50   13.10
   7  19   1   76.69   57.09
  -7  19  -1   31.70   15.60
  -9 -19  -1  422.76   34.20
  -9 -19  -1  289.27   32.40
  -9  19  -1  431.86   50.49
  -8 -20   1  324.77   28.10
   8 -20  -1  331.77   29.10
   8 -20  -1  339.07   25.20
  -8 -20   1  325.07   29.10
   8  20  -1  341.07   36.50
  -8  20   1  331.07   32.70
  -6 -20   1  140.79   51.19
   6 -20  -1  136.59   15.90
   6 -20  -1  200.08   20.00
   6 -20  -1  192.08   44.80
  -6 -20   1  155.88   19.50
   6  20  -1  100.89   50.39
  -6  20   1  146.59   18.20
  -6  20   1  184.48   20.50
   6  20  -1  144.39   22.70
  -4 -20   1  510.45   31.20
   4 -20  -1  492.15   29.20
  -4 -20   1  518.65   68.29
   4 -20  -1  480.45   28.10
   4 -20  -1  495.45   24.10
   4 -20  -1  493.75   55.29
   4  20  -1  504.65   65.89
  -4  20   1  500.85   28.40
  -4  20   1  636.34   75.29
   4  20  -1  483.05   36.20
  -4  20   1  482.65   27.90
  -2 -20   1  202.48   18.30
   2 -20  -1  146.69   30.80
   2 -20  -1  205.98   14.80
  -2 -20   1  195.68   42.80
   2 -20  -1  192.48   15.40
  -2 -20   1  201.08   16.70
   2 -20  -1  211.48   16.30
   2  20  -1  195.48   20.40
  -2  20   1  194.18   39.50
  -2  20   1  167.08   17.10
   2  20  -1  150.98   20.50
   2  20  -1  310.07   48.20
  -2  20   1  190.28   16.00
   0 -20  -1  331.97   22.20
   0 -20   1  441.56   53.49
   0 -20  -1  296.37   20.10
   0 -20   1  323.67   20.90
   0 -20   1  336.47   22.00
   0 -20  -1  359.56   45.90
   0 -20   1  316.07   21.60
   0 -20  -1  306.47   20.00
   0  20   1  300.87   19.80
   0  20  -1  299.17   23.50
   0  20  -1  378.66   55.49
   0  20   1  325.87   22.90
   0  20  -1  249.88   22.30
   0  20  -1  297.47   22.20
   0  20   1  334.47   42.30
   2 -20   1   81.29   12.80
   2 -20   1   92.79   11.70
  -2 -20  -1   97.89   12.30
   2 -20   1   92.49   34.60
  -2 -20  -1  114.19   12.90
   2 -20   1   94.09   12.10
  -2  20  -1   76.79   11.20
   2  20   1   93.49   34.10
   2  20   1  114.09   15.80
   2  20   1   76.89   32.70
  -2  20  -1   64.89   13.60
  -2  20  -1  120.89   15.20
  -2  20  -1   42.20   39.00
   2  20   1  111.29   13.60
   4 -20   1   74.69   38.00
   4 -20   1   69.29   11.50
   4 -20   1   80.89   12.50
   4 -20   1   63.19    7.90
  -4 -20  -1  102.09   14.60
  -4 -20  -1   78.99   33.80
   4  20   1   38.90   35.50
   4  20   1   85.59   16.10
  -4  20  -1   56.09    9.70
  -4  20  -1   88.19   48.70
  -4  20  -1   76.49   14.10
   4  20   1   83.39   10.90
  -6 -20  -1   96.19   59.19
   6 -20   1   56.89   50.19
   6 -20   1   52.99   11.90
  -6 -20  -1   54.79   15.80
   6 -20   1   49.60   13.20
   6  20   1   59.39   18.90
   6  20   1  131.49   48.70
  -6  20  -1   83.09   16.60
   8 -20   1   16.60   12.60
   8 -20   1   27.00   15.20
  -8 -20  -1    8.60   15.70
  -8 -20  -1    5.70   15.40
   8  20   1   52.99   22.80
  -8  20  -1   14.60   18.00
   7 -21  -1   61.79   13.30
  -7 -21   1   79.89   16.70
  -7 -21   1   74.79   14.70
  -7  21   1   82.09   14.20
   7  21  -1  -20.20   60.59
   7  21  -1   33.50   19.70
   5 -21  -1   75.19   38.30
  -5 -21   1  207.28   52.19
  -5 -21   1   88.19   22.70
   5 -21  -1  127.79   15.40
  -5 -21   1   85.69   17.30
  -5  21   1  101.39   14.00
   5  21  -1  145.29   48.00
   5  21  -1  112.19   20.60
   5  21  -1   81.69   27.10
  -5  21   1   83.39   12.90
   3 -21  -1    2.00    8.20
   3 -21  -1    4.20    6.10
  -3 -21   1  -30.00   19.50
  -3 -21   1    6.10    7.90
  -3 -21   1  -18.60   35.90
   3 -21  -1    5.80   27.30
   3 -21  -1    5.00    7.00
  -3 -21   1    3.60    9.50
   3  21  -1    3.40   37.30
  -3  21   1   49.30   37.70
   3  21  -1    6.30   12.40
   3  21  -1   22.80   14.60
  -3  21   1   -4.00    9.30
  -3  21   1   28.50    9.30
  -1 -21   1  310.07   20.50
   1 -21  -1  299.17   20.60
  -1 -21   1  285.47   20.90
   1 -21  -1  279.07   40.00
   1 -21  -1  272.17   20.80
  -1 -21   1  323.87   49.20
   1 -21  -1  295.17   19.70
   1  21  -1  309.77   51.69
  -1  21   1  339.17   52.99
   1  21  -1  261.47   23.60
  -1  21   1  252.07   19.70
   1  21  -1  349.27   37.70
  -1  21   1  314.47   22.50
   1 -21   1    0.60    8.20
   1 -21   1   11.00    9.00
   1 -21   1  -51.19   29.40
  -1 -21  -1    5.30    7.40
  -1 -21  -1  -20.10   27.50
   1 -21   1    2.90    7.60
  -1 -21  -1  -12.40    6.70
  -1  21  -1   -3.10   38.80
   1  21   1  -13.20   10.30
  -1  21  -1   -6.70   11.20
   1  21   1  -14.70   27.10
  -1  21  -1   -0.80    8.90
   1  21   1   -6.80    9.10
   3 -21   1 1051.69   51.59
  -3 -21  -1  942.31   50.29
   3 -21   1 1030.00   81.39
  -3 -21  -1  975.20   82.59
   3 -21   1  967.30   50.09
  -3 -21  -1  979.50   50.59
   3 -21   1 1011.20   47.20
   3  21   1  987.40   52.39
   3  21   1 1012.40   83.69
  -3  21  -1 1022.90   52.89
   3  21   1 1070.99   87.89
  -3  21  -1 1039.10   95.79
   3  21   1 1054.79   54.19
   5 -21   1   11.90    9.30
  -5 -21  -1   24.00   14.40
   5 -21   1   23.90   42.10
  -5 -21  -1  -15.10   39.60
   5 -21   1   19.00   17.90
  -5  21  -1  -12.60   13.30
   5  21   1   53.79   16.40
   5  21   1  -24.30   40.70
  -5  21  -1    5.60    6.90
   7 -21   1  867.91   49.80
  -7 -21  -1  806.42   49.20
  -7 -21  -1  821.62   48.30
   7 -21   1  864.51   47.30
   7  21   1  921.71   54.99
  -7  21  -1  820.62   48.90
  -8 -22   1  204.68   24.30
  -8 -22   1  268.97   28.20
   8 -22  -1  246.18   23.90
   8 -22  -1  247.68   28.90
   8  22  -1  355.36   37.90
   6 -22  -1   11.10   12.60
   6 -22  -1   43.70   11.50
  -6 -22   1   91.79   16.70
   6  22  -1  -12.30   53.89
   6  22  -1   51.49   20.80
  -6  22   1   66.99   13.40
   4 -22  -1  335.87   48.30
  -4 -22   1  194.78   53.09
  -4 -22   1  267.17   36.70
   4 -22  -1  231.48   18.60
   4 -22  -1  256.57   21.40
   4 -22  -1  251.47   19.20
  -4  22   1  204.98   19.80
  -4  22   1  265.17   21.60
   4  22  -1  279.47   27.50
  -4  22   1  161.78   58.19
   4  22  -1  296.27   58.89
   2 -22  -1   51.19   31.90
  -2 -22   1   68.59   40.20
   2 -22  -1   61.39   10.50
  -2 -22   1   82.69   13.90
  -2 -22   1  111.09   25.20
   2 -22  -1   72.99   10.40
   2 -22  -1   55.19   11.10
  -2 -22   1   40.40   10.70
   2  22  -1   41.80   13.60
  -2  22   1   65.89   10.70
  -2  22   1   53.99   38.50
   2  22  -1  -36.20   37.10
  -2  22   1   91.89   13.00
   2  22  -1   60.79   16.60
   0 -22   1  277.57   20.40
   0 -22   1  278.47   20.50
   0 -22  -1  288.27   20.10
   0 -22  -1  279.27   20.10
   0 -22   1  273.67   46.60
   0  22  -1  277.67   25.60
   0  22   1  292.77   36.70
   0  22   1  259.27   20.10
   0  22  -1  215.28   22.80
   0  22   1  289.37   24.00
   0  22  -1  269.87   52.39
  -2 -22  -1   12.20    6.80
  -2 -22  -1   -9.00    8.40
  -2 -22  -1   -2.70   16.50
   2 -22   1  -19.80   33.80
   2 -22   1    9.10    8.70
   2 -22   1   13.60    8.70
   2 -22   1   -3.40    8.10
  -2  22  -1    8.50   47.30
   2  22   1   42.30   38.20
   2  22   1    2.40   10.90
   2  22   1   -6.80   36.10
   2  22   1  -14.50   12.10
  -2  22  -1    4.60    9.60
  -2  22  -1   -4.20   11.70
  -4 -22  -1  269.67   46.70
   4 -22   1  274.37   52.09
   4 -22   1  296.57   21.70
   4 -22   1  235.38   23.60
  -4 -22  -1  276.67   25.60
   4  22   1  347.77   57.09
   4  22   1  391.46   64.39
   4  22   1  239.88   29.50
  -4  22  -1  278.07   26.30
  -4  22  -1  260.77   65.99
  -6 -22  -1   42.10   15.10
   6 -22   1   -0.70   13.50
   6 -22   1    2.70   10.50
  -6 -22  -1   21.70   15.50
   6  22   1   -6.60   31.60
  -6  22  -1   23.00   16.20
   7 -23  -1  -12.60   11.40
   7 -23  -1   20.90   14.20
  -7 -23   1   29.40   15.80
  -7 -23   1    5.80   14.90
   7  23  -1  -15.60   21.10
  -5 -23   1   55.09   14.60
   5 -23  -1   60.39   12.80
   5 -23  -1   55.39   14.50
   5  23  -1   83.09   55.59
   5  23  -1   85.79   23.00
  -5  23   1   75.99   13.80
   5  23  -1   41.30   17.20
   3 -23  -1   17.80    9.40
  -3 -23   1   26.30   13.10
  -3 -23   1   -9.50   25.30
  -3 -23   1   95.09   46.60
   3 -23  -1  -42.20   33.10
   3 -23  -1    6.40   10.50
   3 -23  -1   28.30   10.50
   3  23  -1   20.90   16.10
   3  23  -1    9.00   14.10
  -3  23   1   16.70   13.70
   3  23  -1  -63.79   43.40
  -3  23   1   50.99   51.19
  -3  23   1    6.30   11.50
   1 -23  -1  141.39   15.10
   1 -23  -1  203.08   41.10
   1 -23  -1  135.89   15.30
  -1 -23   1  169.28   44.80
  -1 -23   1  128.19   15.40
  -1 -23   1  145.79   16.90
   1 -23  -1  134.99   16.50
  -1  23   1  116.19   46.80
  -1  23   1  104.59   13.10
   1  23  -1  141.49   27.20
   1  23  -1  135.59   19.40
  -1  23   1  115.79   16.10
   1  23  -1   74.79   47.20
   1 -23   1  -29.70   36.40
   1 -23   1    1.40   10.20
   1 -23   1   -4.00   11.40
   1 -23   1   37.50    9.90
  -1 -23  -1   48.30   37.20
  -1 -23  -1    8.70    8.10
  -1 -23  -1   19.20    9.40
   1  23   1   23.20   10.80
   1  23   1   31.80   31.70
  -1  23  -1    3.30   13.50
  -1  23  -1   31.60   11.60
  -1  23  -1   21.10   46.60
   1  23   1   44.20   13.70
   3 -23   1   -9.00    9.80
   3 -23   1   -4.50    8.90
  -3 -23  -1   -3.50   10.70
  -3 -23  -1   10.30   41.30
   3 -23   1  -27.10   37.10
  -3 -23  -1    4.40    9.90
  -3  23  -1   -2.10   14.10
   3  23   1  -19.50   14.90
   3  23   1  -24.80   43.90
   3  23   1   44.30   42.20
  -3  23  -1   16.00   54.89
  -3  23  -1   10.20    9.70
   5 -23   1   72.69   14.50
   5 -23   1  134.09   17.10
  -5 -23  -1   77.59   16.00
   5  23   1  124.59   68.19
   5  23   1  105.89   21.70
  -5  23  -1  114.99   19.70
   7 -23   1   20.30   13.60
   7 -23   1   54.69   15.50
  -7 -23  -1    0.30   17.20
  -7 -23  -1   -5.20   16.00
   7  23   1   44.60   23.90
  -7  23  -1   43.70   20.00
  -6 -24   1    3.70   14.40
   6 -24  -1   -7.00   11.30
   6 -24  -1   34.80   14.50
   6  24  -1   -1.30   22.90
   4 -24  -1  156.18   18.40
  -4 -24   1  137.89   32.90
  -4 -24   1  127.39   18.40
   4 -24  -1  179.98   18.90
   4  24  -1  123.29   21.90
  -4  24   1  162.58   17.10
   4  24  -1  183.38   38.50
   4  24  -1  154.58   64.59
   2 -24  -1   -4.10    8.10
   2 -24  -1   24.10   37.00
  -2 -24   1    7.50   11.50
   2 -24  -1    5.40    9.20
  -2 -24   1  -21.90   43.90
  -2 -24   1  -25.60   27.70
  -2 -24   1    3.80    9.00
   2  24  -1   12.80   32.20
   2  24  -1   -7.70   13.50
   2  24  -1   19.10   15.90
   2  24  -1  -55.49   45.60
  -2  24   1  -83.89   44.60
  -2  24   1   -9.70   12.10
   0 -24   1  138.69   18.00
   0 -24   1   96.69   48.90
   0 -24  -1  161.08   16.20
   0 -24  -1  138.29   16.40
   0 -24   1  148.29   16.70
   0  24   1  100.39   13.70
   0  24  -1   83.49   17.00
   0  24   1  135.39   28.00
   0  24  -1   91.19   49.99
   0  24   1   58.09   52.29
   0  24  -1  118.09   19.90
   0  24   1  144.19   18.10
   2 -24   1   51.59   50.19
   2 -24   1    6.70   10.00
  -2 -24  -1   -6.00   10.10
  -2 -24  -1    6.80    8.70
   2  24   1  -52.49   43.00
   2  24   1   19.50   41.70
   2  24   1  -33.10   14.30
  -2  24  -1 -124.09   52.89
  -2  24  -1  -18.70   11.10
  -2  24  -1  -10.00   14.70
   4 -24   1   72.69   13.60
  -4 -24  -1   56.39   14.20
   4 -24   1   62.99   15.00
   4  24   1   76.99   20.70
  -4  24  -1   45.20   11.10
   4  24   1   93.99   61.39
  -4  24  -1   57.79   17.70
  -6 -24  -1   -7.60   15.20
  -6 -24  -1   29.70   16.90
   6 -24   1   66.69   15.80
  -6  24  -1   30.60   19.50
   6  24   1   39.90   22.80
   6  24   1  -18.30   78.39
   5 -25  -1  124.19   16.20
  -5 -25   1  112.89   18.50
   5 -25  -1  125.09   19.10
   5  25  -1  106.79   24.70
  -3 -25   1   21.40   14.30
   3 -25  -1    6.30   11.20
  -3 -25   1   11.40   29.60
   3 -25  -1   12.40   10.20
  -3 -25   1    4.90    9.80
   3  25  -1   22.70   17.10
   3  25  -1   -2.00   18.50
  -3  25   1    6.20   13.20
  -1 -25   1  199.68   22.20
   1 -25  -1  167.28   19.30
  -1 -25   1  201.88   20.90
   1 -25  -1  209.28   20.40
  -1  25   1  267.07   85.79
   1  25  -1  133.69   21.20
   1  25  -1  306.97   64.79
   1  25  -1  189.48   23.70
  -1  25   1  226.88   24.30
   1 -25   1   -5.70   11.70
  -1 -25  -1  -20.20   13.50
   1 -25   1   -1.50   10.30
  -1 -25  -1  -12.30    9.90
   1  25   1   -5.40   15.40
   1  25   1   50.89   36.10
  -1  25  -1   11.30   16.70
  -1  25  -1   -7.40   12.60
   3 -25   1  111.29   16.40
   3 -25   1  163.78   19.40
  -3 -25  -1  185.98   22.90
  -3 -25  -1  143.19   18.90
   3  25   1  154.38   58.69
   3  25   1  161.98   23.40
  -3  25  -1  146.59   21.90
  -5 -25  -1    5.60   14.30
   5 -25   1   -6.40   14.90
   5 -25   1  -11.10   11.70
   5  25   1   34.50   71.69
  -5  25  -1   20.00   18.90
   4 -26  -1  101.19   17.30
   4 -26  -1   92.39   15.50
  -4 -26   1  159.48   20.60
   4  26  -1  102.29   25.20
  -2 -26   1  -20.40   34.40
  -2 -26   1    7.30   11.40
   2 -26  -1   -4.10    9.70
  -2 -26   1   -3.30   13.20
   2 -26  -1  -14.40   13.20
   2  26  -1   15.20   18.50
   2  26  -1   14.00   23.20
  -2  26   1    1.20   14.40
   0 -26   1  112.89   16.40
   0 -26   1  119.59   17.00
   0 -26  -1  119.29   14.90
   0  26   1   98.99   19.10
   0  26  -1  153.38   23.00
   0  26  -1  106.19   18.80
  -2 -26  -1   18.90   13.40
   2 -26   1   19.80   11.80
   2 -26   1   31.70   14.40
  -2 -26  -1   30.60   10.50
   2  26   1  -35.80   47.50
   2  26   1   16.00   18.20
  -2  26  -1   -1.20   17.90
  -2  26  -1   16.70   14.10
   4 -26   1   47.30   13.90
   4 -26   1   68.89   16.90
  -4 -26  -1   50.79   16.40
   4  26   1   21.00   68.49
   4  26   1  126.89   25.00
  -4  26  -1   62.39   21.40
   3 -27  -1  238.88   23.30
  -3 -27   1  172.48   23.90
   3 -27  -1  184.68   21.90
   3  27  -1  209.48   28.90
   1 -27  -1  178.58   22.20
  -1 -27   1  217.58   22.30
   1 -27  -1  204.18   20.50
   1  27  -1  281.37   31.80
   1  27  -1  141.49   30.00
  -1  27   1  240.08   27.30
   1 -27   1  143.79   18.80
  -1 -27  -1   97.79   15.70
   1 -27   1   69.19   16.60
  -1 -27  -1   97.99   16.80
  -1  27  -1   79.79   18.90
  -1  27  -1   73.39   22.10
   1  27   1  101.69   21.20
   3 -27   1  112.69   18.40
   3 -27   1  154.88   20.40
  -3 -27  -1  111.09   22.50
  -3 -27  -1  129.19   20.30
   3  27   1  109.49   23.60
   3  27   1  -29.90   63.49
  -3  27  -1  110.29   23.80
   2 -28  -1  197.38   23.50
   2 -28  -1  175.58   21.30
  -2 -28   1  177.18   20.60
  -2 -28   1  159.68   22.40
   2  28  -1  163.78   29.00
   0 -28   1   87.09   17.00
   0 -28  -1  119.59   17.50
   0 -28  -1  131.79   17.80
   0 -28   1  169.18   20.50
   0  28  -1  125.99   27.70
   0  28   1  105.79   24.40
   2 -28   1  111.19   18.60
  -2 -28  -1   80.79   17.90
   2 -28   1  107.49   18.80
  -2  28  -1  106.19   24.20
   2  28   1  135.99   24.00
  12   0  -2  898.01   56.79
 -12   0   2  931.71  120.29
 -12   0   2  905.61   50.69
  12   0  -2  947.81   50.39
  10   0  -2   37.80    9.50
 -10   0   2   42.60   44.80
 -10   0   2    8.00    9.80
 -10   0   2   11.40    7.30
  10   0  -2   24.00   13.40
 -10   0   2   29.60   10.00
  10   0  -2  -24.90   46.60
 -10   0   2  -38.10   33.60
  -8   0   2 2719.83  141.89
   8   0  -2 2896.81  126.49
  -8   0   2 2739.53  124.79
  -8   0   2 2742.43  119.39
   8   0  -2 2957.10  150.38
  -8   0   2 2676.83  149.69
   8   0  -2 2667.53  122.49
  -8   0   2 3016.60  121.59
   8   0  -2 2928.51  143.19
  -8   0   2 2741.63  121.79
   8   0  -2 2635.44  118.79
   6   0  -2  200.68   15.40
  -6   0   2  209.18   15.10
  -6   0   2  200.88   10.60
  -6   0   2  184.38   30.40
  -6   0   2  227.68   26.80
   6   0  -2  195.98   13.00
   6   0  -2  224.98   25.60
  -6   0   2  192.18   12.40
   6   0  -2  202.78   10.20
  -6   0   2  223.38   12.80
   6   0  -2  247.28   34.30
  -4   0   2 5197.28  210.38
  -4   0   2 4982.70  218.28
  -4   0   2 5322.07  226.68
  -4   0   2 5559.74  227.08
   4   0  -2 5091.19  219.28
   4   0  -2 4543.55  222.98
   4   0  -2 4825.42  210.78
   4   0  -2 4748.73  211.98
  -4   0   2 4751.52  209.88
  -4   0   2 4947.21  211.08
  -2   0   2  106.69   15.30
   2   0  -2   95.29    5.80
   2   0  -2  100.69    5.40
  -2   0   2  104.99   12.90
   2   0  -2  106.99   13.80
   2   0  -2  131.49   15.00
  -2   0   2  103.99    5.10
  -2   0   2  108.69    5.30
   2   0  -2  102.59    6.10
   2   0  -2  114.79    5.00
   2   0  -2  112.99    9.90
  -2   0   2   97.39    6.00
  -2   0   2   96.09    9.40
  -2   0   2  101.79    5.00
   0   0  -2 1760.62   70.99
   0   0   2 1702.93   69.29
   0   0   2 1692.13   68.59
   0   0  -2 1655.43   68.49
   0   0   2 1560.84   68.49
   0   0  -2 1624.34   68.79
   0   0  -2 1624.84   79.39
   0   0  -2 1720.73   69.29
   0   0   2 1456.85   78.49
   0   0   2 1459.15   68.49
   0   0   2 1725.53   74.69
   0   0  -2 1585.14   68.69
   0   0   2 1635.64   74.99
   0   0   2 1451.95   71.09
  -2   0  -2    5.10    8.30
  -2   0  -2    4.50    2.70
   2   0   2    8.70   12.20
  -2   0  -2    9.60    3.60
   2   0   2    4.20    2.90
   2   0   2    9.70    2.70
   2   0   2    2.50    2.50
  -2   0  -2   11.20    3.60
   2   0   2    3.30    7.20
   2   0   2    6.80    1.40
  -2   0  -2   12.00    2.90
  -2   0  -2    7.10    1.50
   4   0   2  675.23   33.60
  -4   0  -2  643.24   34.00
  -4   0  -2  677.23   32.40
  -4   0  -2  706.53   39.70
   4   0   2  723.93   33.00
  -4   0  -2  668.23   46.50
   4   0   2  690.33   32.70
  -4   0  -2  688.33   33.20
   4   0   2  627.14   44.10
   4   0   2  687.13   30.80
  -6   0  -2  315.67   20.10
  -6   0  -2  323.87   18.90
  -6   0  -2  313.47   22.70
  -6   0  -2  325.77   43.10
   6   0   2  315.87   38.10
   6   0   2  312.57   19.40
   6   0   2  333.47   17.30
   6   0   2  283.77   19.50
   6   0   2  324.97   21.60
  -6   0  -2  276.17   33.20
  -8   0  -2  524.35   29.50
   8   0   2  550.94   27.70
  -8   0  -2  499.05   54.29
  -8   0  -2  470.65   30.20
  -8   0  -2  476.35   65.49
   8   0   2  413.06   54.99
   8   0   2  532.75   32.90
  10   0   2  365.06   24.50
 -10   0  -2  347.37   61.39
 -10   0  -2  393.96   27.40
 -10   0  -2  464.55   75.69
 -10   0  -2  309.77   27.60
  10   0   2  343.77   33.90
  10   0   2  306.97   63.19
 -11  -1   2   71.59   46.30
  11  -1  -2    3.10   40.50
  11  -1  -2   21.20   10.60
 -11  -1   2   11.00    7.30
  11  -1  -2   14.30   16.70
 -11  -1   2    2.50   11.20
 -11   1   2   17.10   44.80
  11   1  -2    9.20   15.50
 -11   1   2   18.00    8.30
  11   1  -2   -8.20   10.80
 -11   1   2  -14.90   11.20
  11   1  -2  -26.20   39.30
   9  -1  -2  102.09   28.20
   9  -1  -2  113.09   12.80
  -9  -1   2  112.29   13.70
  -9  -1   2  103.99   18.60
  -9  -1   2   92.49   11.80
   9  -1  -2  104.69   16.40
   9  -1  -2   98.99    9.20
  -9  -1   2  109.29   31.20
  -9  -1   2  123.69   38.80
  -9  -1   2   97.09   11.00
  -9   1   2  104.79   16.70
  -9   1   2  113.29   13.00
   9   1  -2  147.59   33.20
  -9   1   2  123.89   33.90
  -9   1   2  115.69   12.30
  -9   1   2   88.59   40.20
   9   1  -2  100.99   16.10
   7  -1  -2   13.40   25.00
   7  -1  -2   11.40    6.50
   7  -1  -2   26.20    6.70
   7  -1  -2   25.50    3.70
  -7  -1   2   29.90    6.10
  -7  -1   2   41.00   18.20
   7  -1  -2   26.00    8.90
  -7  -1   2   26.50    8.90
  -7  -1   2   21.40   21.50
  -7  -1   2   18.70    5.80
  -7  -1   2   20.20    3.70
   7   1  -2   27.00    6.10
   7   1  -2   38.80   18.60
  -7   1   2   22.40    4.40
  -7   1   2   25.90    8.90
   7   1  -2   11.50    8.60
  -7   1   2   26.30    6.20
  -7   1   2   23.80   19.20
   7   1  -2   22.20   26.50
  -7   1   2   25.40    5.30
  -7   1   2    0.50   23.60
  -5  -1   2  445.56   32.40
  -5  -1   2  433.16   22.50
   5  -1  -2  399.66   38.10
  -5  -1   2  447.76   23.20
   5  -1  -2  440.36   23.80
  -5  -1   2  503.95   37.70
   5  -1  -2  380.26   21.50
   5  -1  -2  441.76   21.50
  -5  -1   2  451.35   19.10
   5  -1  -2  428.96   30.90
   5  -1  -2  439.96   19.20
  -5  -1   2  474.75   21.80
   5   1  -2  429.66   21.40
  -5   1   2  399.16   30.50
   5   1  -2  431.76   24.30
   5   1  -2  394.16   30.90
  -5   1   2  406.66   36.40
   5   1  -2  443.66   37.40
  -5   1   2  420.16   21.00
  -3  -1   2    8.30    2.20
  -3  -1   2   13.40    9.90
   3  -1  -2    8.50    4.90
  -3  -1   2   14.70    2.80
   3  -1  -2    4.20    8.80
   3  -1  -2   11.70    2.20
  -3  -1   2   15.40    8.50
  -3  -1   2    7.90    6.30
   3  -1  -2   19.10   10.20
   3  -1  -2    8.40    1.20
  -3  -1   2   10.20    2.10
   3  -1  -2    9.00    2.60
   3  -1  -2   10.60    2.00
  -3   1   2    7.00    9.50
  -3   1   2   12.20    1.70
   3   1  -2    8.90    3.00
  -3   1   2    5.50    5.00
   3   1  -2    7.50    2.30
   3   1  -2   12.60    6.20
  -3   1   2   13.40    9.80
   3   1  -2   13.50    2.80
  -3   1   2    9.30    2.00
  -3   1   2   11.40    2.10
  -1  -1   2 1361.46   56.19
  -1  -1   2 1322.37   60.79
  -1  -1   2 1325.17   56.79
   1  -1  -2 1349.36   56.29
  -1  -1   2 1366.06   65.09
   1  -1  -2 1420.86   62.79
   1  -1  -2 1341.87   58.39
   1  -1  -2 1296.87   55.19
  -1  -1   2 1287.37   55.69
   1  -1  -2 1223.08   65.49
   1  -1  -2 1308.17   63.29
  -1  -1   2 1269.17   63.29
   1  -1  -2 1318.07   55.19
   1  -1  -2 1328.67   56.69
  -1  -1   2 1339.87   56.09
  -1   1   2 1325.07   65.39
  -1   1   2 1294.97   56.29
   1   1  -2 1288.67   56.09
   1   1  -2 1280.27   60.79
   1   1  -2 1231.78   56.59
   1   1  -2 1393.26   56.99
   1   1  -2 1431.06   63.39
   1   1  -2 1373.56   56.19
   1   1  -2 1310.27   56.39
  -1   1   2 1306.37   57.99
   1   1  -2 1385.86   65.79
  -1   1   2 1211.68   62.49
  -1   1   2 1236.78   63.29
  -1  -1  -2  110.99    5.20
   1  -1   2  111.29    6.90
  -1  -1  -2  107.89   12.50
  -1  -1  -2  113.39    7.10
  -1  -1  -2  112.89    6.60
   1  -1   2  119.19   16.80
  -1  -1  -2  157.28   18.30
   1  -1   2  104.99   14.40
   1  -1   2  110.19    6.80
  -1  -1  -2  106.79    6.90
   1  -1   2  110.49   17.90
   1  -1   2  110.59    5.90
   1  -1   2  117.69    7.10
   1   1   2  123.69   19.70
  -1   1  -2  105.29    6.90
   1   1   2  114.59    5.30
   1   1   2  121.89    7.20
  -1   1  -2  115.49    5.80
  -1   1  -2  123.49    7.20
  -1   1  -2   99.39    6.90
   1   1   2  120.89    6.70
  -1   1  -2  115.19   17.10
   1   1   2  110.29    6.40
  -3  -1  -2 1902.41   79.89
   3  -1   2 1777.72   90.89
  -3  -1  -2 1771.02   79.89
   3  -1   2 1811.02   80.49
  -3  -1  -2 1884.81   91.89
  -3  -1  -2 1792.92   80.59
   3  -1   2 1849.52   79.89
   3  -1   2 1878.01   78.19
   3  -1   2 1924.01   79.89
   3   1   2 1889.51   79.99
  -3   1  -2 1844.72   80.79
  -3   1  -2 1793.82   83.69
  -3   1  -2 1803.32   80.09
  -3   1  -2 1791.92   92.69
   3   1   2 1875.71   80.59
  -3   1  -2 1720.73   77.99
  -3   1  -2 1879.41   79.89
   3   1   2 1859.31   77.79
   3   1   2 1756.92   90.09
   3   1   2 1778.02   79.49
   5  -1   2  179.88   26.50
  -5  -1  -2  142.29   11.10
  -5  -1  -2  160.48   28.50
  -5  -1  -2  148.99   22.20
   5  -1   2  127.39   11.30
  -5  -1  -2  130.39   13.50
  -5  -1  -2  129.39   11.30
   5  -1   2  157.48   11.50
   5  -1   2  150.78   12.60
   5  -1   2  135.29    9.20
   5   1   2  122.69   10.80
  -5   1  -2  151.28   14.50
  -5   1  -2  190.88   30.60
   5   1   2  140.39   11.50
  -5   1  -2  135.89   11.00
   5   1   2  146.89    9.30
  -5   1  -2  140.89   21.30
   5   1   2  146.09   13.40
  -5   1  -2  128.79   11.90
   5   1   2  186.68   27.30
  -7  -1  -2 1071.39   68.89
  -7  -1  -2 1089.39   50.59
   7  -1   2 1048.20   50.89
  -7  -1  -2 1016.10   51.69
   7  -1   2 1126.39   49.10
  -7  -1  -2 1009.10   77.99
   7  -1   2 1038.30   73.99
   7  -1   2 1009.60   53.19
  -7   1  -2 1021.70   78.69
   7   1   2 1085.99   53.99
  -7   1  -2 1097.09   50.89
   7   1   2  989.40   50.39
  -7   1  -2 1053.69   52.29
   7   1   2 1068.99   73.89
   7   1   2 1056.99   48.50
  -7   1  -2 1038.90   69.09
  -9  -1  -2   65.39   49.20
  -9  -1  -2  160.18   16.80
   9  -1   2  184.18   22.40
   9  -1   2  170.48   15.70
   9  -1   2  162.88   45.20
  -9  -1  -2  174.18   18.60
  -9  -1  -2   94.09   42.20
   9   1   2  184.28   22.80
   9   1   2  173.48   42.80
  -9   1  -2  161.68   17.60
  -9   1  -2  112.69   50.79
  -9   1  -2  134.39   43.10
   9   1   2  140.79   14.80
  -9   1  -2  165.58   20.40
 -11  -1  -2  257.27   31.00
  11  -1   2  304.17   36.90
  11  -1   2  286.07   24.90
 -11  -1  -2  220.58   79.79
 -11  -1  -2  198.98   68.19
  11   1   2  273.87   32.60
 -11   1  -2  321.07   29.10
 -11   1  -2  323.67   68.59
 -11   1  -2  296.07   83.39
  11   1   2  282.77   25.10
 -12  -2   2   26.30   14.60
 -12  -2   2   36.90   70.29
 -12  -2   2   55.99   62.29
  12  -2  -2   31.00   12.70
  12  -2  -2   -0.40   20.00
 -12   2   2    2.00   68.49
 -12   2   2    8.80   14.90
  12   2  -2   15.40   18.90
  12   2  -2   17.50   12.80
 -10  -2   2  466.05   29.30
  10  -2  -2  438.66   27.70
  10  -2  -2  490.05   32.30
 -10  -2   2  408.06   27.30
 -10  -2   2  448.96   24.00
 -10  -2   2  547.95   68.59
  10  -2  -2  411.26   23.20
 -10  -2   2  515.95   63.69
 -10   2   2  444.26   25.40
 -10   2   2  430.86   27.40
 -10   2   2  557.54   65.19
 -10   2   2  400.86   24.50
  10   2  -2  490.65   35.40
 -10   2   2  379.76   65.49
   8  -2  -2    8.50    6.50
   8  -2  -2    0.30    7.60
  -8  -2   2   12.50    3.90
  -8  -2   2   16.70    7.00
  -8  -2   2    6.10    6.70
   8  -2  -2   12.10   34.10
   8  -2  -2    9.60   18.90
   8  -2  -2   14.30    8.80
  -8  -2   2   16.00   11.80
  -8  -2   2    3.80   26.30
   8  -2  -2    7.10    4.90
  -8   2   2   19.60    5.50
  -8   2   2   54.69   29.20
  -8   2   2    8.90    6.00
  -8   2   2   23.70    5.80
   8   2  -2   39.30   30.40
   8   2  -2   28.20   12.00
   8   2  -2    6.30    8.10
  -8   2   2   24.60   10.10
  -8   2   2   34.50   21.90
   8   2  -2   -2.90   21.80
  -6  -2   2  663.73   30.10
  -6  -2   2  553.94   43.50
  -6  -2   2  618.64   26.70
   6  -2  -2  601.24   29.30
   6  -2  -2  500.75   48.40
   6  -2  -2  529.05   39.60
   6  -2  -2  664.73   48.50
   6  -2  -2  612.84   27.00
   6  -2  -2  601.34   31.60
  -6  -2   2  681.43   48.50
  -6  -2   2  615.64   29.40
  -6  -2   2  584.84   31.80
  -6   2   2  583.64   30.50
   6   2  -2  580.84   32.40
  -6   2   2  544.45   49.20
   6   2  -2  603.44   46.20
   6   2  -2  593.54   43.40
  -6   2   2  646.24   42.30
   6   2  -2  600.24   29.70
  -6   2   2  596.24   28.90
  -4  -2   2   88.39    6.40
   4  -2  -2   87.99    4.70
   4  -2  -2   87.29    7.50
  -4  -2   2   88.79    6.80
   4  -2  -2   81.59   16.90
   4  -2  -2   82.09   11.70
  -4  -2   2  118.19   19.60
  -4  -2   2   79.39    4.10
   4  -2  -2   82.79    5.90
   4  -2  -2   81.19    6.00
   4  -2  -2   76.69   18.60
  -4  -2   2   64.99   12.80
   4   2  -2   75.89    7.30
  -4   2   2   92.29   12.50
   4   2  -2   96.79    9.00
  -4   2   2   70.39   18.20
  -4   2   2   82.99    5.50
   4   2  -2  106.59   18.10
   4   2  -2   76.69    6.10
  -4   2   2   83.69    6.50
   4   2  -2   85.29   15.10
  -4   2   2   91.39    5.50
   2  -2  -2  339.87   14.40
  -2  -2   2  307.27   23.70
   2  -2  -2  354.76   25.10
  -2  -2   2  335.47   16.10
  -2  -2   2  328.37   15.60
   2  -2  -2  328.27   24.10
   2  -2  -2  337.07   15.60
   2  -2  -2  301.87   24.10
  -2  -2   2  333.57   22.30
   2  -2  -2  350.76   14.40
   2  -2  -2  318.87   17.20
  -2  -2   2  361.36   15.00
  -2  -2   2  353.96   16.30
  -2   2   2  340.57   15.60
   2   2  -2  323.97   16.40
   2   2  -2  359.86   16.40
  -2   2   2  326.37   16.90
  -2   2   2  322.07   25.10
  -2   2   2  370.36   25.10
   2   2  -2  328.27   21.50
   2   2  -2  307.47   22.90
   0  -2   2   13.50    2.20
   0  -2  -2   13.70    5.80
   0  -2   2    7.80    2.10
   0  -2   2   13.90    2.20
   0  -2  -2   12.70    1.70
   0  -2  -2   13.20    2.30
   0  -2  -2    8.40    8.90
   0  -2  -2   17.90    4.50
   0  -2   2   12.70    6.50
   0  -2   2   10.70    2.00
   0  -2   2   12.60    2.20
   0  -2  -2   17.80    5.30
   0  -2   2    0.70    7.70
   0  -2  -2   10.40    1.40
   0   2  -2   23.10    7.40
   0   2  -2   12.90    2.50
   0   2   2    8.60    3.60
   0   2   2   12.50   10.20
   0   2  -2   11.50    1.90
   0   2  -2   12.40    2.20
   0   2   2    8.00    5.30
   0   2  -2    0.50    7.90
   0   2  -2   10.00    2.20
   0   2  -2   12.50    2.40
   0   2   2   12.20    2.20
   0   2   2   11.00    1.10
   2  -2   2   76.09   17.70
   2  -2   2   61.79    5.60
  -2  -2  -2   52.89    5.70
   2  -2   2   61.19    4.50
   2  -2   2   80.89   14.10
  -2  -2  -2   70.49   14.70
   2  -2   2   69.99    5.70
  -2  -2  -2   63.69    5.70
   2  -2   2   69.69   15.90
   2  -2   2   64.79    6.10
  -2  -2  -2   69.59    5.50
  -2   2  -2   66.59    6.10
   2   2   2   69.19   11.90
   2   2   2   90.59   19.70
  -2   2  -2   67.99    4.60
  -2   2  -2   71.09    6.00
   2   2   2   68.39    5.70
  -2   2  -2   59.49    8.00
   2   2   2   59.59    4.90
   2   2   2   67.79    3.60
  -2   2  -2   62.39    6.10
   2   2   2   74.99    6.10
   4  -2   2   -1.60    3.90
  -4  -2  -2   11.10   14.20
   4  -2   2   -7.50   11.30
  -4  -2  -2    2.20    4.10
  -4  -2  -2   -0.70    2.80
   4  -2   2    5.10    3.10
   4  -2   2    5.90    3.50
   4  -2   2    4.60    4.00
  -4  -2  -2   -1.30    5.10
   4   2   2    2.40   10.90
  -4   2  -2    0.80    3.40
  -4   2  -2    6.40   15.10
   4   2   2    3.10    3.40
  -4   2  -2   13.80    5.50
  -4   2  -2   10.80   10.00
   4   2   2    1.90    4.10
   4   2   2    2.80    2.20
   4   2   2   10.60    4.60
  -4   2  -2    2.60    3.70
   6  -2   2   66.19   10.20
   6  -2   2   79.89    9.90
  -6  -2  -2  111.09   29.20
  -6  -2  -2   72.69   10.50
   6  -2   2   75.49    7.80
   6  -2   2   93.79   23.70
  -6  -2  -2   84.19   19.00
  -6  -2  -2   69.89    8.90
  -6  -2  -2   67.29   12.60
   6  -2   2   83.49   12.10
  -6   2  -2   89.69   14.20
   6   2   2   66.89    9.50
  -6   2  -2  100.89   24.10
   6   2   2   65.09   10.40
   6   2   2   55.89   23.00
   6   2   2   91.49   13.10
   6   2   2   76.49    7.30
  -6   2  -2   71.79    9.20
  -6   2  -2  100.59   30.20
  -6   2  -2   77.09   10.80
  -8  -2  -2   -0.50   28.10
  -8  -2  -2   14.70    7.10
  -8  -2  -2   25.10   10.20
  -8  -2  -2  -48.10   34.30
   8  -2   2   15.00    6.90
   8  -2   2   10.70   11.30
  -8   2  -2   36.90   11.30
   8   2   2    7.90   29.40
  -8   2  -2    4.60   29.40
  -8   2  -2   12.60    7.80
  -8   2  -2  -47.40   32.50
   8   2   2   39.30   13.00
   8   2   2    3.60    6.20
  -8   2  -2   33.70   11.50
 -10  -2  -2   76.59   14.80
  10  -2   2   74.09   18.90
  10  -2   2  137.29   50.49
 -10  -2  -2   62.49   12.90
 -10  -2  -2   11.40   45.60
 -10  -2  -2   56.99   59.19
  10  -2   2   42.70   11.40
 -10   2  -2   51.09   16.00
 -10   2  -2   51.09   14.40
  10   2   2   72.69   19.70
 -10   2  -2   60.59   50.39
 -10   2  -2   29.80   60.49
  10   2   2   42.70   11.00
 -11  -3   2   92.39   46.70
  11  -3  -2    6.30   39.70
  11  -3  -2   -5.30   18.40
  11  -3  -2   28.50   11.80
 -11  -3   2   10.70    7.30
 -11  -3   2   -6.10   11.80
 -11  -3   2  -30.30   45.40
  11   3  -2  -31.30   44.00
 -11   3   2  123.19   51.29
 -11   3   2  -17.90   11.40
  11   3  -2   24.10   16.50
 -11   3   2   13.10    9.50
  -9  -3   2    6.80    9.20
   9  -3  -2   10.30    9.60
  -9  -3   2   -0.90   26.10
   9  -3  -2   10.20    5.00
   9  -3  -2    2.30    6.80
  -9  -3   2   52.29   36.60
  -9  -3   2   -2.40    7.80
   9  -3  -2  -13.30   23.60
   9   3  -2   22.70   13.30
   9   3  -2   73.39   43.90
  -9   3   2   -8.50    7.40
  -9   3   2    3.30    6.50
  -9   3   2  -62.59   35.70
  -9   3   2   10.60   13.30
   9   3  -2  -31.00   24.20
  -9   3   2    1.80   26.80
  -9   3   2    6.30    5.80
   7  -3  -2   -2.70    4.30
   7  -3  -2   -1.60   24.90
   7  -3  -2    5.90    6.60
  -7  -3   2   -1.30   16.90
  -7  -3   2  -18.40    7.50
   7  -3  -2    1.10   13.20
  -7  -3   2   -0.60    5.70
   7  -3  -2  -37.00   26.80
  -7  -3   2    5.60    5.40
   7  -3  -2   -0.10    5.50
  -7  -3   2  -18.40   18.70
   7  -3  -2    3.90    3.00
  -7  -3   2   -1.50    2.40
   7   3  -2    7.80    7.90
  -7   3   2    9.00    4.40
   7   3  -2   15.60   17.30
  -7   3   2    5.50    3.70
   7   3  -2   -5.90    5.50
  -7   3   2    5.70    4.10
  -7   3   2   -9.40   15.70
   7   3  -2   -2.80    6.20
   7   3  -2  -26.40   21.40
  -7   3   2    3.60    7.50
  -7   3   2    5.90   25.20
  -5  -3   2    9.70   12.20
  -5  -3   2   -1.10   13.50
  -5  -3   2   -1.40    1.20
  -5  -3   2    0.10    3.50
   5  -3  -2    4.80    3.20
  -5  -3   2    0.20   11.50
  -5  -3   2    0.10    2.80
  -5  -3   2   -2.10    5.40
   5  -3  -2    0.50    1.70
   5  -3  -2    9.60   15.20
   5  -3  -2    0.70    7.60
   5  -3  -2  -26.50   15.60
   5   3  -2   -4.20    3.90
  -5   3   2   -0.50    1.90
  -5   3   2   -5.40    9.40
  -5   3   2    1.70    3.90
  -5   3   2    1.40    2.80
  -5   3   2    6.60   14.40
   5   3  -2    2.30    5.30
   5   3  -2    2.10   11.20
   5   3  -2   19.30   14.30
   5   3  -2    2.00    3.80
  -3  -3   2   14.30    3.60
   3  -3  -2   12.80    2.00
  -3  -3   2    0.50    9.10
  -3  -3   2    9.10    1.70
   3  -3  -2   13.30    2.60
   3  -3  -2    9.00    1.70
   3  -3  -2   -4.90    9.00
   3  -3  -2    3.30   10.30
   3  -3  -2    2.00    3.80
  -3  -3   2    6.70    7.70
  -3  -3   2    9.70    2.50
  -3  -3   2   10.00    3.40
   3   3  -2   16.30    8.30
  -3   3   2   27.30   12.80
   3   3  -2    5.30    3.10
   3   3  -2   11.00    3.30
  -3   3   2    9.80    1.90
  -3   3   2    2.40    4.50
  -1  -3   2   41.00    4.10
   1  -3  -2   40.80   12.80
  -1  -3   2   41.00    4.10
   1  -3  -2   27.40    9.10
  -1  -3   2   45.20    4.00
  -1  -3   2   35.00    3.40
   1  -3  -2   52.89   10.90
  -1  -3   2   41.90    9.00
  -1  -3   2   45.40    8.10
   1  -3  -2   36.40    3.40
   1   3  -2   43.30    8.40
   1   3  -2   38.20    4.20
  -1   3   2   40.70   10.70
   1   3  -2   41.40    4.00
   1   3  -2   40.90    3.70
   1   3  -2   40.80   10.10
   1   3  -2   34.50    3.40
   1   3  -2   49.00    4.00
  -1   3   2   36.30   10.70
  -1   3   2   42.00    9.60
   1  -3   2   89.49    6.30
   1  -3   2   68.89   14.20
   1  -3   2   87.99    6.40
  -1  -3  -2   91.09    6.40
   1  -3   2   78.29    5.20
   1  -3   2   82.59    6.10
  -1  -3  -2   87.09   10.50
   1  -3   2   94.59   16.10
  -1  -3  -2   90.39    5.90
  -1  -3  -2   78.19    5.40
  -1   3  -2   86.79    6.20
   1   3   2   84.99    5.20
  -1   3  -2  100.79    6.20
  -1   3  -2   92.19   15.30
  -1   3  -2   85.19    5.20
  -1   3  -2   90.49   16.10
  -1   3  -2   95.79    6.60
   1   3   2   81.29    6.10
   1   3   2   86.89    5.60
  -1   3  -2   88.89    6.70
   1   3   2   84.19    9.00
   1   3   2   89.89   19.10
  -3  -3  -2  106.89   17.50
   3  -3   2   90.29   21.10
  -3  -3  -2   90.29    7.30
   3  -3   2   78.99   21.70
   3  -3   2   86.99    7.50
  -3  -3  -2   83.79    7.30
   3  -3   2   74.69   16.70
   3  -3   2   87.09    7.60
   3  -3   2   93.59    6.50
   3  -3   2  109.89   12.20
  -3  -3  -2   86.09    8.20
   3  -3   2   79.49    7.70
   3   3   2   86.89    5.20
  -3   3  -2   80.19    6.10
  -3   3  -2   90.09    7.70
  -3   3  -2   96.59    8.50
   3   3   2   92.79    7.20
  -3   3  -2   94.59    7.80
   3   3   2   91.59    8.80
   3   3   2  101.19    7.80
   3   3   2  120.19   16.80
  -3   3  -2   87.89   13.20
  -5  -3  -2  181.28   13.80
  -5  -3  -2  163.08   12.10
   5  -3   2  182.58   12.50
   5  -3   2  192.08   14.00
  -5  -3  -2  183.28   29.00
   5  -3   2  178.68   11.20
   5  -3   2  183.48   14.30
  -5  -3  -2  172.28   15.50
   5  -3   2  147.49   25.10
  -5   3  -2  208.68   33.00
   5   3   2  187.88   13.30
   5   3   2  156.08   25.20
  -5   3  -2  205.98   13.60
  -5   3  -2  187.58   15.10
   5   3   2  175.98   14.70
   5   3   2  176.88   10.70
   5   3   2  172.08   12.60
  -5   3  -2  172.98   25.30
  -5   3  -2  188.88   14.20
  -7  -3  -2   86.59   12.80
  -7  -3  -2   77.09   32.80
   7  -3   2   85.39   11.60
  -7  -3  -2   84.99   24.90
  -7  -3  -2   87.99   11.10
   7  -3   2   82.09   14.00
   7  -3   2   86.59   10.10
   7  -3   2   72.29   29.70
   7   3   2   64.59   11.10
   7   3   2  124.49   29.00
   7   3   2   93.49    9.10
  -7   3  -2  139.49   38.00
   7   3   2  102.69   15.40
  -7   3  -2  103.79   13.70
  -7   3  -2   92.39   26.10
  -7   3  -2   84.09   11.30
   9  -3   2   54.89   10.70
  -9  -3  -2   45.00   10.10
  -9  -3  -2   21.60   37.10
  -9  -3  -2   30.80   46.20
  -9  -3  -2   26.50   13.00
   9  -3   2   68.49   37.70
   9  -3   2   48.00   16.20
  -9   3  -2   45.10   11.80
  -9   3  -2   51.09   12.80
   9   3   2   51.59   39.10
  -9   3  -2   81.09   49.70
   9   3   2   41.30   16.30
   9   3   2   44.90    8.70
  -9   3  -2   93.89   42.40
  11  -3   2   83.09   15.10
 -11  -3  -2   55.99   59.39
 -11  -3  -2   64.79   17.90
  11  -3   2   36.80   60.59
 -11  -3  -2   44.50   25.60
  11  -3   2  119.09   25.10
 -11   3  -2   61.79   63.09
  11   3   2   -3.10   59.69
 -11   3  -2   71.59   19.00
  11   3   2   84.19   22.60
 -11   3  -2  125.99   19.70
  11   3   2  115.49   15.80
  12  -4  -2   21.50   19.80
 -12  -4   2   38.20   16.60
  12  -4  -2   83.29   14.90
 -12  -4   2   48.90   58.99
 -12  -4   2  153.38   64.49
 -12   4   2  203.68   71.79
 -12   4   2   62.69   16.40
  12   4  -2   66.19   15.60
  12   4  -2   65.69   23.30
  10  -4  -2   57.29    8.20
 -10  -4   2   11.50   35.00
  10  -4  -2   64.19   15.50
  10  -4  -2   72.49   12.20
 -10  -4   2   81.29   13.60
 -10  -4   2   45.60    7.70
 -10  -4   2   86.49   41.80
 -10   4   2   77.39   12.70
 -10   4   2   47.40    8.10
 -10   4   2   93.09   39.80
 -10   4   2   42.40    9.00
 -10   4   2   51.59   46.20
  10   4  -2   50.59   37.40
  10   4  -2   75.39   19.40
 -10   4   2   84.79   19.40
  -8  -4   2   12.70    7.20
  -8  -4   2    1.10   12.70
   8  -4  -2    2.60    4.20
   8  -4  -2    0.30    6.00
   8  -4  -2   11.60   16.80
  -8  -4   2   12.30    8.20
  -8  -4   2   -0.40   25.90
   8  -4  -2    5.20    8.60
   8  -4  -2    2.80    8.00
  -8  -4   2    9.20    3.70
   8   4  -2   17.30   10.30
  -8   4   2   21.50   30.10
  -8   4   2    8.30    6.10
  -8   4   2   11.20   22.60
   8   4  -2   44.80   23.60
   8   4  -2   39.20   30.50
  -8   4   2    8.80    7.30
   8   4  -2   12.40    8.80
  -8   4   2    7.30    4.50
  -8   4   2    3.60    9.70
  -6  -4   2  100.19   23.50
   6  -4  -2   89.99   24.20
   6  -4  -2   28.70   22.00
  -6  -4   2   36.50   18.00
   6  -4  -2   51.69    6.70
   6  -4  -2   63.09    7.70
  -6  -4   2   51.49    4.40
  -6  -4   2   51.49    8.00
  -6  -4   2   58.79    7.50
   6  -4  -2   69.49   16.20
  -6  -4   2   58.39   10.10
   6  -4  -2   45.20    7.80
   6  -4  -2   54.79    5.30
   6   4  -2   47.90    9.30
  -6   4   2   98.59   27.50
  -6   4   2   45.50   16.50
  -6   4   2   57.29    4.80
  -6   4   2   45.50    7.50
   6   4  -2   33.10   16.00
   6   4  -2   54.19    7.60
   6   4  -2   68.89   21.10
   6   4  -2   37.90    8.10
   4  -4  -2  228.98   26.90
   4  -4  -2  250.37   13.00
   4  -4  -2  282.07   29.00
  -4  -4   2  273.57   15.90
  -4  -4   2  236.38   25.20
   4  -4  -2  261.97   13.20
   4  -4  -2  243.98   13.80
   4  -4  -2  280.27   12.50
   4  -4  -2  254.07   14.10
  -4  -4   2  285.47   14.80
  -4  -4   2  268.27   14.10
   4  -4  -2  256.67   19.30
  -4  -4   2  213.08   23.90
   4   4  -2  256.27   14.20
  -4   4   2  255.77   12.20
  -4   4   2  239.38   11.90
   4   4  -2  250.77   15.20
   4   4  -2  275.47   17.00
   4   4  -2  250.07   24.80
   4   4  -2  209.68   22.90
  -4   4   2  257.27   20.70
  -4   4   2  259.77   12.70
  -4   4   2  234.08   29.20
  -2  -4   2   14.40    8.00
   2  -4  -2    6.40    2.40
   2  -4  -2   11.10    9.70
   2  -4  -2   -3.80    9.80
   2  -4  -2   10.00    3.50
  -2  -4   2   10.20    2.70
   2  -4  -2    9.30    2.10
  -2  -4   2    3.70    7.50
  -2  -4   2    4.60    2.00
   2  -4  -2   11.40    9.80
   2  -4  -2    5.20    1.50
  -2   4   2   -0.40    9.40
   2   4  -2    3.60    2.90
   2   4  -2    8.00    2.60
  -2   4   2   17.00    9.80
   2   4  -2    3.70    7.00
   2   4  -2   12.90    7.10
  -2   4   2    6.10    8.20
   2   4  -2    7.40    2.30
   0  -4  -2   -0.30    3.00
   0  -4   2    0.70    1.60
   0  -4  -2   -0.60    1.80
   0  -4   2   -2.60    6.70
   0  -4  -2    2.60    0.80
   0  -4  -2    3.50    1.30
   0  -4   2   -4.70    6.60
   0  -4   2    3.90    2.10
   0  -4   2    1.20    2.20
   0  -4   2    0.70    1.60
   0  -4  -2    4.30    9.20
   0  -4  -2    2.10    5.60
   0  -4   2    2.00    1.90
   0  -4  -2    3.40    8.10
   0   4  -2    2.70    1.80
   0   4  -2   13.40    7.90
   0   4  -2    4.90    2.40
   0   4  -2    2.60    1.70
   0   4   2    3.80    9.50
   0   4  -2    1.00    6.60
   0   4   2    2.30    3.00
   0   4  -2    2.20    2.00
   0   4   2   -0.40    4.90
   0   4  -2    4.80    2.40
   2  -4   2   40.60   14.20
   2  -4   2   30.80    8.30
   2  -4   2   41.00    4.00
   2  -4   2   36.10    5.00
  -2  -4  -2   31.00    4.70
  -2  -4  -2   36.00    9.80
   2  -4   2   38.20    4.80
  -2  -4  -2   44.60    5.00
   2  -4   2   40.10    5.50
   2  -4   2   36.60   15.10
  -2  -4  -2   40.00    4.70
   2  -4   2   52.69   13.70
  -2   4  -2   38.10    5.40
  -2   4  -2   33.40    4.00
  -2   4  -2   38.00    5.50
   2   4   2   39.10    4.20
   2   4   2   32.80    2.50
   2   4   2   30.40    4.60
   2   4   2   30.70    4.60
  -2   4  -2   38.60    5.30
   2   4   2   62.19   22.10
  -4  -4  -2   20.90    4.70
  -4  -4  -2   28.40    6.80
   4  -4   2   31.70    4.70
   4  -4   2   38.30   23.30
  -4  -4  -2   35.10    5.70
   4  -4   2   56.39   17.50
   4  -4   2   29.90   10.50
   4  -4   2   25.90    5.20
   4  -4   2   14.80    5.10
   4  -4   2   32.80    6.30
  -4  -4  -2   37.40   14.70
   4   4   2   20.50    6.20
  -4   4  -2   28.00    3.90
   4   4   2   35.10   14.10
  -4   4  -2    7.70   12.20
   4   4   2   28.60    5.20
   4   4   2   36.20    5.60
  -4   4  -2   31.00    5.60
  -4   4  -2   27.30    6.60
  -4   4  -2   19.20    5.30
   4   4   2   25.80    3.30
   6  -4   2   64.89   10.30
  -6  -4  -2   31.80   11.30
  -6  -4  -2   53.09   24.80
  -6  -4  -2   62.49    8.50
   6  -4   2   63.49   10.70
   6  -4   2   70.99    9.20
   6  -4   2   61.19    7.60
   6  -4   2   35.20   22.90
  -6  -4  -2   75.29   11.10
  -6  -4  -2   83.39   18.80
  -6   4  -2   25.80   23.30
   6   4   2   71.09    7.10
   6   4   2   75.99   10.40
   6   4   2   77.09   12.60
  -6   4  -2   59.19   12.80
   6   4   2   54.79   21.80
  -6   4  -2   78.09   10.20
  -6   4  -2   54.09   10.20
   6   4   2   53.29    8.60
   8  -4   2  134.89   17.80
  -8  -4  -2  108.99   33.60
  -8  -4  -2   74.79   40.60
  -8  -4  -2  112.59   12.80
   8  -4   2  108.99   12.10
  -8  -4  -2  147.09   16.00
   8  -4   2  110.49   35.20
   8   4   2   94.99   16.20
  -8   4  -2  130.19   36.00
  -8   4  -2   70.99   13.60
   8   4   2  128.19   36.60
  -8   4  -2  113.49   15.00
  -8   4  -2  110.09   13.90
   8   4   2  102.49   11.50
 -10  -4  -2    2.80   10.60
  10  -4   2    9.50   10.80
 -10  -4  -2  -87.89   43.90
  10  -4   2    6.10   15.60
  10  -4   2   71.29   45.80
 -10  -4  -2   -1.50   54.89
 -10  -4  -2    6.80   13.90
 -10   4  -2   14.10   14.80
 -10   4  -2   17.60   12.20
  10   4   2    1.90    9.30
  10   4   2   88.79   47.30
 -10   4  -2  -35.90   49.10
  10   4   2    0.30   16.80
  11  -5  -2  -90.99   40.50
 -11  -5   2   16.00   46.90
 -11  -5   2  -12.60    6.60
 -11  -5   2  -25.80   47.20
  11  -5  -2    3.80   17.60
  11  -5  -2    6.20   10.50
 -11  -5   2    6.50   11.30
 -11   5   2   -4.40   11.80
 -11   5   2  -47.00   48.30
 -11   5   2   50.29   55.49
  11   5  -2   88.59   48.20
  11   5  -2  -12.80   17.60
  -9  -5   2   10.80   30.70
  -9  -5   2    6.70    7.70
  -9  -5   2    2.20    4.50
  -9  -5   2    7.40   31.10
   9  -5  -2   21.60   11.00
   9  -5  -2   -3.70   23.40
   9  -5  -2   10.60    7.60
   9   5  -2   46.20   30.90
  -9   5   2  -26.10   27.00
  -9   5   2    3.40    4.50
  -9   5   2   37.20   13.90
   9   5  -2  -10.60   13.80
  -9   5   2   16.80    8.00
   9   5  -2   48.50   40.50
  -9   5   2   49.10   39.50
   7  -5  -2   11.50    5.80
  -7  -5   2    9.60   19.70
   7  -5  -2   -2.20   29.10
  -7  -5   2   19.00   22.20
  -7  -5   2   -4.60    5.60
   7  -5  -2    2.60    3.50
  -7  -5   2    0.30    6.50
   7  -5  -2   14.90   26.20
  -7  -5   2    6.20    9.30
   7  -5  -2   24.30   15.30
   7  -5  -2   -5.30    5.30
  -7  -5   2    7.20    2.90
   7   5  -2   11.80   19.40
  -7   5   2   -5.00    7.10
  -7   5   2    9.50    4.60
  -7   5   2   16.50   25.90
   7   5  -2    9.10    6.60
   7   5  -2   -8.00    7.80
   7   5  -2   40.40   24.20
  -7   5   2    1.50    2.60
   7   5  -2    1.00    6.30
   5  -5  -2   16.50   16.70
  -5  -5   2    6.90    5.50
  -5  -5   2   -0.80    1.90
   5  -5  -2  -11.90    7.70
  -5  -5   2   10.90    4.40
  -5  -5   2   -7.80   12.30
  -5  -5   2   -3.50    3.30
   5  -5  -2    3.50    2.20
   5  -5  -2    1.80    3.00
  -5  -5   2   19.70   15.50
   5  -5  -2    2.10   17.40
   5  -5  -2    2.10    3.30
   5  -5  -2    1.50    2.60
   5   5  -2    7.50    6.00
   5   5  -2    9.10    3.80
   5   5  -2   -8.10   14.00
  -5   5   2    3.90    3.80
   5   5  -2   -0.90    4.20
  -5   5   2   -9.20   16.50
   5   5  -2    1.70   13.20
  -5   5   2    2.80    1.40
  -5   5   2   -2.90    2.60
  -5   5   2  -11.10    9.90
  -3  -5   2   -7.90    9.80
  -3  -5   2    2.40    2.90
   3  -5  -2    1.10    6.30
   3  -5  -2   -8.70   10.00
   3  -5  -2    7.00   12.30
   3  -5  -2  -21.50   10.10
  -3  -5   2    6.20    9.60
  -3  -5   2    3.80    2.50
  -3  -5   2    0.00    3.80
   3  -5  -2   -0.20    1.70
   3  -5  -2   -0.10    1.90
   3  -5  -2    1.50    1.10
   3  -5  -2    3.80    4.30
  -3   5   2  -10.60   11.60
   3   5  -2    0.80    9.50
   3   5  -2    6.20    3.10
   3   5  -2    4.10    2.30
   3   5  -2    3.30    3.20
   1  -5  -2   28.20    4.00
  -1  -5   2   23.80    3.50
  -1  -5   2   26.90    4.30
  -1  -5   2   29.10    4.10
   1  -5  -2   18.40   11.20
   1  -5  -2   24.50    9.40
  -1  -5   2   31.20    4.50
  -1  -5   2   22.60    8.20
  -1  -5   2   27.50    3.80
  -1  -5   2   27.70    9.50
   1  -5  -2   22.50    8.20
   1  -5  -2   22.80    2.50
   1   5  -2   30.60    8.90
  -1   5   2   17.20    9.70
  -1   5   2   26.20    4.20
   1   5  -2   24.90    4.10
   1   5  -2   29.10    3.70
  -1   5   2   33.20    9.80
   1   5  -2   25.20    4.00
   1   5  -2   26.70    4.30
   1   5  -2   43.70   10.00
  -1  -5  -2   30.10    4.60
   1  -5   2   40.80    4.50
  -1  -5  -2   30.30    3.60
   1  -5   2   37.30    4.60
   1  -5   2   45.00    5.40
   1  -5   2   49.90   13.40
   1  -5   2   29.00   10.80
   1  -5   2   42.80    4.70
  -1  -5  -2   34.80    4.30
  -1  -5  -2   30.40    7.40
   1  -5   2   39.70    3.80
  -1  -5  -2   36.40    2.40
  -1   5  -2   33.40    5.10
   1   5   2   26.70    6.30
   1   5   2   38.60    3.90
   1   5   2   38.90   15.40
  -1   5  -2   39.00   10.70
  -1   5  -2   47.10   13.60
  -1   5  -2   32.20    3.70
   1   5   2   36.80    8.50
  -1   5  -2   36.10    4.50
   1   5   2   36.30    2.20
  -1   5  -2   33.10    5.00
   1   5   2   40.80    3.20
   3  -5   2   99.29   19.80
   3  -5   2   82.49   13.30
   3  -5   2   87.79    6.70
   3  -5   2   89.39    8.20
   3  -5   2   88.79    7.80
  -3  -5  -2   78.69   16.80
   3  -5   2  101.59   23.60
   3  -5   2   81.99   18.60
  -3  -5  -2   86.39    7.60
  -3  -5  -2   72.99    8.30
  -3  -5  -2   78.89    7.50
   3  -5   2   82.19    7.40
   3   5   2   70.99    8.10
  -3   5  -2   83.19    8.30
  -3   5  -2   77.59    6.50
  -3   5  -2   91.49    7.90
   3   5   2   78.19    7.00
   3   5   2   69.29    7.60
  -3   5  -2   79.69    7.80
   3   5   2   78.29   15.30
  -3   5  -2   93.39    6.80
  -5  -5  -2   30.30    6.00
   5  -5   2   51.29   28.30
  -5  -5  -2   10.80   18.00
   5  -5   2   25.50   13.80
   5  -5   2   50.09   18.60
  -5  -5  -2   21.30    8.60
   5  -5   2   34.10    5.50
   5  -5   2   21.30    7.00
   5  -5   2   34.90    7.10
  -5  -5  -2    9.30    7.80
  -5  -5  -2   31.20    7.00
   5  -5   2   25.00    5.80
   5   5   2   27.30    6.10
  -5   5  -2   31.50    5.30
   5   5   2   33.30    6.80
   5   5   2   49.50   16.80
  -5   5  -2   41.40    9.00
  -5   5  -2   24.70    6.80
   5   5   2   36.70    8.80
  -5   5  -2   40.10    7.50
  -7  -5  -2   74.69   12.40
  -7  -5  -2   72.69   34.80
   7  -5   2   88.09   12.50
  -7  -5  -2   99.19   24.80
   7  -5   2   88.39   10.10
  -7  -5  -2   71.29   10.30
   7  -5   2  104.29   28.70
   7  -5   2   71.09   12.80
   7   5   2   72.19    8.70
  -7   5  -2   76.29   28.90
  -7   5  -2   86.59   13.10
   7   5   2   74.49   11.30
  -7   5  -2   87.09   12.00
   7   5   2   66.79   25.70
   7   5   2   62.39   13.20
  -9  -5  -2   -2.50   44.90
  -9  -5  -2   23.90    9.50
  -9  -5  -2  -33.40   33.20
   9  -5   2   41.20    9.80
   9  -5   2   11.60   38.60
   9   5   2   49.70   46.10
  -9   5  -2   16.40   41.20
  -9   5  -2   15.60   13.40
  -9   5  -2   22.90   12.00
   9   5   2   17.70   16.10
  -9   5  -2    6.10   11.30
   9   5   2   -5.30   39.40
   9   5   2   31.80    8.60
 -11  -5  -2   76.39   64.59
  11  -5   2    4.20   13.20
 -11  -5  -2   10.70   17.40
  11  -5   2  -80.39   60.49
  11  -5   2    8.30   20.30
 -11  -5  -2   17.70   13.50
  11   5   2   11.60   12.40
 -11   5  -2   15.10   15.70
 -11   5  -2  -24.80   63.99
 -11   5  -2  -10.10   16.50
 -12  -6   2  316.17   76.39
 -12  -6   2  291.47   77.59
  12  -6  -2  249.68   30.10
 -12  -6   2  332.77   28.90
  12  -6  -2  251.27   26.70
 -12   6   2  234.78   27.10
 -12   6   2  209.88   80.09
  12   6  -2  347.17   35.90
 -10  -6   2   92.39   40.70
  10  -6  -2  131.29   37.50
  10  -6  -2  102.99   17.70
  10  -6  -2   97.49   13.30
 -10  -6   2  108.19   14.40
 -10  -6   2   95.29   10.20
 -10  -6   2   81.09   48.10
  10  -6  -2  113.19   14.10
 -10   6   2  105.79   40.90
 -10   6   2   31.40   53.19
  10   6  -2  100.29   19.40
 -10   6   2  116.59   14.00
 -10   6   2  101.59   10.80
  10   6  -2   93.79   41.80
   8  -6  -2  290.67   36.40
  -8  -6   2  240.28   39.80
  -8  -6   2  211.98   19.30
   8  -6  -2  221.08   17.00
  -8  -6   2  234.28   41.00
  -8  -6   2  251.17   17.60
   8  -6  -2  231.18   14.60
  -8  -6   2  247.78   28.30
   8  -6  -2  251.97   19.00
   8  -6  -2  244.38   19.10
  -8   6   2  269.57   16.40
  -8   6   2  250.07   37.80
  -8   6   2  235.08   20.80
  -8   6   2  245.38   12.50
   8   6  -2  206.78   22.00
   8   6  -2  304.27   42.10
   8   6  -2  286.37   41.10
   6  -6  -2  199.98   29.30
   6  -6  -2  239.98   37.10
   6  -6  -2  252.47   37.40
  -6  -6   2  200.88   27.30
  -6  -6   2  195.18   14.20
   6  -6  -2  231.08   12.50
   6  -6  -2  214.08   13.80
   6  -6  -2  203.98   13.50
  -6  -6   2  218.68   17.80
  -6  -6   2  207.28   15.20
  -6  -6   2  206.58   11.50
   6  -6  -2  216.38   14.40
  -6  -6   2  208.68   30.70
   6   6  -2  198.68   13.90
  -6   6   2  246.68   30.30
   6   6  -2  191.28   17.40
  -6   6   2  209.58   12.40
  -6   6   2  204.68    9.90
  -6   6   2  168.68   35.70
   6   6  -2  217.68   29.10
   6   6  -2  242.48   33.20
  -4  -6   2   23.10   13.20
   4  -6  -2   42.90   11.70
  -4  -6   2   40.50    6.30
  -4  -6   2   37.90    6.70
   4  -6  -2   36.20    2.70
   4  -6  -2   33.70    4.70
   4  -6  -2   26.20    4.60
   4  -6  -2   23.90   16.90
   4  -6  -2   23.00    8.60
   4  -6  -2   26.60    4.00
   4  -6  -2   32.40    4.80
   4  -6  -2   49.60   18.50
  -4  -6   2   48.80    5.30
  -4  -6   2   40.90   13.80
   4   6  -2   39.30    5.90
   4   6  -2   43.10   14.00
  -4   6   2   29.70    3.30
   4   6  -2   35.10    4.70
  -4   6   2   31.60    3.00
   4   6  -2   33.80    5.80
   4   6  -2   41.90    7.50
  -4   6   2   16.20   15.70
   4   6  -2   22.70   12.60
   2  -6  -2  653.23   28.50
  -2  -6   2  639.14   30.10
   2  -6  -2  611.44   39.70
   2  -6  -2  692.03   28.70
  -2  -6   2  704.33   31.00
   2  -6  -2  575.14   43.60
  -2  -6   2  669.43   38.40
  -2  -6   2  660.73   41.20
   2  -6  -2  678.83   32.20
  -2  -6   2  716.53   31.90
   2  -6  -2  687.23   42.00
   2  -6  -2  671.53   29.80
  -2  -6   2  590.44   30.40
   2   6  -2  655.83   40.90
   2   6  -2  665.53   30.70
  -2   6   2  599.54   46.60
   2   6  -2  652.53   31.90
   2   6  -2  680.53   30.70
  -2   6   2  739.83   39.70
   0  -6   2   56.29    5.80
   0  -6  -2   49.00    7.70
   0  -6   2   65.89   13.50
   0  -6   2   69.69    5.40
   0  -6  -2   68.89    4.80
   0  -6  -2   51.59    3.60
   0  -6   2   57.19    6.00
   0  -6  -2   62.99   13.30
   0  -6  -2   54.69    3.50
   0  -6   2   46.10    5.10
   0  -6  -2   53.99    9.40
   0  -6   2   63.99   10.50
   0   6   2   41.60   14.20
   0   6   2   59.19    3.70
   0   6  -2   45.60    4.50
   0   6   2   71.49    9.90
   0   6  -2   62.69    6.50
   0   6  -2   44.70    6.10
   0   6  -2   55.69    5.60
   0   6   2   52.89    8.00
   0   6  -2   69.99   12.70
   0   6  -2   57.59   12.60
   0   6  -2   56.89    4.90
  -2  -6  -2  859.21   47.00
   2  -6   2  858.31   38.30
  -2  -6  -2  797.62   38.30
  -2  -6  -2  815.72   37.10
   2  -6   2  872.91   38.10
   2  -6   2  766.02   45.40
   2  -6   2  820.92   38.00
  -2  -6  -2  791.92   38.10
   2  -6   2  861.91   54.09
   2  -6   2  764.92   46.70
   2  -6   2  828.62   36.90
   2   6   2  810.42   37.80
  -2   6  -2  814.62   36.70
  -2   6  -2  816.82   38.50
   2   6   2  800.42   37.70
  -2   6  -2  802.22   38.60
  -2   6  -2  823.32   38.20
  -2   6  -2  739.13   52.79
   2   6   2  840.52   34.90
  -2   6  -2  821.72   36.80
   4  -6   2    7.70    4.70
  -4  -6  -2   10.20    4.40
  -4  -6  -2   -4.90    7.00
   4  -6   2   12.50   14.30
   4  -6   2   -1.50   22.40
   4  -6   2   15.70    5.30
   4  -6   2   10.90    3.90
  -4  -6  -2    6.60   13.10
   4  -6   2   29.30   19.50
  -4  -6  -2   11.80    4.60
  -4  -6  -2   10.20    6.20
   4  -6   2    7.80   12.70
   4  -6   2    8.50    5.00
  -4   6  -2   13.80    5.50
  -4   6  -2    8.80    3.70
   4   6   2   20.80    6.50
   4   6   2  -20.70   11.00
  -4   6  -2    5.00    4.50
   4   6   2    9.30    4.20
  -4   6  -2   14.90   14.40
  -4   6  -2   19.20    5.50
   6  -6   2  164.18   25.80
   6  -6   2  155.08   31.40
   6  -6   2  144.69   11.70
  -6  -6  -2  150.78   12.40
  -6  -6  -2  102.69   29.50
   6  -6   2  127.59   42.60
   6  -6   2  179.48   14.40
   6  -6   2  151.78   14.60
  -6  -6  -2  148.19   13.30
  -6   6  -2  138.39   16.60
   6   6   2  153.78   14.90
  -6   6  -2  136.69   14.90
   6   6   2  122.99   15.10
  -6   6  -2  142.69   13.90
  -6   6  -2  120.29   28.40
   6   6   2  164.98   30.00
   8  -6   2   15.30   11.30
   8  -6   2  -45.00   53.19
  -8  -6  -2    1.90    7.40
  -8  -6  -2    2.10    8.80
  -8  -6  -2    5.60   30.40
   8  -6   2    2.30    6.90
   8  -6   2    5.90   30.90
  -8  -6  -2  -36.40   34.40
  -8   6  -2    2.90   10.90
   8   6   2   -0.50    5.80
   8   6   2  -45.70   28.70
   8   6   2    7.40   13.20
   8   6   2  -38.90   26.90
  -8   6  -2    1.30   33.30
  -8   6  -2    4.10   10.00
  -8   6  -2  -14.70    8.80
 -10  -6  -2   82.79   63.19
  10  -6   2   72.99   12.90
  10  -6   2   95.79   19.20
 -10  -6  -2   61.99   15.80
 -10  -6  -2   53.59   13.40
 -10  -6  -2  133.89   49.10
  10   6   2   75.79   51.89
 -10   6  -2   81.79   17.70
  10   6   2   56.49   20.20
  10   6   2   68.59   11.90
 -10   6  -2   98.39   54.09
 -10   6  -2   91.19   16.80
 -11  -7   2   45.40    8.50
 -11  -7   2   57.39   49.50
 -11  -7   2   46.60   14.20
 -11  -7   2  119.69   54.09
  11  -7  -2   49.20   13.50
  11  -7  -2   31.40   15.00
  11   7  -2   65.29   53.79
 -11   7   2   49.30   65.09
  11   7  -2   75.19   20.50
 -11   7   2   67.09   14.20
   9  -7  -2  -24.10   39.10
  -9  -7   2  -22.70   31.80
   9  -7  -2   11.50    9.80
  -9  -7   2   56.89   34.00
  -9  -7   2    8.70    4.50
   9  -7  -2    6.30    6.30
   9  -7  -2   -3.60    7.70
  -9  -7   2   18.90    9.50
   9   7  -2   77.19   35.10
  -9   7   2  -40.80   28.10
  -9   7   2   20.40   13.10
   9   7  -2   20.10   13.10
  -9   7   2    7.70    3.10
  -9   7   2  -12.20   42.10
  -9   7   2    3.60    7.80
   9   7  -2    3.90   35.40
   9   7  -2    8.80   11.90
  -7  -7   2  138.79   12.70
  -7  -7   2  153.98   18.60
   7  -7  -2  146.49   14.40
  -7  -7   2  169.08   32.30
   7  -7  -2  145.39   12.60
   7  -7  -2  131.49   25.80
   7  -7  -2  167.18   10.80
   7  -7  -2  150.68   13.30
   7  -7  -2  132.69   33.70
  -7  -7   2  137.69   14.50
  -7   7   2  134.89   11.50
  -7   7   2  143.39    6.90
   7   7  -2  121.99   16.30
   7   7  -2  131.09   17.10
  -7   7   2  144.89   14.20
   7   7  -2  156.98   31.90
  -7   7   2  115.89   36.90
   7   7  -2  168.28   21.20
   7   7  -2  119.99   27.10
   5  -7  -2   12.10   21.70
   5  -7  -2   73.59   18.70
  -5  -7   2   40.00   17.20
   5  -7  -2   29.40    6.70
  -5  -7   2   32.90   18.30
   5  -7  -2   47.10   11.90
  -5  -7   2   44.60    8.30
   5  -7  -2   43.10    5.80
  -5  -7   2   55.59    7.90
   5  -7  -2   44.50    6.20
   5  -7  -2   47.00    5.90
   5  -7  -2   13.80   20.20
  -5  -7   2   31.40    5.80
   5   7  -2   30.80    6.40
  -5   7   2   48.40    5.60
   5   7  -2   42.40   15.50
  -5   7   2   35.10    4.30
   5   7  -2   36.00    7.80
   5   7  -2   36.70   17.60
   5   7  -2   35.10    8.30
  -5   7   2   30.70   20.00
   3  -7  -2  790.72   35.80
   3  -7  -2  801.42   34.80
   3  -7  -2  787.62   41.30
  -3  -7   2  837.22   38.90
  -3  -7   2  880.81   51.69
   3  -7  -2  824.02   42.70
   3  -7  -2  780.42   36.60
   3  -7  -2  872.71   52.39
  -3  -7   2  874.31   38.20
   3  -7  -2  784.62   35.70
  -3  -7   2  764.32   47.00
   3  -7  -2  731.33   52.99
  -3  -7   2  773.62   37.30
   3  -7  -2  846.52   47.30
   3   7  -2  781.22   36.90
   3   7  -2  900.61   45.20
   3   7  -2  803.62   37.50
   3   7  -2  813.82   39.30
   3   7  -2  789.62   49.99
   3   7  -2  812.62   38.50
   1  -7  -2   -1.00    1.90
  -1  -7   2    2.60    3.40
   1  -7  -2    0.10    1.40
   1  -7  -2    3.50    4.50
  -1  -7   2   -0.50    9.00
   1  -7  -2    2.40    1.20
   1  -7  -2    6.10   10.70
  -1  -7   2    1.60    3.10
  -1  -7   2    1.40    3.60
  -1  -7   2    0.80    2.40
   1  -7  -2    1.60   13.00
   1  -7  -2   -1.60    8.10
  -1   7   2    3.50   10.70
  -1   7   2    2.70    4.40
   1   7  -2    1.20    2.50
   1   7  -2   -0.50    8.80
   1   7  -2    5.20    9.30
   1   7  -2    4.30    2.70
  -1   7   2    2.90    1.90
   1   7  -2   -1.20    2.70
  -1  -7  -2 1620.04   69.09
   1  -7   2 1514.65   68.69
   1  -7   2 1573.64   68.29
  -1  -7  -2 1567.94   65.89
   1  -7   2 1461.25   73.89
  -1  -7  -2 1506.75   74.49
   1  -7   2 1605.34   82.09
   1  -7   2 1580.04   67.69
   1  -7   2 1685.33   69.09
  -1  -7  -2 1567.74   67.19
  -1  -7  -2 1495.95   68.19
   1   7   2 1613.24   66.49
   1   7   2 1549.05   67.19
   1   7   2 1506.35   65.69
  -1   7  -2 1549.54   67.29
  -1   7  -2 1580.44   69.09
  -1   7  -2 1506.75   68.39
  -1   7  -2 1361.66   68.89
  -1   7  -2 1594.34   83.79
  -1   7  -2 1559.84   67.49
   1   7   2 1664.23   75.79
   1   7   2 1570.44   83.99
  -1   7  -2 1507.25   75.19
   3  -7   2   34.30   19.00
   3  -7   2   43.20    6.50
   3  -7   2   37.20    6.40
   3  -7   2   40.40    5.10
   3  -7   2   40.70   15.10
   3  -7   2   39.60    6.30
  -3  -7  -2   31.50    6.70
   3  -7   2   33.10   16.10
  -3  -7  -2   23.50    6.80
  -3  -7  -2   37.40    5.90
   3  -7   2   38.20   17.30
  -3  -7  -2   41.30    6.00
  -3  -7  -2   34.10   14.30
   3   7   2   38.60    3.60
   3   7   2   45.90    5.60
  -3   7  -2   26.00    5.70
  -3   7  -2   34.60    5.10
  -3   7  -2   29.60    6.40
  -3   7  -2   42.10    4.90
   3   7   2   37.10    6.90
  -3   7  -2   39.90    6.80
   3   7   2   56.69   14.20
   3   7   2   35.50    5.00
  -5  -7  -2 1591.94   73.89
  -5  -7  -2 1474.25   75.89
  -5  -7  -2 1685.63   74.09
   5  -7   2 1630.44   74.89
   5  -7   2 1716.53   73.99
   5  -7   2 1641.04   72.39
   5  -7   2 1669.13  105.59
   5  -7   2 1732.93   86.39
   5  -7   2 1598.24   74.39
  -5  -7  -2 1678.53   93.09
   5  -7   2 1589.84   93.49
   5  -7   2 1884.71   96.49
  -5   7  -2 1628.04   71.59
  -5   7  -2 1621.64   74.99
  -5   7  -2 1463.35   89.99
  -5   7  -2 1562.54   75.19
   5   7   2 1544.35   89.09
   5   7   2 1703.63   76.19
   5   7   2 1614.94   73.09
  -5   7  -2 1634.94   72.29
  -5   7  -2 1642.44   75.09
   7  -7   2   75.49   25.50
  -7  -7  -2   49.40   10.70
  -7  -7  -2   56.89   32.90
   7  -7   2   49.20   27.30
   7  -7   2   65.89   13.00
   7  -7   2   81.29   47.10
   7  -7   2   83.09   10.30
  -7  -7  -2   84.89   11.20
   7   7   2   60.09   21.20
   7   7   2   71.79   13.50
  -7   7  -2   85.39   13.00
  -7   7  -2   64.69   31.00
  -7   7  -2   60.09   11.80
   7   7   2  115.99   30.90
   9  -7   2  559.14   91.99
   9  -7   2  553.64   30.50
  -9  -7  -2  553.34   70.39
  -9  -7  -2  535.65   31.80
  -9  -7  -2  509.35   34.80
   9  -7   2  491.45   36.70
  -9  -7  -2  627.14   83.89
   9  -7   2  593.14   76.39
   9   7   2  536.95   67.39
  -9   7  -2  451.65   33.00
   9   7   2  581.14   29.30
  -9   7  -2  505.85   34.20
   9   7   2  442.16   58.99
 -11  -7  -2  -40.00   68.19
  11  -7   2  112.79   17.70
  11  -7   2  336.27  118.39
 -11  -7  -2  102.49   17.00
  11  -7   2   84.99   21.50
 -11  -7  -2   85.19   20.00
  11   7   2  160.18   25.00
 -11   7  -2   77.79   19.90
 -11   7  -2   62.39   71.59
 -11   7  -2  143.89   23.60
  11   7   2  123.39   16.00
 -12  -8   2  109.79   65.59
  12  -8  -2   83.49   22.30
 -12  -8   2  -59.89   71.39
  12  -8  -2   52.59   16.00
 -12  -8   2   87.29   20.00
 -12   8   2  247.88   83.29
 -12   8   2   55.39   17.20
  12   8  -2  117.09   27.10
  10  -8  -2 1386.66  100.69
 -10  -8   2 1755.92  117.39
 -10  -8   2 1504.85   66.29
  10  -8  -2 1477.05   73.39
  10  -8  -2 1519.05   73.99
 -10  -8   2 1479.25  108.99
  10  -8  -2 1610.64  141.09
 -10  -8   2 1472.15   71.49
 -10   8   2 1346.17   71.99
 -10   8   2 1346.47  120.89
 -10   8   2 1482.25   69.49
  10   8  -2 1573.14   80.69
  10   8  -2 1430.16  110.39
  -8  -8   2   19.90   29.10
   8  -8  -2    6.80    6.40
   8  -8  -2   22.10   11.30
  -8  -8   2    6.40    4.20
   8  -8  -2    7.90    5.80
   8  -8  -2  -35.40   29.50
  -8  -8   2    5.50    7.80
  -8  -8   2   -1.40   28.20
   8  -8  -2    0.60   18.50
   8  -8  -2   -4.90    8.30
   8   8  -2   30.90   13.00
  -8   8   2   -0.50    6.00
   8   8  -2    3.30   10.80
  -8   8   2   49.50   35.60
  -8   8   2    7.30    9.70
   8   8  -2   15.10   26.50
   8   8  -2   -2.40   25.60
   6  -8  -2 4017.00  165.08
   6  -8  -2 4118.39  193.68
   6  -8  -2 3905.21  178.18
   6  -8  -2 4032.90  164.58
  -6  -8   2 3772.72  165.68
  -6  -8   2 4092.79  167.48
  -6  -8   2 3826.02  168.88
   6  -8  -2 3863.21  191.68
  -6  -8   2 3806.72  179.18
  -6  -8   2 4038.70  186.88
   6  -8  -2 3808.42  165.48
   6  -8  -2 3853.81  165.28
   6  -8  -2 3807.02  185.08
  -6   8   2 3846.42  164.08
   6   8  -2 3557.44  165.98
   6   8  -2 3916.61  170.18
  -6   8   2 3298.67  192.58
   6   8  -2 3827.22  187.18
   6   8  -2 3612.44  176.48
  -6   8   2 3821.22  163.18
   4  -8  -2   51.49    6.30
   4  -8  -2   50.19   19.80
   4  -8  -2   48.70   11.30
  -4  -8   2   58.69   19.80
  -4  -8   2   58.89   18.20
  -4  -8   2   56.59    9.70
   4  -8  -2   45.40   14.50
   4  -8  -2   46.70    6.80
   4  -8  -2   56.09   21.20
   4  -8  -2   58.89    6.40
  -4  -8   2   51.99    7.50
  -4  -8   2   46.50    6.40
   4  -8  -2   47.50    5.90
   4  -8  -2   52.99   13.40
   4   8  -2   42.50   12.40
   4   8  -2   29.30   16.40
   4   8  -2   47.20    8.20
   4   8  -2   47.90    6.00
   4   8  -2   52.59    9.30
  -4   8   2   89.19   23.30
   4   8  -2   56.59    7.10
  -2  -8   2 2886.81  141.79
   2  -8  -2 2668.03  146.49
  -2  -8   2 3005.30  129.79
   2  -8  -2 3335.27  141.99
  -2  -8   2 2928.01  128.69
   2  -8  -2 2792.52  138.19
   2  -8  -2 3053.79  132.59
  -2  -8   2 3148.49  130.69
  -2  -8   2 3102.49  137.99
   2  -8  -2 2853.81  126.99
   2  -8  -2 2962.70  127.59
   2  -8  -2 2654.13  128.69
   2   8  -2 3132.69  130.09
  -2   8   2 3250.87  138.09
   2   8  -2 3277.87  129.19
   2   8  -2 3082.49  129.29
   2   8  -2 3034.00  130.89
   2   8  -2 3064.19  143.29
  -2   8   2 3070.69  128.29
  -2   8   2 2985.30  134.39
   0  -8   2   40.60    5.40
   0  -8  -2   44.50    5.40
   0  -8   2   44.00    6.70
   0  -8  -2   43.00    3.60
   0  -8  -2   39.50    3.80
   0  -8   2   49.40    5.50
   0  -8  -2   52.99    9.60
   0  -8   2   47.80    6.10
   0  -8   2   48.00   14.30
   0  -8   2   47.50    5.10
   0  -8  -2   52.39   10.50
   0   8  -2   55.39    5.10
   0   8   2   46.40    3.50
   0   8   2   41.10    3.80
   0   8   2   59.59   16.50
   0   8  -2   39.10    6.20
   0   8  -2   45.80    5.90
   0   8  -2   34.20   11.30
   0   8   2   42.60    3.10
   0   8  -2   35.80    6.60
   0   8  -2   45.00    5.10
   0   8   2   43.70    9.10
   0   8  -2   47.00   14.80
  -2  -8  -2  883.71   41.20
   2  -8   2  825.82   47.50
   2  -8   2  835.12   38.80
   2  -8   2  917.41   40.90
   2  -8   2  875.91   39.40
   2  -8   2  873.31   40.30
   2  -8   2  810.72   55.69
  -2  -8  -2  829.32   40.60
   2  -8   2  859.61   40.70
  -2  -8  -2  851.41   49.90
  -2   8  -2  883.31   38.80
   2   8   2  874.21   37.20
  -2   8  -2  860.31   41.00
  -2   8  -2  850.31   40.40
   2   8   2  869.91   38.50
  -2   8  -2  762.52   41.00
   2   8   2  891.81   40.20
  -2   8  -2  836.12   57.99
   2   8   2 1003.10   60.09
  -2   8  -2  861.61   39.20
   4  -8   2   14.40    5.20
   4  -8   2   18.50    5.70
  -4  -8  -2    4.30   15.00
   4  -8   2   14.00    6.70
  -4  -8  -2   13.70    7.90
   4  -8   2   14.20   24.10
   4  -8   2    6.80    3.80
  -4  -8  -2    3.60    5.00
   4  -8   2   22.80   16.20
   4  -8   2  -16.80   16.10
  -4  -8  -2   -4.80    6.50
   4  -8   2   15.10   19.50
  -4  -8  -2    9.50    4.70
  -4   8  -2    3.20    5.20
   4   8   2  -13.80   12.80
   4   8   2   13.00    3.10
  -4   8  -2   21.40    5.00
  -4   8  -2   -4.30    6.60
   4   8   2   -0.80    5.90
  -4   8  -2   11.10    5.50
   4   8   2    6.00    5.00
   4   8   2    5.40    4.70
   4   8   2   11.60    4.10
   6  -8   2  738.73   35.20
   6  -8   2  642.34   58.69
   6  -8   2  750.52   36.80
   6  -8   2  901.71   67.09
   6  -8   2  732.73   38.00
  -6  -8  -2  704.23   36.30
  -6  -8  -2  695.23   37.00
   6  -8   2  820.72   54.09
  -6  -8  -2  728.03   62.09
   6  -8   2  708.63   76.59
   6   8   2  694.93   36.60
   6   8   2  648.24   33.60
   6   8   2  748.53   39.60
  -6   8  -2  685.13   35.30
  -6   8  -2  711.03   33.50
  -6   8  -2  645.14   57.69
  -6   8  -2  686.93   37.90
   6   8   2  700.53   41.70
   6   8   2  724.83   55.89
  -6   8  -2  671.93   37.20
   8  -8   2  177.28   42.60
  -8  -8  -2  246.98   49.30
   8  -8   2  200.88   17.00
   8  -8   2  158.28   62.29
  -8  -8  -2  192.78   17.70
   8  -8   2  210.88   21.30
  -8  -8  -2  285.47   47.10
  -8  -8  -2  203.58   19.60
   8   8   2  221.08   23.40
   8   8   2  220.38   15.50
  -8   8  -2  209.28   46.90
   8   8   2  170.18   29.50
  -8   8  -2  183.18   21.30
   8   8   2  268.87   45.50
  -8   8  -2  239.18   21.80
  -8   8  -2  189.98   14.20
  10  -8   2  187.88   24.70
 -10  -8  -2  245.58  110.19
  10  -8   2  204.28   21.00
  10  -8   2  185.58   59.29
 -10  -8  -2  187.68   23.90
 -10  -8  -2  206.48   22.00
 -10  -8  -2  316.07   60.69
 -10   8  -2  210.28   63.89
 -10   8  -2  213.68   18.00
  10   8   2  168.58   59.79
  10   8   2  198.18   19.60
  10   8   2  230.28   28.70
 -10   8  -2  239.78   24.90
 -11  -9   2   95.49   59.49
  11  -9  -2   99.29   18.10
 -11  -9   2  196.88   55.49
  11  -9  -2  102.49   15.20
 -11  -9   2   84.19   10.80
 -11  -9   2   78.89   17.40
 -11   9   2   84.29   15.40
  11   9  -2  105.99   60.99
 -11   9   2  175.98   70.59
  11   9  -2  120.39   25.10
  -9  -9   2   35.40   33.30
   9  -9  -2   11.30    7.70
  -9  -9   2   46.50   36.50
   9  -9  -2   -2.80   41.10
   9  -9  -2   11.20    8.30
  -9  -9   2   22.30   10.50
   9  -9  -2   15.60    9.80
   9   9  -2   -0.90   11.90
  -9   9   2   28.90   12.80
   9   9  -2   23.90   13.80
   9   9  -2    6.40   35.10
   9   9  -2   18.70   33.20
  -9   9   2   36.80   46.30
  -9   9   2    0.50    7.60
  -7  -9   2  357.56   46.30
  -7  -9   2  282.47   20.10
   7  -9  -2  292.97   19.90
   7  -9  -2  344.57   33.80
  -7  -9   2  306.77   16.90
   7  -9  -2  270.67   18.80
   7  -9  -2  275.77   39.40
   7  -9  -2  298.97   18.00
   7  -9  -2  324.47   19.80
  -7   9   2  295.17   17.30
   7   9  -2  276.07   36.80
   7   9  -2  318.67   43.70
  -7   9   2  258.17   50.09
  -7   9   2  301.47   19.50
   7   9  -2  295.37   24.30
   7   9  -2  287.07   21.80
  -5  -9   2   41.30    8.70
  -5  -9   2   29.10    7.30
  -5  -9   2   27.50    5.90
   5  -9  -2   19.20   14.90
   5  -9  -2   21.10   11.10
  -5  -9   2    1.90   17.10
   5  -9  -2   37.00   17.20
   5  -9  -2    5.60   23.70
   5  -9  -2   15.00    4.50
  -5  -9   2   11.90   15.60
   5  -9  -2   15.10    4.70
   5  -9  -2   21.30    5.50
   5  -9  -2   19.20    5.60
  -5   9   2   21.40    4.10
  -5   9   2  -33.50   21.50
   5   9  -2   38.80   14.10
   5   9  -2   -6.80   16.80
   5   9  -2   13.10    5.90
   5   9  -2   21.30    7.50
   5   9  -2   17.00    5.80
  -5   9   2   21.50    3.60
   5   9  -2    6.20    7.50
   3  -9  -2  675.73   43.70
  -3  -9   2  756.92   49.50
   3  -9  -2  702.33   31.70
   3  -9  -2  682.23   31.30
   3  -9  -2  590.44   52.29
   3  -9  -2  706.33   39.10
  -3  -9   2  688.53   43.40
   3  -9  -2  683.03   32.00
  -3  -9   2  719.53   35.00
   3   9  -2  626.04   46.40
   3   9  -2  729.53   33.10
   3   9  -2  669.53   34.40
  -3   9   2  698.43   32.40
   3   9  -2  681.43   35.20
  -3   9   2  693.43   53.59
   3   9  -2  711.83   32.90
  -1  -9   2   53.59    7.00
   1  -9  -2   54.39    4.50
   1  -9  -2   52.99    9.40
  -1  -9   2   51.59    7.50
   1  -9  -2   62.19   21.30
  -1  -9   2   54.69   14.70
   1  -9  -2   34.40   11.80
   1  -9  -2   50.29    5.60
  -1  -9   2   44.40    5.80
  -1  -9   2   52.69    6.00
   1  -9  -2   64.19   14.80
  -1  -9   2   50.59    5.70
   1  -9  -2   46.80    4.10
  -1   9   2   47.70    4.80
   1   9  -2   60.79   14.40
  -1   9   2   34.50    8.50
   1   9  -2   60.29    6.50
   1   9  -2   45.80    6.80
  -1   9   2   67.99   15.90
   1   9  -2   51.09    6.10
   1   9  -2   51.29    5.50
  -1  -9  -2  987.20   43.30
  -1  -9  -2  969.60   52.89
   1  -9   2 1014.90   44.70
   1  -9   2 1027.30   45.80
   1  -9   2 1021.70   46.60
  -1  -9  -2  924.61   46.60
   1  -9   2  981.70   59.89
  -1  -9  -2  975.00   45.90
   1  -9   2 1027.40   46.50
   1  -9   2  970.20   45.00
   1   9   2 1039.50   44.80
   1   9   2 1068.99   43.20
  -1   9  -2 1004.70   44.90
   1   9   2  969.20   54.29
   1   9   2 1000.80   43.60
  -1   9  -2  968.70   45.60
  -1   9  -2  956.50   61.69
   1   9   2 1026.70   63.29
  -1   9  -2  945.71   51.19
  -1   9  -2 1004.70   46.00
   3  -9   2  268.67   36.40
   3  -9   2  209.88   13.20
  -3  -9  -2  225.48   15.00
   3  -9   2  204.78   25.70
  -3  -9  -2  212.48   14.10
  -3  -9  -2  211.48   15.90
   3  -9   2  236.58   15.80
   3  -9   2  219.58   14.80
   3  -9   2  237.38   30.50
   3  -9   2  235.38   15.10
  -3  -9  -2  209.58   32.90
  -3   9  -2  221.08   13.30
  -3   9  -2  214.08   15.80
   3   9   2  253.57   15.40
   3   9   2  251.67   11.50
   3   9   2  227.28   12.80
  -3   9  -2  239.48   15.80
  -3   9  -2  217.98   15.20
  -3   9  -2  218.78   12.60
   3   9   2  194.68   25.20
   5  -9   2  975.00   69.99
  -5  -9  -2  988.60   47.30
  -5  -9  -2  992.40   47.20
   5  -9   2  984.40   46.80
   5  -9   2  968.70   47.80
   5  -9   2 1021.00   45.70
  -5  -9  -2  896.41   49.60
   5  -9   2 1013.50   67.79
   5  -9   2  962.90   77.39
   5  -9   2  988.70   47.60
  -5  -9  -2 1034.50   68.09
   5  -9   2 1039.10   64.29
  -5   9  -2  963.20   43.70
   5   9   2  965.70   43.50
  -5   9  -2  950.20   47.80
   5   9   2  936.41   44.20
  -5   9  -2  997.40   45.60
  -5   9  -2  909.11   48.10
   5   9   2  933.21   63.09
  -5   9  -2  893.61   48.00
   5   9   2  977.00   48.90
   5   9   2  962.30   46.10
   7  -9   2  159.08   51.19
  -7  -9  -2  167.88   40.00
   7  -9   2  200.08   46.30
   7  -9   2  167.88   14.60
   7  -9   2  188.58   36.10
   7  -9   2  145.59   17.00
  -7  -9  -2  187.68   16.80
   7  -9   2  156.68   38.30
  -7  -9  -2  150.08   14.50
  -7   9  -2  147.29   11.20
   7   9   2  151.58   19.10
   7   9   2  176.98   23.00
  -7   9  -2  145.49   17.90
  -7   9  -2  168.28   18.40
   7   9   2  108.19   35.40
  -7   9  -2  182.78   39.20
   7   9   2  135.49   13.50
  -9  -9  -2  599.44   79.99
   9  -9   2  572.54   37.90
   9  -9   2  577.84   32.10
   9  -9   2  567.54   97.39
  -9  -9  -2  529.55   32.40
  -9  -9  -2  503.15   34.00
   9   9   2  542.25   40.70
   9   9   2  548.25   72.29
  -9   9  -2  485.15   35.90
  -9   9  -2  491.85   27.50
  -9   9  -2  537.65   73.19
   9   9   2  519.05   29.30
   9   9   2  545.45   38.10
  12 -10  -2  193.28   22.20
  12 -10  -2  200.28   25.80
 -12 -10   2  213.28   85.99
 -12 -10   2  194.28   72.79
 -12 -10   2  191.08   25.00
  12  10  -2  210.58   32.20
 -12  10   2  245.78   86.49
  10 -10  -2 -123.89   59.59
  10 -10  -2   18.70   10.80
 -10 -10   2   21.20   45.10
  10 -10  -2    6.60   34.00
  10 -10  -2   10.80   12.90
 -10 -10   2   61.29   47.20
  10  10  -2   44.60   45.50
 -10  10   2   31.80   62.29
  10  10  -2   18.20   47.40
 -10  10   2   14.10   10.90
  10  10  -2   24.50   18.60
  -8 -10   2  359.46   61.09
   8 -10  -2  340.27   23.40
  -8 -10   2  408.46   25.70
   8 -10  -2  446.76   25.90
   8 -10  -2  414.76   55.19
   8 -10  -2  332.47   43.80
   8 -10  -2  381.16   22.60
  -8 -10   2  368.36   21.00
  -8  10   2  386.86   24.30
   8  10  -2  367.56   44.60
  -8  10   2  390.26   21.60
   8  10  -2  406.06   30.40
  -8  10   2  336.37   61.99
   8  10  -2  394.46   53.39
   6 -10  -2   70.59    8.90
   6 -10  -2   62.19   17.30
  -6 -10   2   58.39   25.30
   6 -10  -2   57.49   23.00
  -6 -10   2   81.99   14.00
   6 -10  -2   73.59    8.90
  -6 -10   2   62.99   21.30
   6 -10  -2   54.19    8.00
  -6 -10   2   46.40   10.50
   6 -10  -2   68.29    9.20
  -6 -10   2   50.89    8.70
  -6 -10   2   63.79    7.60
   6 -10  -2  104.39   36.20
   6  10  -2   59.69    9.40
   6  10  -2   42.90   24.20
   6  10  -2   35.50   10.50
  -6  10   2   66.39    7.60
  -6  10   2   65.09   32.50
   6  10  -2   69.39    9.40
  -6  10   2   78.69    9.10
   6  10  -2   54.19   12.00
   6  10  -2   92.79   18.70
  -4 -10   2  409.96   40.60
  -4 -10   2  437.96   41.30
  -4 -10   2  463.45   24.00
  -4 -10   2  481.35   25.10
   4 -10  -2  441.76   22.40
   4 -10  -2  443.46   22.20
   4 -10  -2  459.45   32.30
  -4 -10   2  448.16   26.00
   4 -10  -2  438.16   22.50
   4 -10  -2  466.75   49.00
   4 -10  -2  443.16   33.30
   4  10  -2  405.26   25.70
   4  10  -2  449.86   23.30
  -4  10   2  327.07   44.80
   4  10  -2  479.75   27.60
  -4  10   2  442.76   23.00
   4  10  -2  507.75   42.30
   4  10  -2  445.56   23.40
  -2 -10   2    1.90    4.30
   2 -10  -2    9.40    3.40
   2 -10  -2    7.80    3.40
  -2 -10   2   17.40    5.80
   2 -10  -2   10.60    2.80
  -2 -10   2   14.20    4.10
  -2 -10   2    9.50    4.00
   2 -10  -2   11.80   11.90
   2 -10  -2  -13.40   18.30
   2 -10  -2    2.00    2.30
   2 -10  -2    4.30    6.90
  -2 -10   2    0.70    4.00
  -2 -10   2   19.40   14.60
   2  10  -2    8.40    3.90
   2  10  -2    7.20    3.50
   2  10  -2    6.90    4.30
   2  10  -2   13.40    5.20
   2  10  -2   -0.50   13.10
  -2  10   2    6.20   10.60
  -2  10   2   11.10    9.10
  -2  10   2    6.20    2.90
   0 -10  -2    2.40    2.00
   0 -10   2   -0.10    3.00
   0 -10  -2    9.00    7.80
   0 -10   2    2.70    4.90
   0 -10   2   11.40   13.50
   0 -10  -2    2.80    2.20
   0 -10   2    5.20    3.40
   0 -10  -2    1.70    4.20
   0 -10   2    2.60    3.00
   0 -10  -2    6.20    6.70
   0 -10  -2    0.10    8.70
   0 -10   2    1.30    4.60
   0  10  -2    1.20    4.10
   0  10  -2    4.80    3.40
   0  10   2    9.10    8.70
   0  10  -2   -6.90    9.80
   0  10   2   31.20   16.60
   0  10   2    7.00    2.70
   0  10  -2   17.10   13.50
   0  10   2    1.50    2.40
   0  10  -2    2.20    3.70
   0  10  -2   -1.30    3.10
   0  10   2    2.50    1.80
   2 -10   2   68.69   21.10
   2 -10   2   46.70    6.20
  -2 -10  -2   50.89    6.40
   2 -10   2   52.79    6.90
   2 -10   2   49.20    5.70
  -2 -10  -2   46.10   14.50
   2 -10   2   86.79   22.30
  -2 -10  -2   60.89    7.90
  -2 -10  -2   43.10    5.30
   2 -10   2   59.49    8.00
   2 -10   2   65.19    8.40
   2 -10   2   46.00   11.00
  -2 -10  -2   34.50    7.80
  -2  10  -2   42.40    8.10
  -2  10  -2   48.60    6.10
  -2  10  -2   56.89    7.50
   2  10   2   55.39    5.80
  -2  10  -2   19.20   18.30
  -2  10  -2   53.59    7.70
   2  10   2   62.99    4.60
   2  10   2   77.69   21.80
   2  10   2   48.90    8.40
  -4 -10  -2  -10.40    7.40
   4 -10   2    6.80    5.50
  -4 -10  -2    1.40    4.60
   4 -10   2    6.90   20.40
   4 -10   2   -6.70   25.60
  -4 -10  -2   13.40   16.70
   4 -10   2   -8.40    5.70
   4 -10   2   -0.50    3.80
  -4 -10  -2   -2.60    8.70
   4 -10   2   15.70   16.00
  -4 -10  -2    0.50    4.90
   4 -10   2    3.20    5.50
   4 -10   2   10.00   18.50
  -4  10  -2   -1.10    4.50
   4  10   2   11.50   15.20
  -4  10  -2   -4.50    6.40
  -4  10  -2    6.90    5.90
   4  10   2   -0.90    4.40
  -4  10  -2    8.70    7.40
  -4  10  -2   -5.50    5.00
  -6 -10  -2   28.90    8.10
   6 -10   2   21.70   37.40
  -6 -10  -2   20.20   26.00
   6 -10   2   20.30    8.70
   6 -10   2    1.40   25.90
   6 -10   2  -28.10   24.60
   6 -10   2   37.00    7.30
   6 -10   2  -23.30   26.50
  -6 -10  -2   21.70    8.20
   6  10   2   30.20    7.00
  -6  10  -2   31.00    5.40
   6  10   2    5.50   23.50
   6  10   2   22.80    5.60
  -6  10  -2   21.50    9.50
   6  10   2   26.60   11.40
  -6  10  -2   20.80    9.90
  -8 -10  -2   30.90   10.00
  -8 -10  -2   46.20   12.20
  -8 -10  -2   66.09   45.00
   8 -10   2   76.49   45.40
   8 -10   2   45.30   10.10
   8 -10   2   67.79   57.89
   8 -10   2   80.29   41.70
   8 -10   2   53.59   38.00
   8 -10   2   22.20   11.00
   8  10   2   52.09   15.00
  -8  10  -2   46.30   12.90
  -8  10  -2   10.70   11.50
   8  10   2   36.90    9.70
   8  10   2   51.59   20.90
   8  10   2  -15.90   36.70
  -8  10  -2   31.10    6.50
  10 -10   2  -27.70   57.29
 -10 -10  -2   76.29   17.80
  10 -10   2  135.09   73.39
 -10 -10  -2   62.69   18.60
  10 -10   2   76.29   19.80
  10 -10   2   77.79   15.20
 -10 -10  -2  100.49   54.99
  10  10   2   62.89   12.70
  10  10   2   75.39   22.10
 -10  10  -2  124.99   66.29
 -10  10  -2   69.29   19.00
 -10  10  -2   74.69   19.20
  11 -11  -2   20.10   14.70
 -11 -11   2    9.40   56.29
 -11 -11   2   27.60   15.40
 -11 -11   2   41.50   63.19
  11 -11  -2   -4.30   11.50
 -11 -11   2    8.00    8.70
  11  11  -2   95.49   66.59
 -11  11   2   16.50   13.40
  11  11  -2   -2.80   19.70
 -11  11   2  -82.29   68.89
   9 -11  -2   17.80   11.10
   9 -11  -2   -5.90    8.90
  -9 -11   2   15.90   38.00
   9 -11  -2   -8.70   43.50
  -9 -11   2    9.80   11.00
   9 -11  -2   -3.80   27.90
   9 -11  -2    4.80    8.30
  -9 -11   2   -5.70    6.00
   9  11  -2    9.50   15.80
  -9  11   2  -14.20   12.00
   9  11  -2    3.30   13.10
   9  11  -2   13.10   30.50
  -9  11   2   18.00   49.99
   9  11  -2   16.60   43.60
  -9  11   2   -3.00    8.20
   7 -11  -2    4.20    6.10
   7 -11  -2   19.80   24.90
  -7 -11   2    4.40   26.60
  -7 -11   2   -3.20    7.00
   7 -11  -2    6.10    6.80
   7 -11  -2   15.60   17.50
  -7 -11   2    9.70    5.20
   7 -11  -2   -0.20    8.80
   7 -11  -2   -1.00    6.90
   7  11  -2  -43.10   18.00
   7  11  -2    0.50    9.20
   7  11  -2    0.80   11.10
  -7  11   2   13.40   34.60
   7  11  -2    8.50   27.90
   5 -11  -2   23.10    5.50
   5 -11  -2   16.70    5.10
  -5 -11   2    3.60   20.80
   5 -11  -2   29.10    5.70
   5 -11  -2   28.90   18.20
   5 -11  -2   26.30   13.50
   5 -11  -2   30.40   16.30
  -5 -11   2   31.80    8.30
  -5 -11   2    0.50    9.50
   5 -11  -2  -15.20   27.50
  -5 -11   2    8.40   18.40
   5 -11  -2    9.50    6.80
  -5 -11   2   16.00    6.90
  -5  11   2   24.10    4.00
   5  11  -2   18.50   22.10
   5  11  -2   18.80    7.10
  -5  11   2   15.90    4.10
   5  11  -2   22.30    9.20
  -5  11   2   37.00   27.00
   5  11  -2   17.70    8.10
   5  11  -2   25.00    6.80
   3 -11  -2   -7.50   21.40
  -3 -11   2    9.20    5.20
   3 -11  -2   21.80   10.10
   3 -11  -2    9.50    3.60
   3 -11  -2    9.20    4.00
  -3 -11   2    4.80    3.50
  -3 -11   2   14.40   16.60
   3 -11  -2   13.00    3.60
   3 -11  -2    9.30    2.90
  -3 -11   2   18.10    7.20
   3 -11  -2   -2.20   13.60
  -3 -11   2   -2.30   13.00
  -3 -11   2   18.80    6.00
   3  11  -2  -10.10   15.20
   3  11  -2    1.60    4.10
  -3  11   2   -1.20    3.60
   3  11  -2    5.90    5.20
  -3  11   2    2.20   11.80
   3  11  -2   -1.90    5.30
   3  11  -2   12.30    5.00
   1 -11  -2   41.30    4.80
  -1 -11   2   43.20    6.30
   1 -11  -2   37.60    4.30
  -1 -11   2   26.30    6.70
   1 -11  -2   19.10   21.70
   1 -11  -2   25.70    6.00
  -1 -11   2   30.50    6.50
  -1 -11   2   31.60    5.50
  -1 -11   2   20.00   16.40
   1 -11  -2   40.80   14.00
   1 -11  -2   23.50    5.30
   1 -11  -2   23.10    9.20
  -1 -11   2   37.30    5.40
   1  11  -2   39.40    7.40
  -1  11   2   42.00   11.80
  -1  11   2   37.70   15.90
  -1  11   2   33.50    4.60
   1  11  -2   22.80    4.60
   1  11  -2   34.50    6.30
  -1  11   2   30.10    3.00
  -1  11   2   29.00    2.70
   1  11  -2   26.50    5.20
   1  11  -2   21.80   14.40
  -1 -11  -2  138.79   18.40
   1 -11   2  125.49   11.80
  -1 -11  -2  121.99    8.40
   1 -11   2  122.19    8.80
  -1 -11  -2  119.69   13.70
   1 -11   2  115.49   11.10
  -1 -11  -2  121.39    7.90
   1 -11   2  136.39   10.00
   1 -11   2  118.89   24.00
  -1 -11  -2  150.08   11.60
   1 -11   2  136.09   10.00
   1  11   2  112.79   18.50
  -1  11  -2  164.18   28.30
  -1  11  -2  128.59    9.40
  -1  11  -2   94.29   10.90
   1  11   2  121.89    9.60
  -1  11  -2  121.29    9.10
   1  11   2  132.79    8.20
  -1  11  -2  112.79   15.00
  -1  11  -2  127.79   11.60
  -1  11  -2  126.69   11.00
   1  11   2   83.89   25.60
  -3 -11  -2  132.19   30.30
  -3 -11  -2  127.49   13.30
   3 -11   2  122.19   10.40
   3 -11   2  136.49   18.50
  -3 -11  -2  112.49   10.00
  -3 -11  -2  104.29   13.10
   3 -11   2  182.28   33.60
   3 -11   2  122.49   12.00
   3 -11   2  125.59   11.60
  -3 -11  -2  122.79   11.70
   3 -11   2  136.69   28.50
   3 -11   2  149.29   13.20
   3  11   2  125.59   23.70
  -3  11  -2  120.49   12.40
   3  11   2  136.39    9.50
   3  11   2  132.09   12.30
  -3  11  -2  137.09   30.90
  -3  11  -2  117.99    8.70
  -3  11  -2  112.09   10.00
  -3  11  -2  150.28   12.60
   5 -11   2  120.19   38.10
   5 -11   2   62.69   28.90
   5 -11   2   98.89   14.90
  -5 -11  -2   95.29   12.10
  -5 -11  -2   80.39   11.00
   5 -11   2   86.69   12.40
   5 -11   2   57.39   30.00
  -5 -11  -2   83.99   27.10
   5 -11   2   85.09   27.90
   5 -11   2   84.29    9.50
  -5  11  -2   81.89   12.40
  -5  11  -2   88.49    7.70
  -5  11  -2   79.09   13.20
   5  11   2   96.09   12.90
  -5  11  -2   68.89    9.30
   5  11   2   94.69   27.00
   5  11   2   84.29    9.30
   5  11   2   70.29    7.60
  -7 -11  -2   94.59   40.00
   7 -11   2  125.29   13.10
   7 -11   2   91.89   36.30
   7 -11   2  110.99   36.50
   7 -11   2  179.98   56.29
   7 -11   2  125.79   39.10
  -7 -11  -2  126.99   15.60
   7 -11   2  146.99   18.20
  -7 -11  -2  136.39   15.80
   7  11   2  141.09   19.00
  -7  11  -2   85.99   15.30
   7  11   2  119.49   12.50
  -7  11  -2  122.49   16.40
  -7  11  -2  118.09    9.80
   7  11   2   91.29   35.10
   9 -11   2  134.89   21.00
  -9 -11  -2  125.79   17.20
   9 -11   2  138.59   50.49
   9 -11   2  146.59   17.70
  -9 -11  -2  129.59   57.49
   9 -11   2   95.99   59.79
  -9 -11  -2  163.48   20.90
   9  11   2  136.49   22.50
   9  11   2   95.29   51.99
  -9  11  -2  122.79   19.30
  -9  11  -2  109.29   11.80
  -9  11  -2  151.18   23.90
  10 -12  -2   59.69   12.70
 -10 -12   2  195.18   51.59
 -10 -12   2   56.09   10.20
 -10 -12   2   24.10   13.60
  10 -12  -2   63.29   15.70
 -10 -12   2  138.09   53.99
  10  12  -2   42.80   21.10
  10  12  -2   63.29   55.29
 -10  12   2   78.99   61.39
 -10  12   2   51.19   12.20
   8 -12  -2    9.00    7.50
   8 -12  -2   -4.20    9.00
   8 -12  -2  -18.30   33.10
  -8 -12   2   -1.70    6.00
  -8 -12   2   -1.30   10.00
   8 -12  -2    5.90    8.70
  -8  12   2    5.70    9.60
  -8  12   2   13.00   44.20
   8  12  -2   15.00   23.50
   8  12  -2   14.20   36.90
  -8  12   2    9.10    7.20
   8  12  -2   -8.40   12.50
   8  12  -2   -7.50   10.80
   6 -12  -2    4.50   14.10
   6 -12  -2   18.80   21.70
   6 -12  -2   -0.40    7.00
  -6 -12   2   -0.80    6.60
  -6 -12   2   -3.00   27.10
   6 -12  -2   -8.90    6.80
   6 -12  -2    7.40   20.60
   6 -12  -2    6.50    5.40
  -6 -12   2   32.80   18.90
   6 -12  -2    6.20    5.40
   6  12  -2   -9.70   24.30
   6  12  -2   -5.90    9.00
  -6  12   2    5.90    4.50
  -6  12   2    6.00    5.40
   6  12  -2  -13.80    8.20
  -6  12   2  -22.60   28.60
   6  12  -2   -3.60    7.00
   4 -12  -2   93.69    8.30
  -4 -12   2   83.09    9.80
  -4 -12   2   85.99   12.60
  -4 -12   2   85.79   20.30
  -4 -12   2   82.39   10.90
  -4 -12   2   74.99   24.80
   4 -12  -2   67.49    8.60
   4 -12  -2   99.79   35.50
   4 -12  -2   83.89    8.30
   4 -12  -2   61.99    9.80
   4 -12  -2   87.49   18.00
   4 -12  -2  122.29   21.30
   4 -12  -2  112.89   20.10
   4  12  -2   92.89   10.80
   4  12  -2   85.89   22.50
   4  12  -2   87.49   13.00
  -4  12   2   82.59    8.90
   4  12  -2   77.79   11.90
   4  12  -2   89.39    9.30
  -2 -12   2    3.40    6.30
  -2 -12   2    1.90   12.70
   2 -12  -2    6.50   12.90
   2 -12  -2    5.10    2.80
  -2 -12   2    7.90   15.90
  -2 -12   2    9.90    4.40
   2 -12  -2    9.40    4.50
   2 -12  -2   14.00    9.20
   2 -12  -2    8.60    4.00
  -2 -12   2    9.30    5.20
  -2 -12   2   15.50    4.80
   2 -12  -2  -11.90   23.60
   2 -12  -2    4.40    3.00
  -2 -12   2   22.50    7.40
  -2  12   2   22.40   12.60
   2  12  -2   15.70    7.00
   2  12  -2   14.50    5.50
  -2  12   2    4.70   11.70
   2  12  -2    4.70    4.00
   2  12  -2   -3.60   15.80
  -2  12   2    8.00    4.00
   2  12  -2   14.90    5.30
   0 -12  -2   27.50   11.80
   0 -12   2   33.60   18.90
   0 -12  -2   15.40   10.50
   0 -12  -2   21.40    3.90
   0 -12  -2   21.50    6.10
   0 -12  -2   14.50    5.20
   0 -12   2   28.50    5.00
   0 -12  -2   30.40    6.00
   0 -12   2   30.80    7.20
   0 -12   2   25.80    5.20
   0 -12   2   19.80    6.30
   0 -12   2   29.60    5.70
   0  12   2   21.60    3.80
   0  12  -2   16.00    5.60
   0  12  -2   38.30   17.40
   0  12  -2   18.90    4.30
   0  12   2   21.20    4.50
   0  12   2   21.00    3.40
   0  12  -2   20.40    6.30
   0  12  -2   16.50    4.40
   0  12  -2   -6.70   10.80
   0  12   2   34.60   20.50
   0  12   2   31.50   12.10
  -2 -12  -2   74.19    9.70
   2 -12   2   55.79    6.50
   2 -12   2   74.99   10.30
   2 -12   2   53.09    8.40
   2 -12   2  106.39   25.10
  -2 -12  -2   51.99    9.70
  -2 -12  -2   59.39    6.50
   2 -12   2   59.39    7.70
  -2 -12  -2   27.40   14.40
   2 -12   2   43.20   23.60
   2 -12   2   53.39    7.90
  -2 -12  -2   64.09    7.80
   2  12   2   64.09   23.20
  -2  12  -2   54.69    6.80
  -2  12  -2   81.79   24.80
  -2  12  -2   54.39    7.10
   2  12   2   47.90    8.40
  -2  12  -2   52.89    9.00
   2  12   2   53.49    5.20
  -2  12  -2   38.00    8.70
   2  12   2   59.09    6.60
  -2  12  -2   66.59    9.10
  -4 -12  -2   36.90   10.60
   4 -12   2   25.20   25.20
   4 -12   2   68.29   29.60
  -4 -12  -2   59.39    9.40
   4 -12   2   55.79   17.60
   4 -12   2   48.30   10.00
   4 -12   2   36.00   28.20
   4 -12   2   59.39    8.60
  -4 -12  -2   72.99   13.20
   4 -12   2   71.69   10.50
   4 -12   2   51.39    9.80
  -4 -12  -2   58.09    9.00
  -4 -12  -2   43.00   22.10
  -4  12  -2   34.30    7.50
   4  12   2   65.89   11.00
   4  12   2   74.39   22.50
   4  12   2   50.09    6.20
  -4  12  -2   44.40   10.20
   4  12   2   60.49    7.50
  -4  12  -2   47.70   10.20
  -4  12  -2   61.79    6.70
  -4  12  -2   45.70   10.30
  -6 -12  -2   -2.90    6.80
   6 -12   2    9.00    8.40
  -6 -12  -2   -1.80    8.50
   6 -12   2  -15.30   25.40
   6 -12   2  -16.00   26.50
   6 -12   2   79.29   43.40
  -6 -12  -2   17.20   29.70
   6 -12   2    2.70    6.30
   6 -12   2   13.50   29.50
   6  12   2   -0.10    5.10
  -6  12  -2   -1.10    9.10
   6  12   2  -14.50   10.50
  -6  12  -2    4.30    4.30
   6  12   2  -17.30   25.40
  -6  12  -2    9.10    9.60
  -8 -12  -2   24.30   47.60
   8 -12   2   15.30   44.60
   8 -12   2   25.40   16.60
   8 -12   2   27.50    9.20
   8 -12   2   86.89   40.70
  -8 -12  -2   23.70   10.10
   8 -12   2   63.99   59.59
  -8 -12  -2   19.50   11.40
   8  12   2   37.60    9.50
  -8  12  -2   27.00    5.90
   8  12   2   14.70   41.90
  -8  12  -2   50.99   14.20
  -8  12  -2   39.60   14.60
   8  12   2   24.70   16.60
  10 -12   2   24.30   13.60
 -10 -12  -2   18.50   17.80
  10 -12   2  -20.10   70.59
 -10 -12  -2   -3.60   12.80
 -10 -12  -2   74.19   56.29
  10  12   2   40.80   22.60
 -10  12  -2    4.90   17.50
 -10  12  -2   15.00   18.50
  10  12   2   -7.10   11.00
 -11 -13   2  158.38   65.19
  11 -13  -2    4.60   16.60
 -11 -13   2   10.10   68.59
 -11  13   2   55.49   79.19
  11  13  -2   81.39   75.69
  11  13  -2  -12.30   21.70
   9 -13  -2   29.60    9.40
  -9 -13   2   -0.90    7.50
  -9 -13   2  -39.60   43.30
   9 -13  -2   21.40   33.00
   9 -13  -2   -1.80   48.10
   9 -13  -2  -14.00   10.80
  -9  13   2   -8.40   13.80
   9  13  -2  -15.10   19.90
  -9  13   2    3.30    8.90
   9  13  -2   15.00   44.50
   9  13  -2  -11.90   15.30
   9  13  -2  -19.50   28.30
  -7 -13   2  -20.30   19.40
  -7 -13   2   65.39   32.80
   7 -13  -2   11.70   10.00
   7 -13  -2   -2.40    8.80
   7 -13  -2   -1.00    7.80
   7 -13  -2    5.70   28.10
   7 -13  -2   15.90   28.10
  -7 -13   2    1.30    6.00
  -7 -13   2   -8.30    7.80
   7 -13  -2    7.20    6.70
  -7  13   2    7.20   11.70
   7  13  -2    9.10   10.90
   7  13  -2   21.50   11.80
  -7  13   2    3.30    6.90
   7  13  -2   43.90   31.30
  -7  13   2   37.50   42.60
   5 -13  -2   14.40   20.20
   5 -13  -2   25.30    5.90
   5 -13  -2  -11.20   15.80
   5 -13  -2   11.00    7.90
   5 -13  -2   23.10   43.90
  -5 -13   2   29.60    8.20
  -5 -13   2   16.20   20.60
   5 -13  -2   27.40   14.20
   5 -13  -2   23.90    5.90
  -5 -13   2   23.40   13.30
  -5 -13   2   30.90   25.70
   5 -13  -2   25.60    6.70
   5  13  -2   26.20   10.40
   5  13  -2   13.90    8.60
  -5  13   2   15.30    6.70
   5  13  -2   15.30   24.10
  -5  13   2   19.00    4.10
  -5  13   2   21.50    4.00
   5  13  -2   25.60    7.60
  -3 -13   2   34.00    9.90
  -3 -13   2   36.30    8.00
   3 -13  -2   30.20    5.50
   3 -13  -2   34.80    4.70
   3 -13  -2   19.70    5.90
   3 -13  -2   19.80   31.90
   3 -13  -2   27.50   15.20
  -3 -13   2   36.00    7.20
  -3 -13   2   30.40    5.90
  -3 -13   2   13.00   21.50
  -3 -13   2   35.10   17.30
   3 -13  -2   32.90    5.30
   3 -13  -2   18.10   12.00
   3  13  -2   33.60    7.20
  -3  13   2   35.00   16.30
   3  13  -2   38.40    5.90
  -3  13   2   26.80    5.70
   3  13  -2   20.90    8.30
   3  13  -2   36.00    8.80
   3  13  -2   11.20   19.50
  -1 -13   2    3.00    4.50
   1 -13  -2    1.50    2.80
  -1 -13   2    3.70    4.30
  -1 -13   2    9.10    6.70
   1 -13  -2    2.70    3.40
   1 -13  -2   -1.80    5.00
  -1 -13   2  -16.90   15.80
   1 -13  -2    0.10    4.70
   1 -13  -2    2.30   26.40
  -1 -13   2    3.40    4.40
  -1 -13   2    6.30    6.70
   1 -13  -2    0.10   10.70
   1  13  -2   -0.50    4.40
  -1  13   2    4.90    3.80
   1  13  -2   -4.60    5.40
   1  13  -2   -2.10   17.70
   1  13  -2   10.40    7.00
  -1  13   2    1.80   11.70
   1  13  -2    2.10    4.50
  -1  13   2    1.90    2.40
  -1  13   2    3.10    2.90
  -1  13   2   21.70   15.50
   1 -13   2   31.40    6.50
   1 -13   2   21.00    7.60
  -1 -13  -2   31.10    7.50
   1 -13   2   36.50    5.70
  -1 -13  -2   32.10   14.30
   1 -13   2   33.80    7.70
   1 -13   2   31.10    6.30
  -1 -13  -2   36.60    7.70
  -1 -13  -2   33.10    5.00
  -1 -13  -2   28.30   10.50
  -1 -13  -2   28.90    4.80
   1 -13   2   37.40   20.20
   1  13   2   28.50    6.30
   1  13   2   55.19   15.80
  -1  13  -2   20.90    9.40
  -1  13  -2   38.50    6.00
   1  13   2    1.70   18.30
  -1  13  -2   23.60    7.50
  -1  13  -2   31.80   20.50
  -1  13  -2   36.70    5.70
  -1  13  -2   32.60    6.80
   1  13   2   40.10    4.80
   1  13   2   38.00    5.40
   3 -13   2  -12.10    8.20
   3 -13   2   -2.30    8.30
   3 -13   2   -4.40    4.60
  -3 -13  -2   17.00    9.00
   3 -13   2    1.30    7.00
  -3 -13  -2    2.80    5.10
   3 -13   2  -11.50   22.90
   3 -13   2   -0.60   27.50
   3 -13   2   -0.90    3.60
  -3 -13  -2   -0.90    6.00
  -3 -13  -2    9.30   17.70
  -3 -13  -2   -8.10    8.30
   3 -13   2   -2.30    6.00
   3  13   2   13.70   19.50
  -3  13  -2   -3.20    6.00
  -3  13  -2  -44.40   22.80
   3  13   2    2.90    3.20
  -3  13  -2   15.80    8.30
  -3  13  -2    5.20    7.40
   3  13   2   -1.90    6.70
   3  13   2   -6.40    4.70
  -3  13  -2   -0.30    4.00
  -3  13  -2   -4.70    5.20
   5 -13   2   40.60    8.10
   5 -13   2   69.09   36.30
   5 -13   2   71.79   22.80
  -5 -13  -2  124.49   28.10
   5 -13   2   50.49   11.10
  -5 -13  -2   46.60    9.80
  -5 -13  -2   38.70   10.20
   5 -13   2   47.20   34.80
   5 -13   2   51.29   28.90
   5  13   2   42.40    8.90
   5  13   2   69.19   12.30
  -5  13  -2   49.60    6.30
   5  13   2   16.50   22.80
  -5  13  -2   40.20   10.90
   5  13   2   45.50    6.10
  -5  13  -2   42.80   10.70
  -7 -13  -2    1.80   11.10
   7 -13   2  -39.60   34.30
   7 -13   2   14.50   10.70
  -7 -13  -2    6.80   40.40
  -7 -13  -2    4.30    8.90
   7 -13   2   65.59   41.00
   7 -13   2  -10.60   49.90
   7 -13   2    2.00    8.20
   7 -13   2  -33.30   35.10
   7  13   2    6.90   13.50
  -7  13  -2   -5.00    9.90
  -7  13  -2   -2.40   12.10
  -7  13  -2   11.30    5.10
   7  13   2   14.30    7.00
   7  13   2  -19.60   37.00
   9 -13   2   12.70   10.70
   9 -13   2   10.70   50.89
   9 -13   2   24.20   56.89
  -9 -13  -2   16.30   15.40
   9 -13   2   25.10   16.20
   9  13   2   49.60   20.60
  -9  13  -2   32.70   17.10
  -9  13  -2   21.70   17.00
  10 -14  -2  337.57   25.30
 -10 -14   2  440.56   74.09
 -10 -14   2  362.66   23.90
 -10 -14   2  335.67   30.50
 -10  14   2  408.36   86.99
  10  14  -2  284.07   34.10
 -10  14   2  311.17   24.50
  -8 -14   2   84.89   11.00
   8 -14  -2   93.19   12.30
  -8 -14   2   49.00   51.19
   8 -14  -2   99.79   40.00
   8 -14  -2   69.59   37.80
   8 -14  -2   90.49   14.30
  -8 -14   2   71.09   13.40
   8 -14  -2   85.99   29.00
   8  14  -2   85.99   43.80
   8  14  -2   83.09   20.90
   8  14  -2   84.79   18.80
  -8  14   2   77.99   50.29
   6 -14  -2   70.39   12.50
  -6 -14   2   63.89   11.30
   6 -14  -2   42.40   26.40
   6 -14  -2   59.59    9.50
   6 -14  -2   78.49   10.50
   6 -14  -2   78.79   11.00
  -6 -14   2   73.39   22.30
   6 -14  -2   99.19   27.30
  -6 -14   2  109.49   33.80
   6  14  -2   54.59   13.80
   6  14  -2   78.79   16.50
  -6  14   2   74.89    8.80
   6  14  -2  110.19   36.40
  -6  14   2   73.99    8.20
  -4 -14   2  177.28   34.90
   4 -14  -2  132.49   15.30
   4 -14  -2  208.88   25.20
   4 -14  -2  175.98    7.90
  -4 -14   2  146.99   18.20
   4 -14  -2  176.98   11.90
   4 -14  -2  118.89   42.30
  -4 -14   2  168.28   15.50
  -4 -14   2  157.68   26.40
   4 -14  -2  152.48   11.70
   4 -14  -2  135.99   24.20
   4 -14  -2  158.48   13.50
  -4 -14   2  165.38   13.90
   4  14  -2  135.09   15.60
   4  14  -2  143.89   17.00
   4  14  -2  109.29   30.00
  -4  14   2  138.59   13.70
   4  14  -2  140.29   13.50
   4  14  -2  187.78   13.30
  -2 -14   2   63.59   11.40
  -2 -14   2   65.39   10.80
  -2 -14   2   64.79   23.50
   2 -14  -2   71.69    8.40
   2 -14  -2   85.99   16.90
  -2 -14   2   60.39    8.20
   2 -14  -2   70.59    9.00
  -2 -14   2   89.39   10.90
  -2 -14   2   93.89   10.70
  -2 -14   2   67.49   18.10
   2 -14  -2   77.59    7.60
   2 -14  -2   51.89   32.40
   2  14  -2   74.69    9.60
  -2  14   2   83.69    8.80
  -2  14   2   49.80   16.90
   2  14  -2  100.49   26.90
   2  14  -2   60.09   10.70
  -2  14   2   63.89    5.40
   2  14  -2   71.69    8.90
   2  14  -2   73.59   10.60
  -2  14   2   84.29   17.00
  -2  14   2   66.79    5.10
   0 -14   2  882.71   41.10
   0 -14   2  894.31   40.50
   0 -14  -2  724.53   53.19
   0 -14   2  806.42   43.50
   0 -14   2  912.61   61.89
   0 -14  -2  880.61   42.00
   0 -14  -2  863.31   39.30
   0 -14   2  876.91   41.40
   0 -14  -2  835.12   51.39
   0 -14   2  889.51   43.10
   0 -14  -2  873.21   39.00
   0  14  -2  823.42   41.20
   0  14  -2  871.21   40.50
   0  14   2  826.02   65.59
   0  14   2  839.72   53.19
   0  14  -2  832.32   42.90
   0  14  -2  888.11   41.30
   0  14   2  899.91   39.50
   0  14  -2  750.22   60.49
   0  14  -2  785.52   46.50
   0  14   2  850.01   38.90
   0  14   2  821.62   38.10
   2 -14   2  171.58   11.70
   2 -14   2  173.08   37.50
  -2 -14  -2  163.28   24.00
   2 -14   2  188.38   16.00
  -2 -14  -2  174.48   16.80
   2 -14   2  156.08   12.70
  -2 -14  -2  177.48   12.90
   2 -14   2  179.98   14.40
   2 -14   2  178.98   17.10
   2 -14   2  187.18   35.10
  -2 -14  -2  155.98   12.00
  -2  14  -2  171.18   33.80
  -2  14  -2  176.88   11.80
  -2  14  -2  151.18   12.80
   2  14   2  188.38   11.80
  -2  14  -2  165.98   14.80
   2  14   2  185.88   10.70
  -2  14  -2  164.88   14.80
   2  14   2  172.28   13.50
   2  14   2  224.48   36.80
   4 -14   2  327.07   47.90
   4 -14   2  313.67   25.80
   4 -14   2  326.77   47.70
  -4 -14  -2  338.77   45.60
   4 -14   2  329.27   22.00
   4 -14   2  365.26   21.40
  -4 -14  -2  359.16   23.60
  -4 -14  -2  337.07   22.30
   4  14   2  356.36   20.60
  -4  14  -2  377.86   19.10
  -4  14  -2  389.66   24.50
   4  14   2  352.56   18.10
  -4  14  -2  329.37   23.90
   4  14   2  337.07   44.20
   4  14   2  385.66   24.90
   6 -14   2   10.40    7.30
   6 -14   2   36.40   42.90
  -6 -14  -2   13.20    8.40
  -6 -14  -2   -0.40    9.20
   6 -14   2   38.70   42.60
  -6 -14  -2    7.40   30.90
   6 -14   2   22.70   10.80
   6 -14   2   27.50   33.10
   6  14   2   19.80   11.40
  -6  14  -2   30.80   10.70
   6  14   2   69.49   31.40
  -6  14  -2   12.60    5.20
   6  14   2   23.00    6.10
  -6  14  -2   24.60   12.30
   8 -14   2   12.30   10.60
  -8 -14  -2   51.39   50.59
  -8 -14  -2   46.10   13.20
   8 -14   2   75.59   45.40
   8 -14   2   15.40   13.40
   8 -14   2   65.89   68.79
   8 -14   2  -26.70   50.29
  -8 -14  -2   30.30   11.80
  -8  14  -2    8.20   22.10
   8  14   2  -45.00   46.50
  -8  14  -2   30.10   14.60
   8  14   2   24.60   29.80
  10 -14   2   17.00   14.50
  10 -14   2   52.89   20.10
 -10 -14  -2   39.70   20.50
 -10 -14  -2   24.90   16.20
 -10  14  -2   13.40   20.90
 -10  14  -2   44.20   22.20
  10  14   2   85.59   24.10
  11 -15  -2   41.90   14.70
  11  15  -2 -104.69   85.99
  -9 -15   2  -12.80   49.70
  -9 -15   2   58.49   14.00
   9 -15  -2   48.10   11.30
  -9 -15   2   42.00   10.90
   9 -15  -2   45.30   13.70
  -9  15   2   65.79   65.39
   9  15  -2  -20.40   52.19
   9  15  -2   46.90   19.80
  -9  15   2   54.39   11.70
   9  15  -2   50.19   19.70
  -7 -15   2    3.40    7.10
  -7 -15   2    5.90   10.10
  -7 -15   2   54.19   38.10
  -7 -15   2   -3.30   20.10
   7 -15  -2   19.80   28.80
   7 -15  -2   21.60    8.20
   7 -15  -2   14.20   29.30
   7 -15  -2   -4.20    8.10
   7  15  -2   16.90   13.50
   7  15  -2   10.90   54.29
   7  15  -2    6.00   11.80
  -7  15   2   14.60    7.10
  -7  15   2   11.50    6.40
  -5 -15   2  279.57   36.00
   5 -15  -2  245.08   22.10
   5 -15  -2  265.57   35.10
   5 -15  -2  287.77   18.50
   5 -15  -2  294.07   18.60
   5 -15  -2  351.56   37.30
  -5 -15   2  341.07   47.10
  -5 -15   2  268.07   20.30
   5 -15  -2  278.37   20.10
  -5  15   2  318.07   14.50
  -5  15   2  306.67   15.00
   5  15  -2  258.67   43.40
  -3 -15   2  -11.40   10.50
  -3 -15   2    7.20    7.20
  -3 -15   2    7.70    9.20
  -3 -15   2   11.70    8.00
   3 -15  -2   15.60    5.20
   3 -15  -2   -3.30    6.20
  -3 -15   2    2.20   24.10
   3 -15  -2    6.20   13.60
   3 -15  -2    3.00    4.10
   3 -15  -2   72.19   39.40
  -3 -15   2    7.90    5.30
  -3 -15   2   -7.60   14.60
   3 -15  -2    6.30    3.90
   3  15  -2   17.20   10.20
   3  15  -2   12.50    7.30
  -3  15   2  -27.90   18.90
   3  15  -2   13.30    6.60
   3  15  -2   -4.60    7.50
   3  15  -2   37.50   25.70
  -3  15   2   15.10    6.30
  -1 -15   2  733.93   36.70
  -1 -15   2  652.43   56.49
   1 -15  -2  648.64   68.39
  -1 -15   2  771.62   39.80
  -1 -15   2  695.63   36.00
  -1 -15   2  738.33   36.00
   1  15  -2  660.63   57.89
   1  15  -2  745.13   35.70
   1  15  -2  734.13   38.60
   1  15  -2  701.33   37.50
   1  15  -2  691.93   36.90
  -1  15   2  835.62   35.10
  -1 -15  -2   18.50    8.40
   1 -15   2   11.80    9.30
   1 -15   2   15.70    5.20
   1 -15   2   -1.00    8.50
  -1 -15  -2   13.50    4.80
  -1 -15  -2   16.10    8.30
  -1 -15  -2   17.90   11.80
   1 -15   2   17.50    6.20
  -1 -15  -2   17.40   15.50
   1 -15   2    4.60    5.40
  -1 -15  -2   20.50    4.60
   1 -15   2   29.10   22.80
  -1  15  -2   14.60    7.60
   1  15   2   13.80    4.40
  -1  15  -2   19.00    6.00
   1  15   2   18.10    5.10
   1  15   2   12.80    6.30
  -1  15  -2   15.00    7.40
   1  15   2   29.00   21.00
  -1  15  -2  -17.60   22.10
   1  15   2   -5.20   13.90
  -1  15  -2   15.90    5.80
   3 -15   2 1112.39   50.79
   3 -15   2 1044.00   48.50
   3 -15   2  878.71   77.69
  -3 -15  -2 1057.29   51.19
  -3 -15  -2 1009.10   53.99
  -3 -15  -2 1095.39   70.69
   3 -15   2 1082.89   51.69
   3 -15   2 1027.30   77.09
  -3  15  -2  955.10   51.79
   3  15   2 1010.20   49.10
  -3  15  -2 1072.79   83.59
  -3  15  -2 1121.29   53.29
  -3  15  -2 1109.59   49.00
   3  15   2 1231.98   85.69
   3  15   2 1150.28   52.49
   3  15   2 1092.69   47.60
  -5 -15  -2    7.70    8.10
   5 -15   2   41.20   31.10
   5 -15   2   -0.60   16.40
  -5 -15  -2   13.20    8.70
   5 -15   2   10.30    7.20
   5 -15   2    5.10    7.80
  -5 -15  -2   61.89   29.00
   5 -15   2    6.00   36.70
   5 -15   2  -67.29   39.60
   5  15   2   21.20    8.80
   5  15   2  -10.00   27.20
  -5  15  -2   19.40    9.80
  -5  15  -2   10.50    5.20
  -5  15  -2    3.20    9.90
   5  15   2    9.20    5.50
   5  15   2    7.30   11.00
  -7 -15  -2  635.94   39.80
   7 -15   2  698.83   38.00
   7 -15   2  703.23   87.39
  -7 -15  -2  752.82   82.09
   7 -15   2  698.43   63.69
   7  15   2  761.72   78.29
  -7  15  -2  715.23   41.40
   7  15   2  663.53   34.00
   7  15   2  724.63   43.80
  -9 -15  -2   53.39   15.60
  -9 -15  -2   89.59   18.70
   9 -15   2   17.00   12.90
   9 -15   2   49.80   16.10
  -9  15  -2   33.60   19.20
   9  15   2   15.00   20.10
  -9  15  -2   50.59   18.10
 -10 -16   2   86.99   64.79
  10 -16  -2   21.10   11.80
 -10 -16   2    9.80   11.30
  10 -16  -2   23.30   15.50
  10  16  -2   24.20   23.80
  -8 -16   2 1048.80   53.19
   8 -16  -2 1123.49   53.89
   8 -16  -2 1101.99   55.19
  -8 -16   2 1104.09   57.39
   8 -16  -2 1209.78   89.99
   8 -16  -2 1144.89   82.09
  -8 -16   2 1235.68  101.19
  -8  16   2 1047.30   53.09
   8  16  -2 1149.19  101.79
  -8  16   2  943.01   50.19
  -6 -16   2    6.50   22.90
   6 -16  -2   26.20    8.20
   6 -16  -2  -20.10   23.00
   6 -16  -2   19.00    7.40
  -6 -16   2  -42.70   31.80
  -6 -16   2   20.60    9.80
   6 -16  -2   16.10   10.80
   6  16  -2    2.70   10.90
  -6  16   2    7.50    4.90
   6  16  -2   19.20   13.10
   6  16  -2   13.10   34.50
  -6  16   2    6.60    4.70
  -4 -16   2 1304.97   73.89
   4 -16  -2 1263.67   59.99
  -4 -16   2 1294.47   86.99
   4 -16  -2 1221.98   73.49
   4 -16  -2 1294.67   59.09
   4 -16  -2 1354.36   55.09
  -4 -16   2 1203.78   60.79
   4 -16  -2 1286.17   58.79
   4 -16  -2 1238.98   65.59
  -4  16   2 1351.26   85.39
   4  16  -2 1221.08   88.09
   4  16  -2 1330.67   64.99
  -2 -16   2   48.60   13.70
   2 -16  -2   53.39   16.20
  -2 -16   2   53.39   12.60
  -2 -16   2   32.90    8.60
  -2 -16   2   43.60    9.10
   2 -16  -2   54.49    7.90
   2 -16  -2   41.70    8.80
  -2 -16   2   39.80    7.50
   2 -16  -2   46.40    6.70
  -2 -16   2   21.50   24.70
   2 -16  -2   33.50    6.10
   2  16  -2   28.40   10.50
  -2  16   2   51.09    7.80
   2  16  -2   57.49   25.70
   2  16  -2   51.49   11.00
  -2  16   2   44.10    4.70
   2  16  -2   41.80    7.50
  -2  16   2   46.80   20.60
  -2  16   2   60.49   16.60
  -2  16   2   43.30    5.40
   2  16  -2   37.50   10.20
   0 -16   2  436.56   30.20
   0 -16  -2  543.95   41.70
   0 -16   2  545.55   26.90
   0 -16   2  569.44   52.49
   0 -16  -2  515.85   29.30
   0 -16   2  505.35   27.60
   0 -16   2  541.55   28.10
   0 -16  -2  537.85   25.90
   0 -16   2  514.65   30.10
   0 -16  -2  462.45   28.50
   0 -16  -2  530.75   39.00
   0 -16  -2  505.05   25.40
   0  16   2  532.25   50.19
   0  16   2  527.75   26.40
   0  16  -2  509.75   34.00
   0  16  -2  475.25   53.19
   0  16  -2  503.45   29.60
   0  16  -2  482.75   26.40
   0  16  -2  506.35   28.20
   0  16   2  483.45   25.30
   0  16  -2  503.05   28.20
   0  16   2  476.95   42.50
   2 -16   2   58.39    7.50
   2 -16   2   60.19   28.60
   2 -16   2   62.09    9.70
  -2 -16  -2   54.29   12.50
   2 -16   2   53.79   10.20
  -2 -16  -2   51.19   12.70
  -2 -16  -2   50.19   19.00
  -2 -16  -2   59.09    7.50
   2 -16   2   65.49   40.60
  -2  16  -2   63.19   12.30
   2  16   2   45.70    7.50
  -2  16  -2   56.39    8.20
  -2  16  -2   66.39   12.10
   2  16   2   64.49    9.80
   2  16   2   60.29    7.30
  -2  16  -2    6.00   29.90
   2  16   2   82.29   30.80
   4 -16   2  257.17   54.19
   4 -16   2  255.97   17.70
  -4 -16  -2  216.58   20.00
  -4 -16  -2  236.98   18.10
   4 -16   2  248.08   48.20
  -4 -16  -2  232.08   40.50
   4 -16   2  200.18   17.90
   4  16   2  263.97   21.70
  -4  16  -2  278.97   20.30
   4  16   2  227.58   17.10
   4  16   2  266.17   44.10
  -4  16  -2  224.78   14.70
   4  16   2  252.87   14.40
  -4  16  -2  159.38   48.80
   6 -16   2  163.98   18.30
  -6 -16  -2  167.88   20.10
  -6 -16  -2  156.68   19.40
   6 -16   2  185.88   49.10
   6 -16   2  104.39   25.40
   6 -16   2  237.48   54.89
   6 -16   2  185.28   17.30
  -6 -16  -2  109.69   40.50
   6  16   2  252.37   47.20
   6  16   2  164.68   20.10
  -6  16  -2  166.48   14.00
  -6  16  -2  171.38   20.60
   6  16   2  160.68   13.40
   8 -16   2   80.59   51.49
   8 -16   2  117.89   18.10
  -8 -16  -2  100.69   18.60
  -8 -16  -2  113.89   17.10
   8 -16   2  101.59   53.79
  -8  16  -2   75.69   20.60
   9 -17  -2  219.98   23.80
  -9 -17   2  142.69   63.69
   9 -17  -2  193.88   21.20
  -9 -17   2  178.88   23.70
  -9 -17   2  181.38   20.60
   9  17  -2  239.18   30.10
   9  17  -2  296.77   69.09
  -7 -17   2  -15.90   42.10
   7 -17  -2   18.40    8.30
  -7 -17   2   21.30   10.70
  -7 -17   2   13.40   23.40
   7 -17  -2   -2.90   31.60
   7 -17  -2    7.10    9.80
  -7  17   2    3.30    5.20
   7  17  -2    5.30   12.80
  -7  17   2   10.10    7.80
   7  17  -2   12.20   14.50
   7  17  -2   -7.70   49.99
  -5 -17   2  447.46   59.39
   5 -17  -2  434.86   35.80
   5 -17  -2  445.56   26.30
   5 -17  -2  488.35   29.40
  -5 -17   2  511.55   45.00
   5 -17  -2  461.35   45.80
  -5 -17   2  477.05   29.50
   5 -17  -2  474.05   27.00
   5  17  -2  474.65   34.50
   5  17  -2  552.84   63.79
   3 -17  -2   16.30    4.80
   3 -17  -2    4.20    8.30
  -3 -17   2    3.20    8.10
  -3 -17   2    8.70    6.00
  -3 -17   2   21.70   29.50
   3 -17  -2   -3.00   17.10
  -3 -17   2   40.70   19.80
   3 -17  -2   10.20    5.30
   3 -17  -2   17.80    5.70
  -3 -17   2   27.70   11.30
   3  17  -2   -4.10   27.10
  -3  17   2   18.60    7.40
  -3  17   2    4.80    3.20
   3  17  -2   19.50    9.90
  -3  17   2   18.40   24.60
   3  17  -2   -3.30   10.50
  -3  17   2    8.10    3.60
  -1 -17   2  574.64   31.50
  -1 -17   2  531.25   40.30
  -1 -17   2  616.04   56.69
  -1 -17   2  670.73   32.10
   1 -17  -2  575.74   29.30
   1 -17  -2  565.84   32.10
   1 -17  -2  596.74   29.60
  -1 -17   2  594.24   31.10
   1 -17  -2  548.85   31.10
   1 -17  -2  615.04   45.70
  -1  17   2  576.24   27.50
  -1  17   2  584.54   29.60
   1  17  -2  602.94   32.70
   1  17  -2  641.74   59.69
  -1  17   2  529.85   47.10
  -1  17   2  624.04   28.80
   1  17  -2  627.24   34.80
   1  17  -2  534.15   32.20
  -1  17   2  532.85   47.90
   1 -17   2  133.09   13.10
  -1 -17  -2  155.98   11.90
   1 -17   2  149.39   13.20
  -1 -17  -2  141.09   15.90
  -1 -17  -2  145.79   11.60
   1 -17   2  123.49   32.00
  -1 -17  -2  177.68   28.10
  -1 -17  -2  138.99   19.90
   1 -17   2  151.58   12.60
  -1 -17  -2  114.89   15.20
  -1  17  -2  138.29   13.30
   1  17   2  148.59   11.20
   1  17   2  152.68   11.60
  -1  17  -2  118.29   14.80
   1  17   2  175.18   13.40
  -1  17  -2  140.39   15.20
   1  17   2  110.59   31.10
   1  17   2  157.48   29.70
  -1  17  -2  172.98   36.00
  -3 -17  -2  507.65   28.50
   3 -17   2  506.35   29.50
   3 -17   2  563.84   27.70
  -3 -17  -2  512.25   30.20
  -3 -17  -2  538.15   52.19
   3 -17   2  564.74   61.49
   3 -17   2  550.94   78.19
   3 -17   2  519.05   30.30
   3  17   2  674.93   67.09
   3  17   2  552.24   26.70
  -3  17  -2  571.54   28.50
  -3  17  -2  575.54   32.90
   3  17   2  537.75   31.50
   3  17   2  530.35   28.20
  -3  17  -2  565.94   69.59
   5 -17   2  208.48   51.79
  -5 -17  -2  195.88   39.70
   5 -17   2  155.58   15.30
   5 -17   2  106.89   41.10
  -5 -17  -2  177.68   17.10
  -5 -17  -2  163.68   18.20
   5 -17   2  159.18   16.90
  -5  17  -2  157.98   19.50
   5  17   2  176.68   43.40
   5  17   2  167.08   19.40
   5  17   2  149.19   12.70
  -5  17  -2  169.08   13.00
   7 -17   2  528.35   33.60
   7 -17   2  505.85   30.50
  -7 -17  -2  473.95   32.80
   7 -17   2  481.95   68.79
  -7  17  -2  467.35   24.10
  -7  17  -2  426.06   34.60
   7  17   2  546.15   38.40
  -9 -17  -2   68.49   16.50
   9 -17   2   55.59   15.70
   9 -17   2   77.59   19.00
  -9 -17  -2   86.59   19.90
  -9  17  -2   75.59   20.80
   9  17   2   37.40   23.20
 -10 -18   2  248.78   29.00
 -10 -18   2  272.47   26.20
  10 -18  -2  204.48   23.80
  10 -18  -2  253.27   29.10
  10  18  -2  302.07   37.40
  -8 -18   2   31.80   14.70
   8 -18  -2   15.50   10.60
  -8 -18   2  118.09   55.49
  -8 -18   2   18.50   11.30
   8 -18  -2   33.00   12.50
   8  18  -2   38.10   54.39
   8  18  -2    8.70   17.10
   8  18  -2   32.60   21.10
   6 -18  -2  622.54   60.19
   6 -18  -2  654.63   44.30
   6 -18  -2  647.04   35.70
  -6 -18   2  801.12   80.89
   6 -18  -2  617.14   34.70
  -6 -18   2  706.93   53.19
  -6 -18   2  678.93   38.10
   6  18  -2  658.73   44.30
   6  18  -2  593.24   78.19
   4 -18  -2    7.20    3.40
  -4 -18   2    5.90   22.00
  -4 -18   2   -8.50   32.00
   4 -18  -2   -4.60    6.30
   4 -18  -2    2.30    6.20
   4 -18  -2   16.50   21.40
   4 -18  -2  -13.40    9.70
   4  18  -2   11.40   10.60
   4  18  -2   68.29   33.80
  -4  18   2   -6.30   31.50
   4  18  -2   13.30   12.80
   2 -18  -2  274.97   21.30
   2 -18  -2  269.77   17.70
  -2 -18   2  290.47   18.90
  -2 -18   2  275.27   20.40
   2 -18  -2  256.27   17.40
   2 -18  -2  283.37   18.20
  -2 -18   2  258.47   45.10
   2 -18  -2  322.47   36.30
  -2  18   2  298.97   18.50
   2  18  -2  278.07   24.10
  -2  18   2  376.56   44.40
  -2  18   2  286.37   15.80
  -2  18   2  291.47   14.90
   2  18  -2  270.87   21.70
   2  18  -2  326.37   48.40
   0 -18   2  212.68   15.60
   0 -18  -2  148.69   16.80
   0 -18   2  176.38   15.20
   0 -18  -2  179.38   13.40
   0 -18  -2  159.58   12.80
   0 -18  -2  196.08   30.20
   0 -18  -2  188.78   27.00
   0 -18   2  163.58   15.00
   0 -18  -2  208.88   18.90
   0 -18   2  190.48   38.90
   0  18  -2  177.78   20.10
   0  18   2  197.68   15.60
   0  18   2  188.78   13.30
   0  18  -2  166.18   21.00
   0  18  -2  170.98   16.30
   0  18   2  213.18   36.40
   0  18  -2  226.98   41.60
   0  18   2  199.18   33.10
   0  18   2  164.78   12.30
   0  18  -2  189.98   17.80
   2 -18   2   24.10   28.90
  -2 -18  -2   14.30    6.00
   2 -18   2    2.80    6.80
  -2 -18  -2   41.50   21.30
   2 -18   2   16.20    6.50
  -2 -18  -2   18.40    6.40
   2 -18   2   13.60    7.50
  -2  18  -2   13.30    6.70
   2  18   2   34.70   33.40
   2  18   2   18.60    9.00
   2  18   2   23.00    5.80
  -2  18  -2   24.50   35.20
   2  18   2   22.40    6.90
   2  18   2   -2.10   25.00
  -2  18  -2   15.80    9.00
  -4 -18  -2   34.10   10.20
   4 -18   2   42.40   10.50
   4 -18   2   29.20   37.80
  -4 -18  -2   54.99   10.90
   4 -18   2   41.30    9.50
  -4 -18  -2   36.00   33.00
   4  18   2   22.20   32.10
   4  18   2   51.29   44.60
  -4  18  -2   38.60    7.70
   4  18   2   45.10    7.10
  -4  18  -2   29.20   43.40
   4  18   2   66.49   10.70
   4  18   2   22.70   12.30
  -4  18  -2   42.30   11.70
   6 -18   2   64.49   13.20
  -6 -18  -2   65.69   14.70
   6 -18   2   49.50   16.40
  -6 -18  -2  105.79   40.40
   6 -18   2   16.90   51.79
   6  18   2   44.00   17.10
   6  18   2   65.09    9.80
  -6  18  -2   50.29   15.50
   6  18   2   89.99   46.10
   8 -18   2   48.40   15.30
  -8 -18  -2   34.70   16.90
  -8 -18  -2   50.19   15.90
   8 -18   2   49.00   14.20
   8  18   2   32.90   20.30
  -8  18  -2   45.50   17.30
  -9 -19   2   -1.10   12.70
  -9 -19   2   14.50   18.10
   9 -19  -2    4.80   14.60
   9 -19  -2    6.20   12.20
   9  19  -2  -43.50   71.29
   9  19  -2   40.50   22.10
  -7 -19   2   34.10   26.60
   7 -19  -2  -13.80   57.39
   7 -19  -2   40.50   11.90
  -7 -19   2   16.40   13.70
  -7 -19   2   43.90   49.70
   7 -19  -2   24.50   10.30
   7  19  -2   34.60   17.30
   7  19  -2   48.10   52.69
   7  19  -2    9.00   15.20
   5 -19  -2   11.80    8.00
   5 -19  -2    7.50   25.30
   5 -19  -2   10.90    7.10
  -5 -19   2   20.80   40.50
  -5 -19   2   -6.50    9.60
  -5 -19   2    7.70   24.00
   5  19  -2    6.80   14.70
   5  19  -2    5.40   12.40
   5  19  -2   58.59   40.90
   3 -19  -2  108.59   14.70
  -3 -19   2  127.49   26.00
   3 -19  -2   83.29   10.60
   3 -19  -2   65.79    9.30
  -3 -19   2   81.79   37.30
  -3 -19   2   78.39   10.60
  -3 -19   2   59.39   12.60
   3 -19  -2   68.89    8.50
   3 -19  -2   61.69   23.10
  -3  19   2   62.49    7.10
  -3  19   2   14.60   31.50
   3  19  -2   42.80   13.40
   3  19  -2   72.39   36.50
  -3  19   2   71.39    7.00
   3  19  -2  108.39   17.50
   1 -19  -2   72.09   23.50
   1 -19  -2  107.19   14.90
  -1 -19   2  101.29   13.20
   1 -19  -2  104.09   11.00
  -1 -19   2  108.89   15.20
  -1 -19   2  147.89   38.30
   1 -19  -2   86.19   12.30
   1 -19  -2  100.19   11.40
  -1 -19   2   95.59   11.60
  -1  19   2  102.49   10.90
   1  19  -2   88.49   13.40
  -1  19   2   84.39   10.60
   1  19  -2   93.79   14.90
  -1  19   2   61.39   26.20
  -1  19   2   90.89   10.70
  -1  19   2   67.09   29.60
   1  19  -2   87.49   33.90
   1 -19   2   33.40    8.50
  -1 -19  -2   45.60    8.10
  -1 -19  -2   54.19   16.20
  -1 -19  -2   46.30    8.10
   1 -19   2   31.90    8.70
   1 -19   2   39.80    8.50
   1 -19   2   78.69   34.30
  -1 -19  -2   46.40   22.80
   1  19   2   60.19    9.50
  -1  19  -2   15.00   35.90
  -1  19  -2   28.10    8.80
   1  19   2   -0.90   31.20
   1  19   2   60.09    8.50
   1  19   2   37.10   24.80
   1  19   2   49.20    7.80
  -1  19  -2   24.50   11.30
   3 -19   2  143.09   43.20
  -3 -19  -2  113.59   13.00
   3 -19   2  126.19   14.10
   3 -19   2  129.19   12.60
   3 -19   2  121.39   14.80
  -3 -19  -2  121.09   14.30
  -3 -19  -2  112.79   33.90
  -3  19  -2  126.89   17.10
   3  19   2  125.29   11.40
  -3  19  -2  124.49   13.50
   3  19   2  118.79   14.60
   3  19   2  168.38   47.80
   3  19   2  155.48   17.10
  -3  19  -2  149.69   47.70
  -5 -19  -2  119.89   36.80
  -5 -19  -2  124.79   17.40
   5 -19   2  146.79   49.80
   5 -19   2  105.49   15.40
  -5 -19  -2  125.59   15.90
  -5  19  -2   91.49   12.30
   5  19   2  149.39   13.30
   5  19   2   70.09   54.69
   5  19   2  120.39   18.60
   5  19   2  193.38   45.00
  -5  19  -2  122.49   18.40
   7 -19   2   97.89   55.99
   7 -19   2   63.89   14.70
  -7 -19  -2   70.89   15.70
  -7 -19  -2   88.89   16.80
   7 -19   2  100.69   17.20
  -8 -20   2  123.09   90.89
  -8 -20   2   38.30   15.20
   8 -20  -2    6.50   12.60
  -8 -20   2   39.60   13.10
   8  20  -2   15.10   62.59
   8  20  -2    3.20   22.50
   8  20  -2   -9.00   19.90
  -6 -20   2    6.60   26.00
   6 -20  -2   -8.90   32.10
  -6 -20   2   16.80   11.10
   6 -20  -2    2.70   13.60
   6 -20  -2   -2.40    9.50
  -6 -20   2   29.00   45.90
   6 -20  -2   49.99   32.40
   6  20  -2   41.60   50.39
   6  20  -2   24.00   16.50
   4 -20  -2   -5.20    4.60
   4 -20  -2   -8.90   25.30
   4 -20  -2    5.70    8.00
   4 -20  -2    5.70    6.90
  -4 -20   2  -46.10   36.80
  -4 -20   2  -13.40    9.50
  -4 -20   2  -18.90   24.90
  -4  20   2  -14.00   39.80
   4  20  -2    4.20   13.10
   4  20  -2  -39.90   38.00
   4  20  -2   15.90   12.80
  -2 -20   2   -2.60    6.70
  -2 -20   2   13.20    9.80
   2 -20  -2    4.80    7.10
   2 -20  -2   18.10    7.50
  -2 -20   2   26.50   36.10
   2 -20  -2   -7.10   12.50
  -2 -20   2   12.20   22.30
   2 -20  -2    7.30   23.90
   2 -20  -2   -8.80    6.40
   2  20  -2   39.70   39.20
  -2  20   2   -2.30    5.90
  -2  20   2   -4.30   32.40
   2  20  -2    4.00   10.80
   2  20  -2   -2.00   11.50
  -2  20   2   13.70    5.30
   0 -20   2  -16.70   32.30
   0 -20  -2   -1.40   22.30
   0 -20   2   13.40    7.70
   0 -20   2   -1.20    8.50
   0 -20  -2   10.40   12.00
   0 -20  -2   39.50   23.90
   0 -20  -2   -1.50    6.50
   0 -20   2    6.40    8.40
   0 -20  -2    5.30    6.30
   0  20   2   -7.40    7.40
   0  20  -2   -1.40   10.00
   0  20  -2   18.80   36.40
   0  20  -2   -2.00    9.10
   0  20   2   46.70   28.40
   0  20   2   -6.70    5.90
   0  20   2  -13.90   26.00
   0  20   2   -2.60    7.50
  -2 -20  -2   17.30    7.80
   2 -20   2   20.30    8.10
   2 -20   2    4.90    9.20
  -2 -20  -2   28.10   27.00
   2 -20   2   38.90   34.60
  -2 -20  -2    3.10    8.90
   2 -20   2    2.90    7.40
  -2 -20  -2   -0.10    7.00
   2  20   2    7.30    9.80
  -2  20  -2   27.40   11.60
   2  20   2  -11.70   37.30
   2  20   2   22.90    7.50
   2  20   2    6.60    7.90
  -2  20  -2  -35.80   40.10
   2  20   2  -19.00   31.10
  -2  20  -2    3.40    8.40
  -4 -20  -2    5.20    9.80
  -4 -20  -2  -35.30   33.20
   4 -20   2   13.40   14.30
   4 -20   2   -8.40    9.40
  -4 -20  -2   17.60    9.70
   4 -20   2  -17.00   42.10
   4  20   2   31.90   48.90
   4  20   2   -2.90   11.00
  -4  20  -2   -2.70   12.30
   4  20   2    1.10   13.00
   4  20   2   10.40    7.60
  -4  20  -2    7.80    8.10
  -4  20  -2   11.50   51.99
   4  20   2  -16.50   34.70
  -6 -20  -2    2.50   13.60
  -6 -20  -2    5.80   12.20
   6 -20   2   87.19   56.49
   6 -20   2   20.70   11.20
   6 -20   2   -6.50   11.10
   6  20   2 -122.49   87.39
   6  20   2   -1.50   16.40
  -6  20  -2   -8.70   15.40
   8 -20   2  -11.00   17.50
   8 -20   2   16.30   15.00
  -8 -20  -2   32.80   19.80
  -8 -20  -2   -2.70   16.90
   8  20   2   58.49   22.30
  -8  20  -2  -21.50   20.60
  -7 -21   2   32.30   15.20
   7 -21  -2   42.40   11.90
   7  21  -2 -100.39   58.59
   7  21  -2   71.29   23.00
   7  21  -2    7.70   17.60
  -5 -21   2   88.89   48.10
  -5 -21   2  -12.60   10.70
   5 -21  -2   16.00    9.20
  -5 -21   2  102.89   31.70
   5 -21  -2   26.20   33.40
   5 -21  -2   70.39   35.00
   5 -21  -2   25.70   10.20
   5  21  -2   13.60   15.50
   5  21  -2    2.10   46.80
  -3 -21   2   59.99   28.30
  -3 -21   2   42.60   10.50
   3 -21  -2   72.19    9.30
  -3 -21   2   18.70   40.40
   3 -21  -2   53.89    9.50
  -3 -21   2   45.70   12.40
   3 -21  -2   69.09   10.90
   3 -21  -2   37.40   26.90
   3  21  -2   53.19   15.10
  -3  21   2   32.10   38.00
   3  21  -2   86.59   17.00
   3  21  -2  126.19   46.00
   1 -21  -2   38.20    8.70
  -1 -21   2   44.50    9.90
   1 -21  -2   28.80    8.20
  -1 -21   2   47.90   10.70
  -1 -21   2   12.00   37.10
   1 -21  -2   53.59   25.70
   1 -21  -2   33.60   11.00
   1  21  -2   23.80   13.30
   1  21  -2  -18.20   22.00
  -1  21   2   17.20   25.80
   1  21  -2   11.90   11.20
   1  21  -2   24.30   37.40
  -1  21   2   46.00   32.60
  -1 -21  -2   17.10   21.60
  -1 -21  -2   37.90    8.90
   1 -21   2   53.59   38.80
   1 -21   2   28.10    9.60
  -1 -21  -2   45.90    8.90
   1 -21   2   37.90    9.90
  -1 -21  -2   54.99   28.30
   1 -21   2   20.10   10.30
   1  21   2   12.50   35.30
  -1  21  -2   20.90   10.00
   1  21   2   40.20    8.10
  -1  21  -2  112.29   45.10
   1  21   2   44.20   10.60
  -1  21  -2   39.00   12.30
   1  21   2   54.09    9.40
   1  21   2   62.79   31.00
  -3 -21  -2   29.60   33.20
   3 -21   2   20.60    8.50
  -3 -21  -2   19.70   10.80
   3 -21   2   49.20   42.70
  -3 -21  -2   11.20    9.60
   3 -21   2    8.70   10.20
   3 -21   2   18.10   10.40
  -3  21  -2  -47.60   47.20
   3  21   2    5.50    8.10
   3  21   2   25.90   12.80
  -3  21  -2   22.80    9.80
   3  21   2   27.60   45.60
  -3  21  -2   16.60   12.60
   3  21   2    8.70   10.40
   5 -21   2   33.80   11.30
  -5 -21  -2   19.90   13.80
   5 -21   2   46.70   13.90
  -5 -21  -2   40.70   12.60
   5 -21   2 -101.69   49.70
  -5  21  -2   41.80    9.20
  -5  21  -2   31.00   14.40
   5  21   2   41.80   61.69
   5  21   2   21.60   16.40
  -7 -21  -2    6.30   16.10
  -7 -21  -2   43.70   17.60
   7 -21   2   23.70   16.50
   7 -21   2   40.40   14.00
   7  21   2    3.50   82.89
   7  21   2  -21.10   19.30
  -7  21  -2   28.40   18.70
   8 -22  -2   85.79   18.30
  -8 -22   2  132.09   20.40
  -8 -22   2   38.30   16.20
   8 -22  -2   85.69   15.10
   8  22  -2    8.50   25.20
  -6 -22   2  139.69   18.10
   6 -22  -2  162.58   18.90
   6 -22  -2  137.49   16.30
  -6 -22   2  153.98   60.09
  -6 -22   2  146.49   33.20
   6  22  -2  129.09   26.00
   6  22  -2  151.58   69.99
   4 -22  -2   16.80   29.40
  -4 -22   2  -11.10   28.20
  -4 -22   2   86.29   46.40
   4 -22  -2   -9.70    8.70
  -4 -22   2  -12.20   12.60
   4 -22  -2   -1.10    7.90
   4  22  -2  -15.20   46.40
   4  22  -2   -4.80   14.20
  -4  22   2    3.10   45.80
   4  22  -2   -0.20   13.30
   2 -22  -2  457.45   26.60
   2 -22  -2  451.05   27.20
  -2 -22   2  462.85   68.39
   2 -22  -2  426.26   52.89
   2 -22  -2  403.56   26.70
  -2 -22   2  435.76   27.30
  -2 -22   2  481.15   30.00
  -2 -22   2  516.25   51.79
   2  22  -2  427.26   32.40
   2  22  -2  521.75   71.99
  -2  22   2  427.46   57.89
  -2  22   2  468.55   23.10
  -2  22   2  443.26   22.20
   0 -22  -2   44.90   30.00
   0 -22   2   40.90   10.70
   0 -22   2   49.70   11.40
   0 -22  -2   13.90   27.60
   0 -22  -2   53.89    9.60
   0 -22  -2   54.69   10.00
   0 -22   2  121.79   44.80
   0  22   2   34.90    9.60
   0  22   2   39.10   33.20
   0  22  -2  -16.60   42.50
   0  22  -2   18.80   11.70
   0  22  -2   25.70   12.80
   0  22   2   22.20   35.80
   0  22   2   52.99    8.50
   2 -22   2  638.24   35.00
   2 -22   2  635.84   36.50
  -2 -22  -2  629.94   31.20
   2 -22   2  639.34   77.59
  -2 -22  -2  688.53   65.89
  -2 -22  -2  674.03   35.30
   2 -22   2  616.54   43.80
  -2  22  -2  586.54   36.20
  -2  22  -2  705.03   94.09
   2  22   2  572.74   74.79
   2  22   2  561.94   74.89
   2  22   2  684.13   36.90
   2  22   2  642.84   33.70
  -2  22  -2  620.04   40.40
   4 -22   2   15.00   10.80
   4 -22   2    7.50   10.80
   4  22   2  -73.19   45.20
  -4  22  -2   -4.60   66.19
  -4  22  -2   18.10    9.70
   4  22   2   11.50   58.09
  -4  22  -2   13.40   14.10
   4  22   2   32.70   14.90
  -6 -22  -2  163.08   22.20
  -6 -22  -2  160.38   21.30
   6 -22   2  161.58   20.00
   6 -22   2  132.19   19.60
   6  22   2  257.17   79.89
   6  22   2  152.48   23.90
  -6  22  -2  159.98   27.40
   7 -23  -2   75.19   14.10
  -7 -23   2   86.39   18.20
   7 -23  -2  105.69   17.70
   7  23  -2   78.49   26.20
   7  23  -2   30.90   21.40
  -5 -23   2   63.09   33.70
  -5 -23   2   -4.70   12.00
   5 -23  -2    6.40   10.90
   5 -23  -2   21.90   10.70
  -5 -23   2  -66.69   50.39
   5  23  -2   22.50   59.79
   5  23  -2   11.50   19.90
   5  23  -2    2.80   15.70
   3 -23  -2  271.07   42.90
   3 -23  -2  226.98   18.80
  -3 -23   2  245.48   19.60
  -3 -23   2  246.58   24.90
  -3 -23   2  272.77   60.09
   3 -23  -2  232.98   20.20
  -3 -23   2  256.27   42.70
  -3  23   2  258.57   58.89
   3  23  -2  242.38   59.89
   3  23  -2  250.07   27.80
   3  23  -2  204.78   27.20
  -1 -23   2    0.70   10.20
  -1 -23   2  -52.09   45.50
   1 -23  -2   21.40   12.30
  -1 -23   2   14.60   10.00
   1 -23  -2   -3.50   29.60
   1 -23  -2  -15.20   40.10
   1 -23  -2   16.70    8.50
   1 -23  -2    5.30    8.40
   1  23  -2   24.50   46.20
   1  23  -2   22.10   15.60
  -1  23   2   -6.70   37.80
   1  23  -2  -19.40   12.80
  -1  23   2   -4.20   23.60
   1  23  -2    5.40   23.90
  -1 -23  -2  416.16   25.40
  -1 -23  -2  419.66   53.99
   1 -23   2  306.47   56.69
   1 -23   2  275.57   34.40
  -1 -23  -2  418.46   24.90
  -1  23  -2  350.56   31.00
  -1  23  -2  332.67   67.59
   1  23   2  445.96   26.70
   1  23   2  388.46   56.79
   1  23   2  338.37   54.39
   3 -23   2   25.20   12.50
  -3 -23  -2   -3.30   10.40
   3 -23   2   26.90   10.90
  -3 -23  -2    2.80   11.60
  -3  23  -2   15.60   14.70
   3  23   2    7.10   14.20
  -3  23  -2   60.29   66.79
  -3  23  -2   10.30   11.20
   3  23   2   35.40   53.69
  -5 -23  -2  428.26   31.40
   5 -23   2  407.56   29.50
  -5 -23  -2  424.86   33.80
   5 -23   2  467.25   33.50
   5  23   2  437.16   36.60
  -5  23  -2  363.26   38.30
   5  23   2  543.75   92.19
  -6 -24   2  513.25   35.80
   6 -24  -2  504.15   31.90
   6  24  -2  488.55   43.00
   4 -24  -2   11.90   10.70
   4 -24  -2    0.60    8.90
  -4 -24   2   11.40   13.50
  -4 -24   2   28.70   35.90
  -4 -24   2    5.50   11.40
   4  24  -2 -139.99   53.59
   4  24  -2  -14.80   16.20
   4  24  -2   16.10   17.70
   2 -24  -2  473.35   28.00
  -2 -24   2  446.66   55.09
  -2 -24   2  475.25   71.99
  -2 -24   2  415.56   31.00
  -2 -24   2  433.46   28.20
   2 -24  -2  419.46   27.30
   2 -24  -2  459.45   61.89
   2  24  -2  345.97   33.40
   2  24  -2  362.36   67.19
  -2  24   2  498.65   71.79
  -2  24   2  449.16   21.70
   2  24  -2  533.65   37.70
   0 -24  -2   44.10   33.00
   0 -24  -2   39.70   11.00
   0 -24   2   24.80   12.20
   0 -24   2   41.10   10.60
   0 -24   2  123.09   52.29
   0 -24  -2   43.30    9.90
   0  24  -2   39.60   14.20
   0  24   2   33.30   10.70
   0  24  -2   52.19   16.90
   0  24  -2  -37.60   51.79
   0  24   2   45.40   47.50
   0  24   2   86.99   38.80
  -2 -24  -2  287.87   23.50
   2 -24   2  288.37   23.00
   2 -24   2  280.67   23.70
  -2  24  -2  229.98   24.90
  -2  24  -2  217.68   71.09
  -2  24  -2  245.38   28.90
   2  24   2  264.57   59.89
   2  24   2  320.57   26.30
   4 -24   2   67.89   14.80
   4 -24   2   69.79   15.30
  -4 -24  -2   64.29   15.20
   4  24   2  247.98   72.69
  -4  24  -2   64.19   18.80
  -4  24  -2   49.30   13.50
   4  24   2   49.00   18.00
  -6 -24  -2  139.19   22.60
  -6 -24  -2  163.48   23.20
  -5 -25   2   -9.70   14.00
   5 -25  -2   -8.90   11.60
   5  25  -2   58.19   23.60
   5  25  -2  -25.50   18.40
   3 -25  -2  348.67   25.00
  -3 -25   2  328.57   24.40
  -3 -25   2  327.47   30.70
   3 -25  -2  338.97   25.90
  -3 -25   2  296.17   48.10
   3  25  -2  392.26   36.60
   3  25  -2  273.27   31.00
   1 -25  -2   64.99   12.00
  -1 -25   2   53.39   12.20
   1 -25  -2   67.79   12.50
  -1 -25   2   50.19   14.70
   1  25  -2   77.69   20.00
   1  25  -2   40.40   15.60
   1  25  -2  -57.09   59.59
  -1 -25  -2  360.16   24.10
   1 -25   2  371.76   26.60
  -1 -25  -2  303.07   25.00
   1 -25   2  366.56   25.90
  -1  25  -2  313.67   32.20
   1  25   2  331.97   58.29
  -1  25  -2  252.67   28.30
   1  25   2  330.57   26.00
   3 -25   2  160.08   19.20
   3 -25   2  124.69   17.40
  -3 -25  -2  124.69   19.10
  -3 -25  -2  114.59   17.70
   3  25   2   65.29   60.49
  -3  25  -2   81.49   16.30
  -3  25  -2  112.49   25.00
   3  25   2  145.69   20.50
   5 -25   2  276.17   26.80
  -5 -25  -2  283.47   30.00
   5 -25   2  346.27   29.20
  -5 -25  -2  310.77   32.20
   5  25   2  252.47  105.49
   5  25   2  346.97   36.30
  -5  25  -2  268.27   30.70
   4 -26  -2  247.78   23.60
  -4 -26   2  264.87   28.30
   4  26  -2  233.58   30.60
   4  26  -2  172.38   28.90
  -2 -26   2   -4.70   15.00
  -2 -26   2   -7.30   38.00
   2 -26  -2   27.00   11.90
  -2 -26   2   30.20   12.40
   2 -26  -2   21.20   10.90
   2  26  -2   14.70   20.10
   2  26  -2   22.10   16.80
   0 -26   2   23.80   13.50
   0 -26  -2    5.00   11.60
   0 -26   2   46.30   14.40
   0  26  -2   27.30   16.10
   0  26  -2    2.70   23.10
   2 -26   2   18.50   12.90
   2 -26   2   10.90   12.80
  -2 -26  -2   33.50   13.50
  -2  26  -2  -14.40   14.70
  -2  26  -2   19.80   25.20
   2  26   2   35.00   15.90
   2  26   2   13.80   59.39
   4 -26   2   13.60   13.90
   4 -26   2  -16.60   15.50
  -4 -26  -2    9.00   14.90
   4  26   2   87.09   76.99
   4  26   2   40.80   20.20
  -4  26  -2   21.70   20.60
  -3 -27   2   37.40   61.59
  -3 -27   2   49.50   13.40
   3 -27  -2   53.59   14.00
  -3 -27   2   51.79   18.40
   3  27  -2   47.80   19.80
   3  27  -2  103.19   25.10
   1 -27  -2   57.99   13.70
   1 -27  -2   49.40   12.70
  -1 -27   2   58.59   13.50
  -1 -27   2   49.30   15.80
   1  27  -2   74.59   22.70
   1  27  -2   64.29   20.30
  -1 -27  -2  177.28   19.30
  -1 -27  -2  173.38   20.50
   1 -27   2  175.18   21.60
   1 -27   2  167.68   20.80
  -1  27  -2  126.59   22.40
  -1  27  -2  172.48   26.70
   3 -27   2   62.29   16.20
   3 -27   2   67.39   18.70
  -3 -27  -2   45.40   17.00
   3  27   2   55.49   70.89
  -3  27  -2   52.49   22.60
  -2 -28   2   69.69   46.60
  -2 -28   2   27.70   15.30
   2 -28  -2   33.90   13.80
  -2 -28   2   25.00   17.50
   2 -28  -2   20.50   14.60
   2  28  -2   20.60   21.00
   2  28  -2   30.80   23.90
   0 -28  -2   20.40   14.20
   0 -28   2   53.09   14.40
   0 -28  -2   41.80   14.10
   0  28  -2   50.19   23.90
 -12   0   3    1.80   67.69
  12   0  -3    5.30   18.90
  12   0  -3   -1.50   11.90
 -12   0   3   21.40   14.70
 -10   0   3  -13.10   16.20
 -10   0   3  -13.50   30.80
 -10   0   3   -5.90    8.20
 -10   0   3   -1.60    8.60
 -10   0   3   98.69   43.70
  10   0  -3    3.50   12.00
  -8   0   3  -14.30   27.40
   8   0  -3  -11.60   17.30
  -8   0   3   -3.10    5.20
  -8   0   3  -36.90   17.50
  -8   0   3    2.90    5.40
   8   0  -3    1.80    9.00
  -8   0   3   -9.30    8.20
   8   0  -3  -28.70   35.60
   8   0  -3    6.40    7.10
   8   0  -3    5.80    7.60
  -6   0   3   43.10   20.80
  -6   0   3  -13.00   11.20
  -6   0   3    0.60    3.40
   6   0  -3   -9.40   11.50
   6   0  -3    5.50    6.20
   6   0  -3   -2.40   20.40
  -6   0   3   -1.80    4.90
   6   0  -3    1.00    4.50
   6   0  -3    2.40    4.00
  -4   0   3    0.30    2.30
  -4   0   3   -0.70    2.10
   4   0  -3    2.90   11.60
   4   0  -3    8.40    7.70
  -4   0   3   -0.10   11.20
  -4   0   3    7.90   12.00
  -4   0   3    5.70    7.40
   4   0  -3    2.20    3.40
   4   0  -3  -12.40   13.20
  -4   0   3    0.30    1.90
   4   0  -3    2.70    2.80
   4   0  -3    1.30    2.20
   2   0  -3    3.00    4.40
  -2   0   3   16.40   11.70
   2   0  -3    1.80    1.50
  -2   0   3   -6.70    9.20
   2   0  -3    2.90    2.30
   2   0  -3   13.70    9.80
   2   0  -3    5.90   11.40
   2   0  -3    3.00    6.70
  -2   0   3    1.80    1.40
  -2   0   3    3.40    5.40
   2   0  -3    1.00    1.10
   2   0  -3   -0.30    1.20
  -2   0   3  -15.90    6.90
   0   0   3   -0.70    1.50
   0   0  -3    1.10    1.40
   0   0  -3   -5.30   11.50
   0   0  -3    2.20    2.30
   0   0  -3    2.80    3.90
   0   0   3   -0.20    1.50
   0   0   3   15.40   13.90
   0   0  -3    3.80    2.10
   0   0  -3   -2.50    1.60
   0   0  -3    5.00    2.30
   0   0   3    5.00    7.40
   0   0   3   -3.50    4.70
   0   0   3    7.20    7.70
  -2   0  -3    0.00    1.30
   2   0   3    0.90    8.20
  -2   0  -3   -4.10    3.00
   2   0   3   -4.90   20.00
  -2   0  -3    3.60    3.10
   2   0   3    2.90    1.50
  -2   0  -3   -4.50    2.50
   2   0   3   -5.40    2.70
  -2   0  -3    2.90    2.70
   2   0   3    1.80    2.80
   4   0   3   28.60   13.80
   4   0   3  -37.80   21.60
  -4   0  -3   12.80    6.30
   4   0   3   -2.00    4.40
  -4   0  -3   11.60    5.10
   4   0   3   -4.80    4.50
  -4   0  -3   11.70   15.90
  -4   0  -3   -0.30    4.00
   4   0   3   -0.60    2.40
  -4   0  -3   -3.00    8.70
   4   0   3   -7.00    3.90
  -6   0  -3  -10.20    6.00
   6   0   3   -1.70   21.00
  -6   0  -3  -19.90   25.40
   6   0   3    6.10    3.90
   6   0   3   17.60    7.90
  -6   0  -3    0.30    5.60
   6   0   3   -1.40    7.10
  -6   0  -3    9.20   17.20
   8   0   3   -3.20   34.30
  -8   0  -3   12.00   28.80
  -8   0  -3  -18.50   10.30
   8   0   3    8.60   11.50
  -8   0  -3    4.30    8.20
   8   0   3    3.40    6.50
  -8   0  -3    6.40   43.80
 -10   0  -3   21.20   14.80
  10   0   3   20.10   19.60
 -10   0  -3   -0.40   12.60
 -10   0  -3  -68.39   46.80
  10   0   3   76.99   53.99
 -10   0  -3   88.79   70.39
  11  -1  -3   35.90   42.00
  11  -1  -3  -11.90   10.30
 -11  -1   3   50.79   42.70
 -11  -1   3    7.30   11.10
 -11  -1   3   92.89   50.49
  11  -1  -3  -25.80   14.30
 -11   1   3   49.20   56.79
  11   1  -3    0.60   42.20
 -11   1   3    4.80   10.80
 -11   1   3  -36.70   42.90
  -9  -1   3  151.38   31.80
  -9  -1   3  140.59   14.10
  -9  -1   3  125.49   16.50
  -9  -1   3  116.39   13.70
   9  -1  -3  129.09   29.70
  -9  -1   3   70.99   38.40
   9  -1  -3  120.99   18.10
  -9   1   3  170.18   44.40
   9   1  -3   84.59   13.90
  -9   1   3  154.18   16.80
  -9   1   3  126.29   12.20
   9   1  -3  133.49   18.10
   9   1  -3  187.68   35.60
  -9   1   3  127.69   13.10
  -9   1   3  105.49   29.30
  -7  -1   3   67.39   10.00
  -7  -1   3   50.49   25.10
  -7  -1   3   75.89    8.70
   7  -1  -3   57.29    7.50
   7  -1  -3   51.79    8.40
  -7  -1   3   65.39    7.50
   7  -1  -3   69.79   11.00
   7  -1  -3   57.09   18.10
   7  -1  -3   64.79   31.70
  -7   1   3   64.99    7.30
   7   1  -3   62.69    8.50
   7   1  -3  107.09   31.20
   7   1  -3   40.40    8.10
  -7   1   3   75.09    9.30
   7   1  -3   54.29   10.70
  -7   1   3   52.49    6.90
   7   1  -3   53.69   17.90
  -7   1   3   30.50   16.60
  -7   1   3   50.29   27.10
   5  -1  -3  144.79   18.00
   5  -1  -3  166.88    9.90
  -5  -1   3  177.08   10.70
  -5  -1   3  201.08   28.00
   5  -1  -3  170.48   12.60
   5  -1  -3  147.39   27.60
  -5  -1   3  163.08   11.00
  -5  -1   3  155.18    9.70
  -5  -1   3  189.28   27.50
   5  -1  -3  165.08   10.80
  -5  -1   3  163.48   20.80
  -5   1   3  135.19   26.10
   5   1  -3  156.38   10.30
  -5   1   3  159.28    9.00
  -5   1   3  145.29   25.80
   5   1  -3  140.29   26.20
   5   1  -3  153.98   13.10
  -5   1   3  164.08    9.80
  -5   1   3  157.38    9.60
   5   1  -3  150.08   21.60
   5   1  -3  168.28   11.40
  -5   1   3  169.98   19.50
  -3  -1   3   25.60   12.90
   3  -1  -3    6.20    2.30
   3  -1  -3   12.50   13.20
   3  -1  -3    2.80    1.90
   3  -1  -3    5.20    5.30
   3  -1  -3  -12.00   10.70
  -3  -1   3    4.30    6.70
   3  -1  -3    3.70    1.50
   3  -1  -3    2.30    1.00
  -3  -1   3    2.60    1.00
  -3  -1   3    4.20    1.50
  -3  -1   3    9.30   11.70
   3  -1  -3   -5.20    8.90
  -3  -1   3    2.30    2.00
  -3  -1   3   -0.90    2.00
   3   1  -3    4.40    2.60
  -3   1   3    2.60    2.30
   3   1  -3    0.30    5.80
   3   1  -3    3.90    2.70
   3   1  -3   -2.70   11.00
  -3   1   3   -5.30   11.20
   3   1  -3    5.30    2.10
   3   1  -3    3.20    1.20
   3   1  -3   -8.50   10.50
  -3   1   3   -3.30    4.90
  -1  -1   3    3.00    1.30
   1  -1  -3    2.70    5.20
   1  -1  -3   18.70   11.80
  -1  -1   3    2.30    2.30
  -1  -1   3    4.60    1.80
   1  -1  -3    4.40    1.90
   1  -1  -3   -4.80    6.70
   1  -1  -3    4.70    1.40
  -1  -1   3   17.10   11.50
   1  -1  -3    4.20    1.30
  -1  -1   3   -6.00    5.60
  -1  -1   3    5.00    1.60
  -1  -1   3    6.60    8.70
   1  -1  -3    4.90    2.50
  -1  -1   3   -7.60    5.10
   1   1  -3    4.60    2.30
  -1   1   3   -7.50    6.80
  -1   1   3    4.80    1.90
   1   1  -3    8.50   12.60
  -1   1   3   -1.40    4.50
   1   1  -3    1.70    1.80
   1   1  -3    8.80    2.70
  -1   1   3  -15.90   10.70
   1   1  -3    8.30    6.00
  -1   1   3   -5.50    7.30
   1   1  -3   -3.90    7.80
   1   1  -3    3.80    1.90
   1   1  -3    4.30    1.90
  -1  -1  -3   16.20    2.90
   1  -1   3   18.40    2.40
   1  -1   3   12.30    3.30
  -1  -1  -3   17.10    5.50
   1  -1   3   24.10   18.00
  -1  -1  -3    7.00    3.10
  -1  -1  -3    3.40   14.90
   1  -1   3   12.10    3.30
   1  -1   3   10.10   11.30
  -1  -1  -3   14.00    1.70
   1  -1   3   10.60    3.00
  -1  -1  -3   14.90    3.40
   1   1   3   14.60    1.80
  -1   1  -3  -14.90   13.90
   1   1   3   11.90    2.80
   1   1   3   14.50    7.50
   1   1   3   14.50    3.40
  -1   1  -3   21.70    3.80
   1   1   3   12.80   15.90
  -1   1  -3   16.90    3.90
  -1   1  -3   14.10    2.10
   1   1   3   13.70    2.70
  -1   1  -3   15.20    3.40
  -3  -1  -3  113.79   21.80
   3  -1   3   82.29    7.40
  -3  -1  -3   83.29    7.60
  -3  -1  -3  108.19   11.30
   3  -1   3   78.29   24.10
   3  -1   3   69.09    7.70
  -3  -1  -3   99.69    8.90
   3  -1   3   75.89    5.70
   3  -1   3   82.39   17.40
  -3  -1  -3   88.89    7.90
   3  -1   3   89.69    8.00
   3   1   3   97.39    8.60
   3   1   3  108.19   29.20
  -3   1  -3   87.19    5.70
   3   1   3   88.59    8.10
   3   1   3   82.19    5.20
  -3   1  -3   69.09    9.40
  -3   1  -3   74.89    8.30
   3   1   3   91.19    7.90
  -3   1  -3   81.59    9.40
  -3   1  -3   79.49    7.80
   3   1   3   71.99   16.40
   5  -1   3  208.08   12.10
  -5  -1  -3  233.88   25.30
  -5  -1  -3  181.48   33.20
   5  -1   3  190.78   15.20
   5  -1   3  213.08   16.90
   5  -1   3  185.88   15.20
   5  -1   3  262.97   32.70
  -5  -1  -3  197.58   15.00
  -5  -1  -3  206.98   14.60
  -5  -1  -3  209.78   17.20
   5  -1   3  277.97   46.90
   5   1   3  210.88   16.00
   5   1   3  193.58   31.20
   5   1   3  203.48   15.30
  -5   1  -3  178.18   23.30
   5   1   3  306.37   51.19
  -5   1  -3  204.78   15.40
  -5   1  -3  205.18   17.20
   5   1   3  187.48   14.80
  -5   1  -3  205.98   14.70
  -5   1  -3  195.78   35.80
   7  -1   3   58.09   29.00
  -7  -1  -3   26.50    7.70
   7  -1   3    9.90    5.50
  -7  -1  -3  -14.40   20.60
   7  -1   3   21.10   11.40
  -7  -1  -3   19.80    9.90
  -7  -1  -3    0.50   35.00
   7   1   3   18.40    9.80
  -7   1  -3   19.30    9.90
  -7   1  -3    6.20   21.70
  -7   1  -3   15.80    7.40
  -7   1  -3  -26.70   33.60
   7   1   3   17.60    5.40
   7   1   3   50.99   28.50
   9  -1   3   83.89   40.80
  -9  -1  -3   92.59   55.89
   9  -1   3   36.60    9.40
  -9  -1  -3   20.30   10.70
  -9  -1  -3   15.70   12.30
  -9  -1  -3   60.59   40.50
   9  -1   3   35.20   15.40
  -9   1  -3   25.40   10.70
   9   1   3   34.70    8.60
  -9   1  -3   44.30   86.79
   9   1   3   63.19   42.30
  -9   1  -3    6.40   38.90
   9   1   3   42.60   15.30
  -9   1  -3    6.60   12.10
 -11  -1  -3   33.70   18.30
  11  -1   3  -10.10   12.70
 -11  -1  -3   -5.50   15.50
  11   1   3   -2.30   12.40
 -11   1  -3    1.40   16.00
 -11   1  -3   19.80   20.20
  12  -2  -3   -0.80   12.90
 -12  -2   3  -21.20   57.29
 -12  -2   3   11.00   13.50
  12  -2  -3   21.50   19.40
  12   2  -3   19.00   12.70
  12   2  -3    3.70   18.10
 -12   2   3   -4.30   14.10
 -12   2   3   54.09   65.39
 -10  -2   3  129.59   39.40
  10  -2  -3  149.59   15.90
  10  -2  -3  157.28   19.80
 -10  -2   3  132.59   15.90
 -10  -2   3  148.29   18.40
 -10  -2   3  121.99   45.50
 -10   2   3  127.69   18.70
  10   2  -3  168.08   22.60
 -10   2   3  133.89   16.20
 -10   2   3  180.18   41.50
 -10   2   3  135.39   13.30
 -10   2   3  182.58   50.09
  -8  -2   3   -1.40    6.80
   8  -2  -3   12.90    7.30
  -8  -2   3   10.30    6.30
   8  -2  -3   16.90    9.20
   8  -2  -3   10.80    2.50
   8  -2  -3    5.60    6.50
  -8  -2   3    0.20   21.10
  -8  -2   3   24.30   10.50
  -8  -2   3   91.29   29.60
   8  -2  -3   -0.20   16.70
  -8   2   3    9.20    8.80
   8   2  -3   -0.60   10.40
   8   2  -3   22.90   21.10
  -8   2   3   -0.40   28.30
  -8   2   3   17.90    4.90
  -8   2   3    4.60   19.60
  -8   2   3    6.40    5.30
   8   2  -3   12.40    8.10
   8   2  -3   13.00   37.30
   6  -2  -3   44.10   14.80
  -6  -2   3   72.19    8.00
   6  -2  -3   63.19    3.60
   6  -2  -3   79.29   26.80
  -6  -2   3  107.99   24.60
   6  -2  -3   89.99   23.70
  -6  -2   3   68.59    6.90
   6  -2  -3   58.69    8.70
  -6  -2   3   86.69   10.10
  -6  -2   3   71.89   22.70
   6  -2  -3   58.49    7.00
   6  -2  -3   62.29    7.80
  -6  -2   3   46.90   16.80
  -6   2   3   79.89    8.00
  -6   2   3   69.09    6.20
   6   2  -3   66.19   10.30
  -6   2   3   18.60   22.10
   6   2  -3   72.79   17.40
   6   2  -3   60.09   23.00
   6   2  -3   65.09    8.00
  -6   2   3   79.29   15.60
  -6   2   3   57.99    6.10
   6   2  -3   64.69    8.50
   4  -2  -3   60.49   11.30
  -4  -2   3   75.59    6.70
   4  -2  -3   72.19    4.00
   4  -2  -3   71.19    5.70
  -4  -2   3   85.69   17.80
   4  -2  -3   66.09    5.10
  -4  -2   3   63.89   16.80
  -4  -2   3   80.99    6.70
   4  -2  -3  109.69   19.60
  -4  -2   3   72.79    5.60
   4  -2  -3   57.39   17.30
   4  -2  -3   70.19    6.80
  -4  -2   3   61.69   13.60
   4   2  -3   67.79    8.10
   4   2  -3   63.79    6.00
   4   2  -3   74.89   13.90
  -4   2   3   54.89   10.20
  -4   2   3   78.79    5.70
   4   2  -3   76.49   18.60
  -4   2   3   96.99   20.70
   4   2  -3   80.69    7.20
  -4   2   3   86.69   18.90
   2  -2  -3   82.39    5.90
   2  -2  -3   89.49    5.50
   2  -2  -3   85.89    3.90
  -2  -2   3   78.49   16.10
  -2  -2   3   81.49    6.50
  -2  -2   3   89.29    5.80
   2  -2  -3   92.59   18.40
  -2  -2   3   94.69    5.30
  -2  -2   3  102.89   14.10
   2  -2  -3  109.79   18.10
   2  -2  -3   88.79   15.30
  -2  -2   3   79.59    5.20
  -2  -2   3  107.29   14.00
   2  -2  -3   81.79    7.50
  -2   2   3   75.59   18.40
   2   2  -3  107.29   16.30
   2   2  -3   79.09   12.10
  -2   2   3   83.59   16.40
  -2   2   3   74.89   15.30
   2   2  -3   79.19    6.60
   2   2  -3   87.59    5.50
   2   2  -3   86.89    6.50
   2   2  -3   85.49    5.60
  -2   2   3   79.59    7.60
   2   2  -3   78.79    6.50
   2   2  -3   88.19   16.90
   0  -2  -3   99.99    6.90
   0  -2  -3   95.09    5.70
   0  -2   3  116.29   16.50
   0  -2   3   87.69    7.00
   0  -2   3   93.99   14.90
   0  -2  -3   94.59    5.70
   0  -2  -3   96.19    5.30
   0  -2   3   89.39    6.30
   0  -2   3  101.89    6.40
   0  -2   3  135.09   21.60
   0  -2   3   97.79    6.50
   0  -2   3  108.19    9.00
   0  -2  -3   75.99   18.20
   0  -2  -3  127.19   13.50
   0  -2  -3  111.29   13.10
   0   2   3   88.39   22.10
   0   2  -3   96.69    6.80
   0   2  -3  102.39    6.70
   0   2  -3   88.49   15.20
   0   2   3  100.19    4.80
   0   2  -3   94.99    6.90
   0   2   3  101.39   10.60
   0   2   3   90.99   13.60
   0   2  -3   91.79   18.70
   0   2   3   97.29   14.50
   0   2  -3   96.19    6.00
   0   2   3   93.69    4.90
   0   2  -3   83.59    7.10
   0   2   3   92.29    7.00
  -2  -2  -3    3.40    3.80
  -2  -2  -3    3.60    3.50
   2  -2   3   -0.50   10.10
   2  -2   3    2.10    3.50
   2  -2   3  -13.00   14.00
   2  -2   3    3.40    3.00
   2  -2   3   -6.40   16.60
  -2  -2  -3   11.40   10.20
  -2  -2  -3    2.80    2.80
   2  -2   3    5.70    2.10
   2  -2   3    5.70    3.60
   2   2   3   -0.60    3.10
  -2   2  -3    4.10    2.90
   2   2   3  -11.50   17.50
  -2   2  -3   -1.00    2.90
   2   2   3    1.80    3.40
  -2   2  -3    2.10    1.70
   2   2   3    2.10    2.40
   2   2   3    2.80    1.10
  -2   2  -3    7.20    3.70
   4  -2   3   54.99    7.70
   4  -2   3   66.09    8.30
   4  -2   3  125.59   32.30
  -4  -2  -3   65.19    8.10
  -4  -2  -3   64.49    9.40
  -4  -2  -3   85.19   13.50
  -4  -2  -3   92.39   21.00
   4  -2   3   77.49    6.30
   4  -2   3   98.99   21.00
   4  -2   3   75.29    9.30
  -4  -2  -3   67.59    8.60
   4   2   3   56.59    7.50
   4   2   3   70.69    5.20
  -4   2  -3   83.59   13.50
  -4   2  -3   74.09    8.50
   4   2   3  105.09   33.50
  -4   2  -3   69.39    8.60
   4   2   3   57.49    7.70
   4   2   3   50.49   16.50
   4   2   3   73.29    8.90
  -4   2  -3   66.59    6.00
  -4   2  -3   63.99    9.20
  -6  -2  -3   24.20   18.90
   6  -2   3   -4.40    7.60
  -6  -2  -3   31.00   27.10
  -6  -2  -3   -1.30    6.10
   6  -2   3    7.90    4.50
   6  -2   3    9.00   33.60
  -6  -2  -3    8.70    7.00
   6  -2   3    1.60    7.00
   6  -2   3   -3.30   21.10
   6   2   3   48.60   22.10
  -6   2  -3    6.60    7.70
   6   2   3    8.00    7.70
  -6   2  -3   15.60    6.70
   6   2   3    0.30    7.60
   6   2   3   11.00    8.80
  -6   2  -3   -4.00   27.20
   6   2   3    6.40    3.70
   8  -2   3  145.49   40.00
   8  -2   3  213.58   22.30
  -8  -2  -3  205.08   18.70
   8  -2   3  178.08   15.30
  -8  -2  -3  159.38   51.29
  -8  -2  -3  208.08   38.80
  -8  -2  -3  175.98   19.10
  -8   2  -3  182.28   38.20
   8   2   3  194.48   14.50
  -8   2  -3  205.08   20.10
  -8   2  -3  135.09   48.00
  -8   2  -3  208.98   18.50
   8   2   3  185.58   23.30
   8   2   3  162.18   40.30
 -10  -2  -3   14.90   16.20
  10  -2   3   10.50   18.90
  10  -2   3   74.09   56.19
 -10  -2  -3   17.90   49.90
  10  -2   3   48.50   83.59
 -10  -2  -3  -68.89   68.29
 -10  -2  -3    8.90   11.80
  10  -2   3    3.40   10.40
  10   2   3  -23.40   51.89
  10   2   3   -3.90   17.60
 -10   2  -3  -27.70   49.40
  10   2   3   -1.30    9.50
 -10   2  -3   19.00   16.00
 -10   2  -3    4.00   13.50
  11  -3  -3  445.56   63.49
  11  -3  -3  598.64   34.20
 -11  -3   3  539.15   33.80
  11  -3  -3  579.24   40.20
 -11  -3   3  588.64   75.29
 -11  -3   3  631.94   84.19
  11   3  -3  655.33   77.29
  11   3  -3  588.04   43.50
 -11   3   3  497.35   84.89
 -11   3   3  615.64   81.69
 -11   3   3  562.64   33.10
  -9  -3   3   17.20    3.20
  -9  -3   3   29.40   29.00
  -9  -3   3    9.20    7.60
   9  -3  -3   15.80    3.80
   9  -3  -3   12.00    7.50
   9  -3  -3  -28.80   23.00
  -9  -3   3   33.40   14.40
   9  -3  -3   13.50   11.70
  -9  -3   3   38.00   34.90
  -9  -3   3    0.50    9.00
  -9   3   3    9.20   10.70
   9   3  -3    9.80   10.50
  -9   3   3   32.50   36.50
   9   3  -3   25.30   13.50
  -9   3   3   -5.80   25.10
  -9   3   3   16.90    7.00
   9   3  -3  -17.70   26.00
  -9   3   3   22.50    6.00
   7  -3  -3 1753.72   77.59
   7  -3  -3 1835.92   74.29
  -7  -3   3 1758.42   77.59
  -7  -3   3 1741.33   79.99
   7  -3  -3 1702.53   91.19
   7  -3  -3 1779.22   80.39
   7  -3  -3 1781.52  106.89
  -7  -3   3 1946.91   78.89
  -7  -3   3 2028.50  106.39
  -7  -3   3 1777.22   95.19
   7   3  -3 1746.03   97.29
   7   3  -3 1531.65   97.69
   7   3  -3 1723.13   81.99
   7   3  -3 1605.54   79.79
   7   3  -3 1760.72   78.29
  -7   3   3 1501.85   97.49
  -7   3   3 1644.34  106.29
  -7   3   3 1824.82   76.09
  -7   3   3 1684.93   79.19
  -5  -3   3   46.80   17.70
   5  -3  -3   38.90   10.00
   5  -3  -3   51.89   18.80
  -5  -3   3   62.19   17.50
   5  -3  -3   46.20    6.70
   5  -3  -3   47.90    5.30
  -5  -3   3   49.00    5.90
  -5  -3   3   52.89    6.70
  -5  -3   3   29.70   14.00
   5  -3  -3   46.20   20.90
  -5  -3   3   52.19    7.10
   5  -3  -3   43.60    3.60
   5  -3  -3   44.20    5.30
   5   3  -3   37.70   15.70
  -5   3   3   42.40    3.20
   5   3  -3   43.70    7.40
  -5   3   3   38.80    4.60
   5   3  -3   44.10    6.30
   5   3  -3   55.19    7.10
  -5   3   3   37.60    3.40
  -5   3   3   47.90   20.60
   5   3  -3   39.40   19.60
  -5   3   3   52.29   11.60
   3  -3  -3 6906.61  278.87
  -3  -3   3 6047.20  276.97
  -3  -3   3 6081.99  262.27
   3  -3  -3 5944.01  261.77
   3  -3  -3 6894.91  279.67
  -3  -3   3 6428.56  273.07
   3  -3  -3 5996.80  261.07
   3  -3  -3 5920.81  276.97
  -3  -3   3 6540.45  263.57
  -3  -3   3 6614.24  261.37
  -3  -3   3 6339.27  263.07
   3  -3  -3 6246.77  260.87
   3  -3  -3 6177.58  262.37
   3  -3  -3 6022.50  264.67
   3   3  -3 6117.69  263.87
   3   3  -3 6381.26  263.67
   3   3  -3 6181.18  272.67
   3   3  -3 5991.20  262.27
  -3   3   3 5883.91  262.27
  -3   3   3 6076.29  279.07
  -3   3   3 6329.47  277.97
   3   3  -3 6367.76  275.17
  -3   3   3 6244.28  264.27
  -1  -3   3    4.90    2.10
  -1  -3   3    3.70    2.00
   1  -3  -3   -4.80    7.90
  -1  -3   3    1.40    2.20
  -1  -3   3    7.20    7.90
   1  -3  -3    6.10    2.20
  -1  -3   3    5.40    2.50
  -1  -3   3   -8.20    9.30
   1  -3  -3  -16.10   11.40
  -1  -3   3    4.30    9.20
   1  -3  -3    2.80    9.30
  -1  -3   3    6.20    2.50
  -1   3   3    4.40    4.00
   1   3  -3   15.80   12.60
   1   3  -3   11.80    8.10
   1   3  -3    4.70    2.40
  -1   3   3    4.40    2.90
   1   3  -3    1.90    2.40
  -1   3   3    7.90    8.80
   1   3  -3    6.80    2.40
   1   3  -3    5.70    3.10
   1   3  -3    5.20    2.40
  -1   3   3    1.40   13.10
  -1   3   3    9.30    9.70
   1  -3   3 5815.02  261.77
  -1  -3  -3 6247.87  260.97
   1  -3   3 6509.35  262.07
   1  -3   3 6047.50  260.67
   1  -3   3 5704.93  276.27
  -1  -3  -3 5997.30  261.17
  -1  -3  -3 6383.96  269.97
   1  -3   3 6715.33  277.37
  -1  -3  -3 6156.48  262.07
   1  -3   3 6258.67  261.67
   1   3   3 6727.13  268.37
  -1   3  -3 5847.72  260.37
  -1   3  -3 6797.22  278.47
  -1   3  -3 6072.69  261.97
  -1   3  -3 6378.06  262.27
   1   3   3 6089.49  260.17
  -1   3  -3 5936.21  261.87
   1   3   3 6085.59  281.67
   1   3   3 6353.56  262.27
   1   3   3 6178.88  260.57
   1   3   3 6153.08  268.37
   3  -3   3  135.49   23.00
  -3  -3  -3  115.59   10.30
   3  -3   3  113.69    9.90
   3  -3   3  120.09   10.30
   3  -3   3  186.58   31.20
   3  -3   3  117.59    8.10
  -3  -3  -3  137.09   22.40
   3  -3   3  123.59    9.40
  -3  -3  -3  119.69    9.40
   3  -3   3   83.99   25.80
  -3  -3  -3  121.59    9.50
  -3   3  -3  117.09    9.70
   3   3   3  116.49    6.10
   3   3   3  108.49    9.30
  -3   3  -3  119.89    7.70
   3   3   3  161.08   22.20
  -3   3  -3  105.59   10.00
  -3   3  -3  133.99   10.00
   3   3   3  124.89    8.50
   3   3   3  138.99   30.00
   3   3   3  121.29    9.80
   5  -3   3 1919.61  107.29
   5  -3   3 1982.40   89.59
   5  -3   3 2003.20   88.39
   5  -3   3 2004.20   88.39
   5  -3   3 2017.40   85.89
   5  -3   3 2098.39  119.49
  -5  -3  -3 2062.99   88.49
  -5  -3  -3 1817.02   89.99
  -5  -3  -3 2055.89   88.99
  -5  -3  -3 1980.70  108.79
  -5   3  -3 1922.51   89.09
   5   3   3 1961.20   87.69
   5   3   3 2008.90  105.69
   5   3   3 1991.50   84.69
  -5   3  -3 2053.79   88.89
   5   3   3 1807.92   88.09
  -5   3  -3 1866.01   89.89
   5   3   3 2010.70   89.69
   7  -3   3  100.49   31.20
   7  -3   3   23.90    6.50
  -7  -3  -3   33.30   22.70
  -7  -3  -3   34.40    9.80
   7  -3   3   89.39   44.90
  -7  -3  -3   28.80   34.80
   7  -3   3   21.00   10.70
  -7  -3  -3   39.10    8.50
   7   3   3   30.40    5.80
  -7   3  -3   55.59   24.40
  -7   3  -3   48.40   10.50
  -7   3  -3   23.80    9.20
   7   3   3   28.50   12.20
   7   3   3   24.50   26.80
  -9  -3  -3  657.73   36.40
   9  -3   3  606.24   79.69
   9  -3   3  603.44   32.90
  -9  -3  -3  595.04   37.30
  -9  -3  -3  725.43   86.89
  -9  -3  -3  598.04   72.39
   9  -3   3  833.12  109.39
   9  -3   3  538.95   39.30
   9   3   3  648.84  109.99
   9   3   3  630.24   42.30
   9   3   3  621.24   32.10
  -9   3  -3  563.84   38.90
  -9   3  -3  521.75   65.29
  -9   3  -3  564.24   36.90
  12  -4  -3  126.59   18.80
 -12  -4   3   96.39   62.39
 -12  -4   3  140.69   21.60
  12  -4  -3  152.08   24.60
  12   4  -3  143.09   27.50
 -12   4   3  117.79   17.20
 -12   4   3  -19.70   73.19
 -10  -4   3   42.70    4.90
  10  -4  -3   31.60   10.60
 -10  -4   3   92.49   36.00
 -10  -4   3   42.10   41.40
  10  -4  -3   59.99   31.80
 -10  -4   3   26.90   10.50
  10  -4  -3   34.90   13.20
 -10   4   3   83.69   35.80
  10   4  -3   29.60   13.10
 -10   4   3    6.60   13.40
 -10   4   3   39.40    9.90
 -10   4   3  108.59   49.70
  10   4  -3   28.20   15.00
 -10   4   3   44.00    7.00
  -8  -4   3   42.90   12.30
   8  -4  -3   47.10    9.00
  -8  -4   3   23.70   29.10
  -8  -4   3   38.80   23.50
   8  -4  -3   27.50   10.00
   8  -4  -3   48.90    8.50
  -8  -4   3   43.60    4.10
   8  -4  -3   40.80   18.00
  -8  -4   3   42.20    8.20
   8  -4  -3   40.70   10.20
  -8  -4   3   45.10    9.20
   8  -4  -3   40.80    4.80
  -8   4   3   38.40    6.80
   8   4  -3   45.00   10.40
   8   4  -3   23.50   11.20
  -8   4   3   36.30    9.20
  -8   4   3   29.60   32.70
  -8   4   3   45.10    5.60
  -8   4   3   73.99   23.20
   8   4  -3    2.00   22.90
   8   4  -3   56.99   35.60
  -6  -4   3   23.90   18.50
   6  -4  -3  -13.50   11.40
  -6  -4   3    4.50    5.20
   6  -4  -3   -2.00    2.00
   6  -4  -3    0.90    3.60
   6  -4  -3   -3.30    3.50
   6  -4  -3   44.00   21.80
  -6  -4   3   10.30   19.10
   6  -4  -3    9.80   24.40
  -6  -4   3  -10.20    5.80
  -6  -4   3    1.40    1.70
  -6  -4   3   10.70   14.60
   6  -4  -3    3.60    5.70
  -6  -4   3    9.30    4.10
  -6   4   3   -1.40    2.40
  -6   4   3    1.40   10.80
   6   4  -3  -34.40   14.30
  -6   4   3   17.30   21.70
  -6   4   3    2.00    2.60
   6   4  -3   10.20    4.70
   6   4  -3    8.30    7.10
  -6   4   3    3.70    3.20
   6   4  -3   -9.90    4.20
   6   4  -3   14.70   20.40
  -4  -4   3    4.50    3.30
   4  -4  -3   10.40    2.30
  -4  -4   3    6.60   13.10
  -4  -4   3    8.80    1.90
   4  -4  -3    7.80    2.30
   4  -4  -3   -6.80   14.80
  -4  -4   3    6.70    4.20
   4  -4  -3    5.50    3.20
  -4  -4   3   13.50   10.40
   4  -4  -3   17.60   15.60
   4  -4  -3   10.70    5.90
   4  -4  -3   18.30   14.00
  -4  -4   3    0.60   10.20
  -4   4   3   11.90    2.40
  -4   4   3   16.70    6.80
  -4   4   3    9.40   14.20
   4   4  -3    2.20    4.40
   4   4  -3    6.90    3.80
   4   4  -3   -1.90   11.00
   4   4  -3   28.30   13.70
   2  -4  -3   37.00   14.40
  -2  -4   3   34.30    3.70
  -2  -4   3   36.90    4.80
   2  -4  -3   30.40    4.00
  -2  -4   3   36.70    4.70
  -2  -4   3   36.10    4.00
  -2  -4   3   41.70   12.30
   2  -4  -3   29.90   15.50
  -2  -4   3   36.10   14.10
   2  -4  -3   41.80   13.60
   2  -4  -3   30.80    3.90
   2   4  -3   30.40   12.90
   2   4  -3   31.30   10.10
   2   4  -3   42.10   11.40
  -2   4   3    8.60   12.80
   2   4  -3   38.90    5.40
  -2   4   3   25.80   12.60
   2   4  -3   34.60    4.70
   2   4  -3   45.00    5.70
  -2   4   3   40.70   14.50
   2   4  -3   38.90    4.50
   2   4  -3   31.10    4.10
   0  -4  -3   73.99   15.10
   0  -4  -3   84.59    4.30
   0  -4  -3  102.09   10.80
   0  -4   3   84.29    6.90
   0  -4  -3   82.59    8.20
   0  -4   3   92.49    6.60
   0  -4  -3   78.39    5.30
   0  -4  -3   93.19   12.60
   0  -4   3   97.09    6.80
   0  -4   3   98.49   17.00
   0  -4  -3   83.09    5.10
   0  -4   3   73.79    6.20
   0  -4   3   74.79    7.20
   0  -4   3  108.99   19.70
   0  -4  -3   78.39   18.20
   0   4  -3   88.89    8.10
   0   4  -3   87.59    7.50
   0   4  -3   87.99   16.60
   0   4  -3   68.49   18.80
   0   4  -3   96.99    7.10
   0   4   3   97.09    9.70
   0   4  -3   92.69    7.40
   0   4   3   88.69   14.40
   2  -4   3  102.59    7.10
   2  -4   3   93.39   27.90
  -2  -4  -3   79.79    8.00
   2  -4   3  109.49    9.60
   2  -4   3  102.09    8.20
   2  -4   3   99.19   19.40
   2  -4   3  106.89    8.60
  -2  -4  -3  102.29    8.20
   2  -4   3  105.79   23.30
  -2  -4  -3  132.99   18.40
   2  -4   3   87.49    7.80
  -2  -4  -3  103.59    8.60
  -2   4  -3  103.99    6.70
   2   4   3  130.09   28.20
  -2   4  -3  102.89    8.60
   2   4   3   96.29    7.90
  -2   4  -3  102.19    7.80
  -2   4  -3  102.79    8.50
  -2   4  -3   96.49    8.40
   2   4   3   92.59    8.50
   2   4   3   88.99   12.50
   4  -4   3  108.29   11.00
   4  -4   3   95.79    7.50
  -4  -4  -3   94.19    9.90
   4  -4   3  126.39   26.10
   4  -4   3   84.89    9.90
  -4  -4  -3   91.29    9.20
   4  -4   3  104.29   10.10
  -4  -4  -3   90.19   21.50
   4  -4   3   92.29   30.10
  -4  -4  -3   72.29   10.70
   4  -4   3   93.19   30.20
   4   4   3  138.69   33.80
   4   4   3   70.49   18.20
   4   4   3  110.39   10.90
  -4   4  -3  111.29   10.20
  -4   4  -3   86.59   15.50
   4   4   3   83.09    5.70
  -4   4  -3   90.59    7.50
   4   4   3   98.49    9.40
  -4   4  -3   90.29   10.20
   4   4   3   80.49    9.90
  -4   4  -3   93.89   11.60
   6  -4   3  131.29   15.30
  -6  -4  -3  151.28   37.50
   6  -4   3  145.69   11.50
  -6  -4  -3  182.68   16.10
   6  -4   3  148.29   47.80
   6  -4   3  157.48   46.00
   6  -4   3  118.19   30.00
  -6  -4  -3  167.58   13.60
  -6   4  -3  130.59   15.70
  -6   4  -3  139.29   14.10
   6   4   3  148.89   17.10
   6   4   3  149.99   31.50
   6   4   3  156.18   22.80
   6   4   3  154.08   10.10
   6   4   3  130.89   13.70
   8  -4   3   13.80   62.49
   8  -4   3  106.29   57.79
   8  -4   3   92.59   37.30
   8  -4   3   65.19   10.00
  -8  -4  -3  113.29   33.70
  -8  -4  -3   42.00   44.90
   8  -4   3   75.99   16.00
  -8  -4  -3   64.69   11.20
  -8  -4  -3   77.99   13.40
   8   4   3   85.29   15.90
   8   4   3   56.99   36.90
   8   4   3   61.39    8.80
  -8   4  -3   55.89   32.70
  -8   4  -3   86.99   15.20
  -8   4  -3   67.99   13.50
 -10  -4  -3  153.28   21.90
  10  -4   3  180.38   25.50
  10  -4   3  115.09   55.89
  10  -4   3   43.70   76.69
  10  -4   3  201.28   20.00
 -10  -4  -3  266.07   56.89
 -10  -4  -3  183.28   21.70
 -10   4  -3  128.69   56.29
  10   4   3  157.28   18.00
 -10   4  -3  134.99   23.20
  10   4   3  168.98   27.00
  10   4   3  161.78   60.29
 -10   4  -3  173.28   21.80
 -11  -5   3   58.19   49.10
  11  -5  -3   -2.60    9.60
 -11  -5   3    5.30   45.00
  11  -5  -3   18.50   15.60
 -11  -5   3    2.60   11.40
  11   5  -3    5.90   46.90
 -11   5   3   76.19   48.80
 -11   5   3  -72.19   56.69
 -11   5   3   -4.00   10.60
  11   5  -3  -11.60   18.30
   9  -5  -3  539.95   33.70
   9  -5  -3  532.95   30.50
  -9  -5   3  497.25   57.69
  -9  -5   3  526.15   30.60
   9  -5  -3  495.05   28.80
  -9  -5   3  639.94   69.39
  -9  -5   3  566.14   25.00
  -9   5   3  536.45   26.20
   9   5  -3  572.14   59.29
  -9   5   3  550.84   75.49
  -9   5   3  560.14   31.30
   9   5  -3  614.24   38.50
  -9   5   3  578.74   28.50
  -9   5   3  572.34   55.29
  -7  -5   3   89.19   12.30
   7  -5  -3   98.49   11.90
   7  -5  -3   51.69   34.80
  -7  -5   3  129.69   12.40
   7  -5  -3   98.59   10.30
   7  -5  -3   99.19   10.20
  -7  -5   3  100.99   28.80
  -7  -5   3   96.99    5.70
   7  -5  -3   93.49    7.10
  -7  -5   3  147.09   28.20
   7  -5  -3   89.79   17.90
   7  -5  -3  108.89   34.10
  -7  -5   3   48.50   24.60
  -7  -5   3   87.29   10.40
   7   5  -3  134.99   31.10
   7   5  -3  107.29   12.10
  -7   5   3  102.59    9.50
   7   5  -3   96.89   13.30
  -7   5   3  104.19    7.10
  -7   5   3  105.09    8.00
   7   5  -3  125.99   27.30
   7   5  -3  103.89   14.50
  -7   5   3   88.39   21.20
  -7   5   3   93.49   32.60
  -5  -5   3 3160.58  130.79
   5  -5  -3 2824.82  127.49
   5  -5  -3 3017.20  127.89
  -5  -5   3 3010.30  146.79
  -5  -5   3 3120.49  144.39
  -5  -5   3 3283.37  130.19
   5  -5  -3 2906.71  135.39
   5  -5  -3 2951.40  129.09
   5  -5  -3 3032.80  150.48
   5  -5  -3 3089.99  129.19
   5  -5  -3 3115.79  127.29
  -5  -5   3 2973.20  128.79
   5  -5  -3 3194.48  151.38
  -5  -5   3 2734.53  126.59
   5   5  -3 2892.31  131.89
  -5   5   3 2979.40  136.39
   5   5  -3 2938.31  130.69
   5   5  -3 2991.80  145.39
   5   5  -3 2971.10  144.19
  -5   5   3 2898.11  126.79
   3  -5  -3   -3.10   13.30
  -3  -5   3    3.00    3.70
   3  -5  -3    3.90    4.20
  -3  -5   3    7.40   10.90
  -3  -5   3    0.70    2.10
   3  -5  -3    5.30    2.70
   3  -5  -3   -2.00   12.10
   3  -5  -3    0.90    1.80
   3  -5  -3    1.10    2.90
   3  -5  -3   11.30   14.00
  -3  -5   3   -0.30    3.00
  -3  -5   3   -1.20   11.50
   3   5  -3   -1.70    9.10
   3   5  -3    1.50    2.90
   3   5  -3   10.80   10.60
   3   5  -3    5.50    3.70
   3   5  -3    2.20    3.60
  -3   5   3   -7.90   11.40
   3   5  -3   -0.70    2.70
  -3   5   3   -3.70   13.80
   1  -5  -3 6584.24  321.17
   1  -5  -3 6974.90  301.07
   1  -5  -3 7505.35  302.77
  -1  -5   3 7393.06  303.17
   1  -5  -3 6632.74  316.47
  -1  -5   3 6886.71  302.47
   1  -5  -3 7435.96  319.37
  -1  -5   3 7272.27  303.17
   1  -5  -3 6940.31  302.87
  -1  -5   3 7796.22  315.07
   1   5  -3 7429.06  303.27
   1   5  -3 6920.01  303.87
   1   5  -3 7478.65  302.67
   1   5  -3 7580.04  315.67
  -1   5   3 7222.98  312.57
  -1   5   3 7265.27  302.57
   1   5  -3 7349.96  316.47
  -1   5   3 6995.80  319.97
   1   5  -3 7188.58  302.87
   1   5  -3 7060.59  303.07
  -1  -5  -3   19.70    3.80
   1  -5   3   28.60   14.50
   1  -5   3   16.60    3.90
  -1  -5  -3   18.70    4.40
   1  -5   3   15.60   14.00
  -1  -5  -3   21.40    3.50
   1  -5   3   15.30    3.90
   1  -5   3   21.20    4.10
  -1  -5  -3   19.60    7.80
   1  -5   3   23.60    4.40
  -1   5  -3   16.40    3.40
  -1   5  -3   19.20    4.00
  -1   5  -3   23.90    4.90
   1   5   3   19.00    2.90
  -1   5  -3   17.50    4.20
  -1   5  -3   29.30   14.90
  -1   5  -3   19.20    4.90
   1   5   3   20.10    7.00
   1   5   3   21.30    2.40
   1   5   3    8.50   17.50
   1   5   3   23.70    8.00
  -1   5  -3   29.60   16.30
   3  -5   3 3232.88  140.49
   3  -5   3 3344.07  142.89
   3  -5   3 3410.46  140.49
   3  -5   3 3340.67  140.99
  -3  -5  -3 3368.66  140.89
   3  -5   3 3238.98  138.69
   3  -5   3 3098.19  158.38
  -3  -5  -3 3095.69  140.89
  -3  -5  -3 3170.38  139.79
   3  -5   3 3237.08  158.18
   3  -5   3 3392.86  164.48
   3   5   3 3173.18  136.09
   3   5   3 3259.67  140.19
   3   5   3 3478.65  167.88
  -3   5  -3 3362.36  141.19
  -3   5  -3 3236.08  141.09
   3   5   3 3167.38  136.19
  -3   5  -3 3153.48  139.39
   3   5   3 3312.97  138.99
   3   5   3 3349.36  152.78
  -3   5  -3 3176.78  141.09
  -3   5  -3 3182.38  138.39
   3   5   3 3135.39  140.59
  -5  -5  -3  206.38   14.90
   5  -5   3  267.37   44.20
   5  -5   3  212.78   16.60
  -5  -5  -3  211.48   18.70
  -5  -5  -3  194.48   15.10
   5  -5   3  209.08   45.30
  -5  -5  -3  245.58   35.70
   5  -5   3  199.98   16.20
   5  -5   3  216.38   15.30
   5  -5   3  208.28   13.00
   5  -5   3  197.88   34.20
   5   5   3  174.08   16.00
  -5   5  -3  209.88   18.00
  -5   5  -3  213.08   16.50
   5   5   3  215.58   14.50
  -5   5  -3  189.08   12.90
  -5   5  -3  198.78   26.80
  -5   5  -3  218.98   16.30
   5   5   3  208.48   11.20
   5   5   3  194.28   16.10
   5   5   3  207.28   31.80
  -7  -5  -3  740.33   40.50
  -7  -5  -3  760.02   39.80
   7  -5   3  765.42   41.80
   7  -5   3  780.92   37.40
  -7  -5  -3  569.54   70.09
   7  -5   3  830.72   71.19
   7  -5   3  747.83   85.79
   7  -5   3  889.91   93.39
  -7   5  -3  651.33   58.29
  -7   5  -3  749.53   41.30
  -7   5  -3  745.63   41.00
   7   5   3  788.02   35.40
   7   5   3  761.22   43.20
   7   5   3  764.92   66.89
   9  -5   3    0.20   15.30
  -9  -5  -3    8.00   10.10
   9  -5   3  144.19   78.89
   9  -5   3  -11.70    8.30
   9  -5   3   39.20   46.40
  -9  -5  -3    8.10   38.90
   9  -5   3   34.30   67.79
  -9  -5  -3   31.80   53.49
  -9  -5  -3   14.30   12.60
   9   5   3    1.30    7.70
  -9   5  -3    2.40   12.60
  -9   5  -3  -11.60   42.20
   9   5   3   -2.60   44.30
   9   5   3  -28.90   13.50
  -9   5  -3    0.20   13.10
 -12  -6   3  201.68   24.00
  12  -6  -3  164.38   19.80
  12  -6  -3  164.58   24.40
 -12  -6   3  191.58   68.29
 -12   6   3  121.09   17.10
 -12   6   3  261.97   88.19
  12   6  -3  166.58   27.80
  10  -6  -3  -68.39   28.40
 -10  -6   3   -5.00   10.00
  10  -6  -3   -4.10    9.60
 -10  -6   3  -39.10   36.30
 -10  -6   3   81.69   39.30
 -10  -6   3    2.40    4.30
  10  -6  -3    4.10   12.40
  10   6  -3   11.50   15.90
 -10   6   3   12.40   34.30
  10   6  -3   -3.00   14.30
 -10   6   3   -3.40    8.20
 -10   6   3   24.80   12.40
 -10   6   3   -0.40   45.90
  -8  -6   3  160.88   33.80
  -8  -6   3  154.98   14.90
  -8  -6   3  169.78   38.40
  -8  -6   3  134.99    8.10
   8  -6  -3  142.19    9.70
   8  -6  -3  122.79   14.60
   8  -6  -3  149.29   13.20
  -8  -6   3  182.18   22.00
   8  -6  -3  135.09   14.00
  -8  -6   3  115.59   12.60
   8   6  -3  146.09   34.20
   8   6  -3  159.68   20.60
   8   6  -3  103.49   15.20
  -8   6   3  133.99    8.50
   8   6  -3  210.28   36.30
  -8   6   3  116.69   40.10
  -8   6   3  123.69   28.10
  -6  -6   3   39.80   19.60
   6  -6  -3   16.90   26.20
  -6  -6   3   26.10    6.00
  -6  -6   3   53.49   23.60
   6  -6  -3   27.20   11.00
   6  -6  -3   34.80    6.40
  -6  -6   3   35.00    7.30
  -6  -6   3    9.10   18.80
  -6  -6   3   41.00    9.60
  -6  -6   3   28.50    3.70
   6  -6  -3   26.20    4.40
   6  -6  -3   27.20    5.40
   6  -6  -3   30.30    6.80
   6  -6  -3   29.00   27.20
  -6   6   3   31.40    3.70
   6   6  -3   27.70    7.50
   6   6  -3   33.00   19.40
   6   6  -3   36.60    9.50
   6   6  -3   14.00    6.00
  -6   6   3   36.90   25.40
  -6   6   3   18.70   13.30
   6   6  -3    7.30   21.40
   4  -6  -3  149.79   26.80
   4  -6  -3  143.19    7.80
   4  -6  -3  135.49    9.20
  -4  -6   3  128.09   21.70
   4  -6  -3  137.89    8.60
   4  -6  -3  185.18   26.80
   4  -6  -3  153.08   27.40
   4  -6  -3  136.89    8.00
  -4  -6   3  124.49   21.70
  -4  -6   3  139.39   10.90
   4  -6  -3  147.59   12.90
  -4  -6   3  139.49    8.90
  -4  -6   3  138.59   10.40
   4  -6  -3  135.89   16.50
  -4  -6   3  136.39    9.70
  -4   6   3  120.99   27.40
   4   6  -3  164.18   12.80
   4   6  -3  177.08   24.80
   4   6  -3  130.69   10.70
   4   6  -3  143.99   11.00
   4   6  -3  186.18   23.90
   4   6  -3  139.09    9.40
   2  -6  -3  245.48   26.70
  -2  -6   3  237.78   14.70
  -2  -6   3  264.57   14.20
  -2  -6   3  243.28   13.50
  -2  -6   3  265.17   13.80
  -2  -6   3  277.37   25.60
   2  -6  -3  245.98   28.20
  -2  -6   3  254.27   14.80
   2  -6  -3  214.98   27.20
  -2  -6   3  260.07   25.80
   2  -6  -3  252.37   12.80
   2   6  -3  266.67   14.30
   2   6  -3  257.77   14.30
  -2   6   3  219.68   29.60
   2   6  -3  242.38   13.90
  -2   6   3  245.08   26.30
   2   6  -3  255.07   15.10
   2   6  -3  263.07   27.50
   2   6  -3  226.38   24.40
   0  -6  -3   36.80    5.80
   0  -6  -3   46.00    7.90
   0  -6   3   51.09    5.50
   0  -6   3   51.29    5.80
   0  -6  -3   49.10    3.10
   0  -6   3   54.79    6.10
   0  -6   3   54.19    6.20
   0  -6  -3   44.60   16.90
   0  -6  -3   50.29   17.30
   0  -6  -3   54.39    4.10
   0  -6   3   56.09   16.00
   0  -6  -3   55.99   11.40
   0  -6  -3   43.00    4.30
   0  -6   3   54.39    6.60
   0  -6   3   45.10   14.30
   0   6  -3   46.40    6.70
   0   6   3   73.79    9.80
   0   6   3   57.29   21.00
   0   6  -3   54.99    7.00
   0   6  -3   54.79    5.80
   0   6   3   52.29   11.50
   0   6  -3   57.59    6.00
   0   6  -3   59.29   16.10
   0   6  -3   50.19    5.00
   2  -6   3  161.08   27.60
   2  -6   3  256.67   34.20
   2  -6   3  220.78   13.20
   2  -6   3  208.08   13.80
  -2  -6  -3  201.38   13.30
  -2  -6  -3  196.58   12.40
  -2  -6  -3  222.98   22.80
   2  -6   3  223.48   13.50
   2  -6   3  193.68   19.60
   2  -6   3  200.58   12.10
  -2  -6  -3  222.98   13.60
  -2   6  -3  216.28   14.00
  -2   6  -3  207.08   12.60
  -2   6  -3  216.38   14.20
   2   6   3  198.08   21.20
   2   6   3  203.28   12.40
  -2   6  -3  206.58   13.80
   2   6   3  255.87   36.90
  -2   6  -3  210.18   11.80
   2   6   3  184.28   16.60
   4  -6   3   16.10   10.80
  -4  -6  -3    4.10   15.80
   4  -6   3    6.20   27.60
  -4  -6  -3   10.70    7.70
   4  -6   3   -0.90    6.00
   4  -6   3    3.60    5.30
  -4  -6  -3    6.20    5.00
   4  -6   3   -0.80    4.80
  -4  -6  -3    7.00    5.20
   4  -6   3    1.20    3.30
   4  -6   3   23.60   20.80
   4  -6   3    5.50   17.40
   4   6   3   23.40   14.50
   4   6   3  -18.80   25.90
  -4   6  -3   -6.10    5.20
   4   6   3    9.20    5.50
   4   6   3    2.70    2.30
  -4   6  -3    2.80    3.70
   4   6   3    5.80    5.50
  -4   6  -3    3.10    4.10
   4   6   3    7.00    5.00
  -4   6  -3    1.80    5.20
  -4   6  -3   -3.80    6.50
   4   6   3   -0.60    1.90
  -6  -6  -3  242.78   41.50
   6  -6   3  220.08   19.80
  -6  -6  -3  249.78   17.80
   6  -6   3  305.17   42.40
   6  -6   3  314.17   54.09
   6  -6   3  284.77   55.09
   6  -6   3  221.58   15.00
  -6  -6  -3  212.98   17.70
  -6   6  -3  227.68   34.40
   6   6   3  226.68   21.00
  -6   6  -3  214.88   15.10
   6   6   3  231.98   18.50
   6   6   3  199.58   35.00
  -6   6  -3  250.57   19.80
  -6   6  -3  228.88   19.80
  -8  -6  -3  -38.00   43.00
  -8  -6  -3   -3.20    9.70
   8  -6   3    7.70    8.10
   8  -6   3  -48.30   56.09
  -8  -6  -3   -2.80    8.40
   8  -6   3  -15.60   47.30
   8  -6   3   12.60   39.50
   8  -6   3   22.50   12.80
  -8  -6  -3  -27.40   30.60
  -8   6  -3   56.29   34.60
   8   6   3   -9.90    5.80
  -8   6  -3   -4.10   10.30
   8   6   3    1.00   14.10
   8   6   3   38.20   35.10
  -8   6  -3    5.60   10.70
 -10  -6  -3  205.58   24.40
 -10  -6  -3  288.77   61.29
  10  -6   3  202.18   85.69
 -10  -6  -3  250.07   24.80
  10  -6   3  263.17   32.10
  10   6   3  206.48   19.90
 -10   6  -3  212.78   26.60
 -10   6  -3  218.78   28.00
 -10   6  -3  149.39   59.89
  10   6   3  199.18   29.50
  11  -7  -3   97.99   14.60
 -11  -7   3  -10.60   49.00
 -11  -7   3   96.19   15.60
 -11  -7   3   79.59   53.09
  11  -7  -3   97.19   20.30
  11   7  -3  196.28   55.29
  11   7  -3  145.09   26.50
 -11   7   3   75.49   59.69
 -11   7   3   80.19   13.00
   9  -7  -3  101.19   14.80
   9  -7  -3   82.29    8.80
  -9  -7   3   46.90   35.30
   9  -7  -3  100.79   12.90
  -9  -7   3  156.78   40.90
  -9  -7   3  113.69   13.90
  -9  -7   3  105.29    7.80
  -9   7   3   86.29    6.50
   9   7  -3   35.10   34.30
   9   7  -3   69.39   15.70
  -9   7   3   97.89   12.10
  -9   7   3  151.58   35.30
  -9   7   3   93.09   10.20
   9   7  -3  108.99   41.40
  -9   7   3   78.29   51.59
   9   7  -3  103.09   19.60
  -7  -7   3  303.07   22.50
  -7  -7   3  306.57   19.10
   7  -7  -3  287.77   18.70
  -7  -7   3  295.87   39.80
   7  -7  -3  235.28   29.70
  -7  -7   3  282.77   14.70
   7  -7  -3  300.57   19.40
  -7  -7   3  347.27   38.90
   7  -7  -3  303.37   18.10
  -7  -7   3  411.66   48.70
  -7  -7   3  312.07   20.30
   7  -7  -3  320.27   16.30
  -7   7   3  282.77   14.40
   7   7  -3  338.07   42.70
  -7   7   3  310.67   14.90
   7   7  -3  239.78   20.80
   7   7  -3  309.57   23.90
  -7   7   3  229.28   46.00
  -7   7   3  260.57   33.80
   7   7  -3  295.07   38.60
   5  -7  -3  145.99   27.90
   5  -7  -3  147.39   10.20
   5  -7  -3  127.19   10.20
   5  -7  -3  141.69   20.20
  -5  -7   3  167.98   26.70
  -5  -7   3  139.79   13.80
   5  -7  -3  146.59    9.40
   5  -7  -3  125.49   10.00
  -5  -7   3  150.98   11.80
   5  -7  -3  146.09    7.80
   5  -7  -3  164.08   16.40
   5  -7  -3  168.48   32.50
  -5  -7   3  183.58   28.00
  -5  -7   3  137.39   10.90
   5  -7  -3   95.69   28.10
   5   7  -3  175.68   26.50
   5   7  -3  185.88   24.20
  -5   7   3  117.89   28.60
   5   7  -3  142.19   12.50
   5   7  -3  142.39   10.50
   5   7  -3  134.79   13.70
   5   7  -3  129.79   12.30
   3  -7  -3  335.77   15.20
  -3  -7   3  358.66   18.70
   3  -7  -3  318.47   33.80
   3  -7  -3  346.67   18.40
  -3  -7   3  331.47   17.90
   3  -7  -3  309.37   32.50
   3  -7  -3  336.17   17.30
   3  -7  -3  339.37   16.40
  -3  -7   3  324.47   31.70
   3  -7  -3  325.87   15.30
  -3  -7   3  348.77   17.80
   3  -7  -3  362.06   18.10
  -3  -7   3  356.06   19.60
   3  -7  -3  359.36   36.70
  -3  -7   3  341.47   32.00
   3   7  -3  318.27   19.60
  -3   7   3  336.17   36.80
   3   7  -3  340.07   31.40
   3   7  -3  348.77   18.10
   3   7  -3  341.67   18.50
   3   7  -3  371.36   28.10
   3   7  -3  349.17   19.00
  -1  -7   3  163.48   11.10
   1  -7  -3  155.08    7.90
  -1  -7   3  174.28   10.60
   1  -7  -3  154.78   11.10
   1  -7  -3  153.38    8.50
  -1  -7   3  171.38   20.80
  -1  -7   3  165.98   10.60
   1  -7  -3  149.29   24.50
   1  -7  -3  152.28   25.30
  -1  -7   3  194.18   24.70
  -1  -7   3  169.48   11.10
   1  -7  -3  164.78   24.20
  -1  -7   3  168.78   10.80
   1  -7  -3  163.18    7.60
   1   7  -3  169.58   11.70
   1   7  -3  155.68   10.20
  -1   7   3  175.88   19.60
   1   7  -3  151.48   21.90
   1   7  -3  185.28   23.30
  -1   7   3  160.68   12.20
   1   7  -3  174.08   10.80
   1   7  -3  163.98   10.80
   1  -7   3  281.97   15.30
   1  -7   3  219.88   26.30
   1  -7   3  270.87   15.60
   1  -7   3  268.47   15.00
   1  -7   3  278.17   15.50
  -1  -7  -3  254.07   14.80
  -1  -7  -3  269.67   13.90
   1  -7   3  265.37   14.50
  -1  -7  -3  277.47   16.10
  -1  -7  -3  290.27   22.20
  -1  -7  -3  262.77   11.90
   1  -7   3  248.98   31.00
   1   7   3  250.17   32.30
  -1   7  -3  273.37   14.40
   1   7   3  269.37   12.70
   1   7   3  242.58   20.70
  -1   7  -3  263.97   16.10
  -1   7  -3  275.57   14.80
  -1   7  -3  259.17   15.40
  -1   7  -3  256.27   16.20
   1   7   3  267.57   13.10
  -1   7  -3  243.88   31.60
   1   7   3  263.77   19.90
   3  -7   3   67.49   25.40
   3  -7   3    9.90   19.70
  -3  -7  -3    9.10   14.60
  -3  -7  -3   24.10    6.10
   3  -7   3   25.60    6.00
   3  -7   3   14.50    4.00
  -3  -7  -3   11.70    6.70
   3  -7   3    7.10   12.30
   3  -7   3   10.80   18.10
   3  -7   3   19.90    6.00
  -3  -7  -3   16.20    5.10
   3  -7   3   17.50    5.90
  -3   7  -3   29.80    6.80
   3   7   3   14.30    5.10
   3   7   3   13.90    4.30
   3   7   3   19.70    1.90
   3   7   3   18.70   25.60
   3   7   3   16.00    2.00
  -3   7  -3   15.60    4.00
  -3   7  -3   17.60    6.30
   3   7   3   -0.50    6.90
  -3   7  -3   18.90    4.30
  -3   7  -3   35.60    7.60
   5  -7   3  120.49   29.40
   5  -7   3   98.99   37.70
  -5  -7  -3   88.49   10.80
   5  -7   3   96.59   12.30
   5  -7   3   99.99   12.00
   5  -7   3   88.19    9.40
  -5  -7  -3  103.29   26.50
  -5  -7  -3   87.19   11.50
   5  -7   3  114.39   19.10
  -5  -7  -3   90.39   14.20
   5  -7   3  138.79   33.60
   5   7   3   88.69    6.60
  -5   7  -3  105.19   12.40
   5   7   3   97.39   13.30
  -5   7  -3   93.39   12.20
   5   7   3  141.79   25.80
  -5   7  -3  104.79    9.20
   5   7   3   79.39    7.30
  -5   7  -3   98.49    9.20
   5   7   3   77.69    9.80
   7  -7   3   34.20   45.40
  -7  -7  -3    9.90    9.10
   7  -7   3  -14.30   34.30
   7  -7   3    8.90   10.30
   7  -7   3  -27.40   47.60
  -7  -7  -3    2.00   35.80
   7  -7   3   -6.30    5.80
  -7  -7  -3    5.40    7.70
   7   7   3   -2.40   10.20
  -7   7  -3    7.60   10.30
  -7   7  -3   -7.30   26.70
   7   7   3   21.40   29.20
   7   7   3   -3.10    4.60
  -7   7  -3   21.60   10.80
  -7   7  -3    2.70    6.20
   9  -7   3  -37.90   72.69
  -9  -7  -3    9.70   10.60
  -9  -7  -3  -69.29   39.10
  -9  -7  -3   66.19   55.79
   9  -7   3  -78.39   45.50
  -9  -7  -3    8.40   14.10
   9  -7   3   -3.50    9.60
   9  -7   3   74.19   64.79
   9  -7   3   29.50   14.70
   9   7   3  -49.40   43.20
  -9   7  -3   15.90   15.30
   9   7   3   27.10   17.80
  -9   7  -3   19.60    9.20
   9   7   3    5.70    8.30
  -9   7  -3   25.70   46.30
 -12  -8   3   10.10   16.10
 -12  -8   3   -7.40   60.39
  12  -8  -3    5.00   12.80
  12  -8  -3  -12.60   17.60
 -12   8   3   15.40   73.29
  12   8  -3   40.50   22.60
  10  -8  -3   -6.10   30.00
 -10  -8   3   13.30    7.20
  10  -8  -3   14.00    9.30
 -10  -8   3   22.70   41.80
 -10  -8   3   16.80   11.00
 -10  -8   3   13.00   49.40
  10  -8  -3   11.90   12.50
 -10   8   3    7.40    7.90
  10   8  -3   24.90   14.20
 -10   8   3   13.60   11.30
 -10   8   3   28.20   59.59
  -8  -8   3   18.70    4.10
   8  -8  -3   11.10    5.20
   8  -8  -3   23.30    9.10
   8  -8  -3   24.30    7.90
  -8  -8   3   28.90    8.10
  -8  -8   3   42.70   30.50
   8  -8  -3    6.70    8.90
  -8  -8   3    2.40   28.00
   8   8  -3    6.60    9.50
  -8   8   3   11.80    5.40
   8   8  -3   68.59   31.40
  -8   8   3  -15.90   38.40
   8   8  -3   14.90   13.10
  -8   8   3   16.40    4.90
   8   8  -3   36.20   29.10
   6  -8  -3   17.00    5.20
   6  -8  -3   32.10   24.00
   6  -8  -3   16.80   17.00
   6  -8  -3   26.10    6.60
   6  -8  -3   14.00    5.90
   6  -8  -3   -1.30   28.10
   6  -8  -3   54.89   33.50
  -6  -8   3   10.40   17.80
   6  -8  -3   19.40   11.70
  -6  -8   3   21.10    9.40
  -6  -8   3   19.90    7.30
  -6  -8   3   58.89   22.40
  -6  -8   3   17.70    6.00
   6  -8  -3   23.20    5.70
  -6   8   3    4.20   26.30
   6   8  -3   -7.20   18.80
   6   8  -3   23.00    9.30
   6   8  -3   26.70    8.60
   6   8  -3   19.40    8.40
   6   8  -3   34.40   19.00
   6   8  -3   19.10    5.50
  -4  -8   3   20.70   17.40
  -4  -8   3   17.90    5.10
   4  -8  -3   19.40    3.50
   4  -8  -3   27.50   18.20
   4  -8  -3   22.00    8.80
   4  -8  -3   47.50   21.60
   4  -8  -3   15.30    6.60
  -4  -8   3   11.60    6.40
   4  -8  -3   24.90   19.00
   4  -8  -3   21.50    2.70
  -4  -8   3    6.70   13.90
   4  -8  -3   24.10    4.80
  -4  -8   3   24.50    5.80
   4  -8  -3   16.20    3.20
   4   8  -3   23.80   14.90
   4   8  -3   32.80   16.50
   4   8  -3   13.90    5.30
   4   8  -3   10.40    6.00
  -4   8   3   13.40   21.10
   4   8  -3    2.80    5.20
   4   8  -3    7.70    4.30
   2  -8  -3   11.60   13.40
   2  -8  -3   -5.00   15.80
  -2  -8   3   -2.30   12.60
   2  -8  -3    8.50   17.50
  -2  -8   3   -6.10   10.50
  -2  -8   3    4.10    3.90
   2  -8  -3    0.50    1.10
   2  -8  -3    1.60    1.70
  -2  -8   3    1.60    3.10
  -2  -8   3    4.00    5.00
   2  -8  -3    0.30    3.50
  -2  -8   3   -8.80    3.40
  -2  -8   3   -3.40    2.50
   2  -8  -3    2.00    2.50
   2   8  -3    0.00    2.90
  -2   8   3    4.00    5.40
   2   8  -3   -8.50   11.20
   2   8  -3    2.10    3.30
   2   8  -3  -13.50   13.40
   2   8  -3    8.70    3.80
   2   8  -3    1.70    4.20
   0  -8   3   -9.60    9.80
   0  -8  -3    0.80   18.10
   0  -8  -3   -1.20    1.30
   0  -8  -3    3.20    1.80
   0  -8   3  -12.20   12.50
   0  -8  -3   -5.90    2.80
   0  -8  -3    3.90    6.10
   0  -8   3   -0.50    3.90
   0  -8  -3    5.10    3.20
   0  -8  -3    2.40   15.90
   0  -8   3    0.10    3.10
   0  -8   3    1.50    3.50
   0  -8   3    1.70    2.90
   0  -8   3   -2.20    2.60
   0  -8  -3   -3.30    9.40
   0   8   3   -4.80   19.10
   0   8   3   -4.20    6.40
   0   8  -3   -2.70    2.50
   0   8  -3   -0.20    3.00
   0   8  -3    4.80    3.90
   0   8   3    6.30    8.00
   0   8  -3   -2.90    3.70
   0   8   3    1.40    1.60
   0   8  -3  -23.00   13.30
   0   8  -3    0.10    3.60
  -2  -8  -3   26.40    5.50
   2  -8   3   18.20    4.30
   2  -8   3   30.80   20.30
   2  -8   3   14.30   13.40
   2  -8   3   -1.30   15.90
  -2  -8  -3   18.90    4.80
   2  -8   3   16.90    4.80
  -2  -8  -3   18.40    5.60
   2  -8   3   17.70    6.10
   2  -8   3   33.70    6.30
  -2  -8  -3   27.80   11.70
   2   8   3   10.90    4.30
  -2   8  -3   10.00    5.50
  -2   8  -3   12.30   20.00
  -2   8  -3   19.30    6.00
  -2   8  -3   29.10    6.00
  -2   8  -3   17.30    4.10
  -2   8  -3   20.90    4.40
   2   8   3   -0.20   21.60
   2   8   3   16.70    7.40
   2   8   3   18.40    1.90
   2   8   3   32.80   13.40
  -4  -8  -3    8.90   19.40
   4  -8   3    7.40    6.70
   4  -8   3   11.50   21.60
  -4  -8  -3    6.90    5.30
  -4  -8  -3    2.30    5.40
  -4  -8  -3    0.50    8.70
   4  -8   3    8.30   21.70
   4  -8   3   -2.50    6.90
   4  -8   3    9.70    6.40
   4  -8   3    4.80    4.00
   4  -8   3    8.90   15.00
   4  -8   3   11.40   26.90
  -4   8  -3   14.40    5.00
   4   8   3    9.60    2.40
  -4   8  -3   11.30    4.00
  -4   8  -3    1.40    6.30
  -4   8  -3    6.10    6.40
   4   8   3   11.70    7.60
   4   8   3   12.70    5.40
   4   8   3    9.50    6.60
  -4   8  -3   31.80    8.30
   4   8   3   -3.00   15.30
   4   8   3   28.00   32.90
   6  -8   3   36.10   35.60
   6  -8   3   14.60    9.20
  -6  -8  -3    5.30    8.60
  -6  -8  -3   10.80    7.10
   6  -8   3   28.10   19.60
   6  -8   3   12.20    6.60
   6  -8   3    4.70   27.00
   6  -8   3   42.90   42.50
  -6  -8  -3   10.10   26.00
  -6   8  -3    7.00    7.40
   6   8   3   14.00   10.90
  -6   8  -3   20.40   10.40
   6   8   3   10.10    4.80
  -6   8  -3   21.30    8.60
   6   8   3  -40.90   21.60
   6   8   3   13.70    4.50
  -6   8  -3   11.20    5.30
  -8  -8  -3   41.30   34.80
   8  -8   3  -42.80   47.00
   8  -8   3   29.30   16.40
  -8  -8  -3   36.40   45.70
  -8  -8  -3   23.10   10.70
   8  -8   3  -43.70   61.39
   8  -8   3    9.00    8.60
   8  -8   3   50.09   40.10
   8   8   3    6.60   37.00
  -8   8  -3   31.00    8.20
   8   8   3   32.90    7.20
  -8   8  -3   40.30   13.80
   8   8   3   32.40   26.80
  -8   8  -3   31.10   13.30
   8   8   3   23.40   14.00
   8   8   3   23.50    8.90
  10  -8   3  108.89   63.69
 -10  -8  -3   82.39   55.69
 -10  -8  -3   -2.00   13.60
 -10  -8  -3   19.40   16.00
  10  -8   3   -8.20   17.00
  10  -8   3   37.80   13.30
  10  -8   3   47.20   97.19
  10   8   3   -4.50    9.70
 -10   8  -3    3.90   10.40
 -10   8  -3   17.60   16.40
 -10   8  -3   -6.20   15.60
  10   8   3   18.40   21.10
  11  -9  -3   32.50   27.90
 -11  -9   3  147.59   59.29
 -11  -9   3  148.79   56.89
  11  -9  -3   71.19   15.20
 -11  -9   3   44.60   13.80
 -11   9   3   19.90   62.99
  11   9  -3   54.29   22.40
 -11   9   3   42.00   12.60
  11   9  -3  144.69   64.79
   9  -9  -3   71.49    9.30
  -9  -9   3   72.29   13.00
   9  -9  -3   52.89   10.60
  -9  -9   3   98.89   40.80
   9  -9  -3  129.09   43.40
  -9  -9   3  122.49   43.20
   9  -9  -3   73.99   13.50
   9   9  -3   59.89   38.70
   9   9  -3   56.49   15.70
   9   9  -3   27.50   37.70
  -9   9   3  126.99   49.80
   9   9  -3   64.49   19.00
  -9   9   3   76.39    9.40
  -9   9   3   73.79    9.20
  -7  -9   3  285.47   24.30
  -7  -9   3  279.87   18.50
  -7  -9   3  266.87   37.90
   7  -9  -3  318.07   19.80
  -7  -9   3  341.67   45.80
  -7  -9   3  305.67   20.20
   7  -9  -3  300.27   18.70
   7  -9  -3  343.17   43.10
   7  -9  -3  282.87   17.80
   7  -9  -3  314.07   19.20
   7  -9  -3  441.96   50.99
   7   9  -3  256.27   22.10
   7   9  -3  319.67   26.60
  -7   9   3  285.27   54.79
   7   9  -3  407.36   49.99
   7   9  -3  327.47   39.90
  -5  -9   3  106.09   12.70
   5  -9  -3   78.29    9.40
  -5  -9   3  101.19   10.90
  -5  -9   3  104.19   26.00
   5  -9  -3   80.79   16.30
   5  -9  -3   74.59   15.80
  -5  -9   3   73.19   23.20
   5  -9  -3  100.39    8.70
   5  -9  -3   40.80   29.00
  -5  -9   3   93.39    9.30
   5  -9  -3  158.48   27.50
   5  -9  -3   92.69    8.10
   5  -9  -3   72.19    7.90
   5  -9  -3   88.59    4.90
  -5  -9   3   87.79   10.10
   5  -9  -3   46.80   26.60
   5   9  -3   86.59   11.10
   5   9  -3   81.59   11.70
   5   9  -3  105.89   19.40
   5   9  -3   88.79    9.80
   5   9  -3   69.79   13.00
  -5   9   3   82.99   31.00
   5   9  -3   97.79   25.90
   3  -9  -3   45.70    4.60
   3  -9  -3   55.79   19.10
   3  -9  -3   40.50   24.60
   3  -9  -3   55.89    8.40
  -3  -9   3   40.00    6.50
  -3  -9   3   47.70   14.90
   3  -9  -3   47.90    8.40
  -3  -9   3   49.60    6.80
   3  -9  -3   47.10    5.40
  -3  -9   3   50.99    7.90
   3  -9  -3   30.00   18.70
   3  -9  -3   46.20    4.10
  -3  -9   3   46.40    5.70
  -3   9   3   64.59   22.60
   3   9  -3   53.79    6.80
   3   9  -3   50.29   18.40
   3   9  -3   39.90    7.60
   3   9  -3   48.90    6.50
   3   9  -3   45.00    7.30
  -1  -9   3   14.50    4.40
   1  -9  -3    0.80   15.40
  -1  -9   3    7.70    4.90
   1  -9  -3   -4.30   11.70
  -1  -9   3    1.90    3.50
   1  -9  -3    6.70    2.00
  -1  -9   3    6.50    3.50
  -1  -9   3    2.80    3.90
  -1  -9   3   19.50   14.60
   1  -9  -3    2.80    2.00
   1  -9  -3  -27.60   19.40
   1  -9  -3   12.20    3.10
   1  -9  -3   -0.30    5.20
   1   9  -3    7.40    4.20
   1   9  -3    7.30    4.40
  -1   9   3   -1.30   17.00
   1   9  -3   14.40   14.50
   1   9  -3    3.60    4.60
   1   9  -3    9.80    3.90
   1   9  -3    1.20    3.40
  -1   9   3    7.20    3.00
  -1   9   3    3.70    6.80
   1   9  -3   36.00   15.00
   1  -9   3   42.30    6.30
  -1  -9  -3   64.99   10.00
   1  -9   3   38.70    6.70
   1  -9   3   46.20    6.30
   1  -9   3   48.10   15.50
  -1  -9  -3   49.30    5.90
  -1  -9  -3   50.79    3.80
   1  -9   3   47.10    7.70
  -1  -9  -3   51.89    6.90
  -1  -9  -3   23.80   10.20
   1  -9   3   48.20    5.80
   1  -9   3   29.40   19.00
  -1  -9  -3   41.60    7.20
   1   9   3   63.09   22.10
  -1   9  -3   35.80    6.80
  -1   9  -3   76.39   23.10
  -1   9  -3   53.59    5.90
  -1   9  -3   46.30    7.30
  -1   9  -3   44.30    7.70
   1   9   3   43.60    3.60
  -1   9  -3   56.39    6.60
   1   9   3   48.70   12.30
  -1   9  -3   28.50   16.90
   1   9   3   50.69    4.70
   1   9   3   45.70    4.20
   3  -9   3  209.18   15.40
   3  -9   3  170.08   12.30
   3  -9   3  186.38   13.90
  -3  -9  -3  173.08   26.40
   3  -9   3  213.08   36.50
  -3  -9  -3  160.68   13.70
   3  -9   3  179.78   13.70
  -3  -9  -3  174.68   13.00
   3  -9   3  131.89   23.20
  -3  -9  -3  165.88   15.40
   3   9   3  188.58   13.20
  -3   9  -3  203.58   11.90
   3   9   3  185.08    8.70
  -3   9  -3  184.08   12.40
   3   9   3  209.88   38.90
   3   9   3  171.68   10.90
  -3   9  -3  182.98   14.80
   3   9   3  157.18   11.90
  -3   9  -3  186.18   15.10
  -3   9  -3  189.28   14.50
   5  -9   3  267.57   31.70
   5  -9   3  252.57   41.40
   5  -9   3  198.48   36.90
   5  -9   3  205.88   46.00
  -5  -9  -3  214.68   16.80
   5  -9   3  203.38   17.20
  -5  -9  -3  205.58   16.30
  -5  -9  -3  248.68   36.30
   5  -9   3  199.28   14.90
  -5   9  -3  183.38   15.30
   5   9   3  214.68   11.30
   5   9   3  233.88   16.00
  -5   9  -3  195.28   17.70
  -5   9  -3  199.78   13.60
  -5   9  -3  198.18   18.30
   5   9   3  199.18   18.30
   5   9   3  253.67   34.50
   5   9   3  197.28   15.70
   7  -9   3  148.29   32.10
  -7  -9  -3  130.19   16.60
  -7  -9  -3  137.09   16.60
   7  -9   3  146.29   41.70
   7  -9   3   82.19   56.59
  -7  -9  -3   84.59   41.60
   7  -9   3  148.69   17.80
   7  -9   3  137.99   14.60
   7  -9   3  155.28   48.90
  -7   9  -3  124.09   12.20
   7   9   3  119.29   11.90
   7   9   3  148.29   37.60
   7   9   3  136.99   10.90
   7   9   3  156.18   19.20
  -7   9  -3  122.09   16.30
   7   9   3  128.39   22.70
  -7   9  -3  151.38   18.60
  -9  -9  -3   -6.90   44.80
  -9  -9  -3   -0.30   11.30
  -9  -9  -3    1.30   14.20
   9  -9   3   13.40   16.10
   9  -9   3   36.80   11.20
   9  -9   3  -33.00   52.79
   9  -9   3   14.70   62.39
   9  -9   3  100.19   85.99
  -9   9  -3    4.80    8.50
  -9   9  -3   -1.40   13.50
   9   9   3  -25.70   15.40
  -9   9  -3   23.90   15.20
   9   9   3   78.19   54.79
   9   9   3   20.10    8.30
 -12 -10   3  137.59   67.69
 -12 -10   3  107.89   20.10
  12 -10  -3   91.89   22.70
  12 -10  -3   92.19   17.20
 -12  10   3    0.90   80.89
  12  10  -3   31.10   28.00
  10 -10  -3   20.40   12.50
 -10 -10   3   17.20    6.00
  10 -10  -3   29.40   10.60
 -10 -10   3   47.60   13.40
 -10 -10   3   76.49   47.20
 -10 -10   3   35.50   46.80
  10 -10  -3  -79.99   46.30
 -10  10   3   20.50   57.69
  10  10  -3   17.80   17.40
  10  10  -3  -10.90   15.50
   8 -10  -3   48.10   10.10
  -8 -10   3   44.80    6.70
  -8 -10   3   62.79   34.60
   8 -10  -3   46.70   11.40
  -8 -10   3   41.00    9.50
   8 -10  -3   55.09    8.30
   8 -10  -3   46.10    9.40
   8 -10  -3   60.59   31.30
   8  10  -3   47.10   14.30
  -8  10   3  -14.00   40.60
   8  10  -3   57.59   28.80
   8  10  -3   11.40   35.00
   8  10  -3   23.30   12.00
   6 -10  -3   35.80   25.70
  -6 -10   3   48.90    9.70
  -6 -10   3   45.10    8.70
   6 -10  -3   37.80    6.80
   6 -10  -3   27.70   13.60
   6 -10  -3   19.10   16.50
  -6 -10   3   43.10   23.40
   6 -10  -3   33.90    6.80
   6 -10  -3   47.20    7.10
  -6 -10   3   73.39   25.00
  -6 -10   3   32.60   12.30
   6 -10  -3   33.60    7.60
   6  10  -3   36.80    9.10
   6  10  -3   44.40   11.40
   6  10  -3   42.40   20.00
   6  10  -3   27.50   24.40
  -6  10   3    5.90   30.90
   6  10  -3   24.50    9.40
   4 -10  -3   58.59   11.10
   4 -10  -3   47.70    6.10
   4 -10  -3    5.70   22.60
  -4 -10   3   42.60    8.50
   4 -10  -3   30.50   10.30
   4 -10  -3   58.29   23.20
   4 -10  -3   49.90    5.70
  -4 -10   3   36.50    7.20
   4 -10  -3   45.40    5.50
[truncated: 503,721 more chars]
