# Supplementary material for: Nonamagnesium diruthenium, Mg9Ru2
Source: IUCrdata. 2025 Apr 11;10(Pt 4):x250305. doi: 10.1107/S2414314625003050 (PMC12054747; doi:10.1107/S2414314625003050)
Supplement: Supplementary file 2 [file x-10-x250305-Isup2.hkl]

data_I                                                                          
_shelx_title ' MgRu_a.res in C2/c'                                              
_shelx_refln_list_code          4                                               
_shelx_F_calc_maximum      919.93                                               
_exptl_crystal_F_000      1568.00                                               
_reflns_d_resolution_high  0.7689                                               
                                                                                
loop_                                                                           
 _space_group_symop_operation_xyz                                               
 'x, y, z'                                                                      
 '-x, y, -z+1/2'                                                                
 'x+1/2, y+1/2, z'                                                              
 '-x+1/2, y+1/2, -z+1/2'                                                        
 '-x, -y, -z'                                                                   
 'x, -y, z-1/2'                                                                 
 '-x+1/2, -y+1/2, -z'                                                           
 'x+1/2, -y+1/2, z-1/2'                                                         
                                                                                
_cell_length_a     9.8976                                                       
_cell_length_b    22.3449                                                       
_cell_length_c     8.6049                                                       
_cell_angle_alpha  90.000                                                       
_cell_angle_beta  105.549                                                       
_cell_angle_gamma  90.000                                                       
                                                                                
_shelx_F_squared_multiplier     1.000                                           
                                                                                
loop_                                                                           
 _refln_index_h                                                                 
 _refln_index_k                                                                 
 _refln_index_l                                                                 
 _refln_F_squared_calc                                                          
 _refln_F_squared_meas                                                          
 _refln_F_squared_sigma                                                         
 _refln_observed_status                                                         
   2   0   0       3130.98       2758.75       107.41 o                         
   4   0   0     764191.25     692426.50     10365.65 o                         
   6   0   0      22017.60      21635.71       473.02 o                         
   8   0   0     163291.25     166080.39      2558.61 o                         
  10   0   0         15.03       -188.69       467.70 o                         
  12   0   0      61926.40      61280.43      1874.16 o                         
   1   1   0       5624.79       7302.34       116.86 o                         
   3   1   0       7948.57       7947.80       139.67 o                         
   5   1   0         41.45         44.47       110.03 o                         
   7   1   0      11772.56      12335.07       327.96 o                         
   9   1   0        809.28       1063.57       282.61 o                         
  11   1   0      17051.88      16009.80       642.79 o                         
   2   2   0     118688.50     121050.23      1160.75 o                         
   4   2   0       2812.49       2267.47       110.07 o                         
   6   2   0      21991.02      21809.48       341.27 o                         
   8   2   0       1423.50       1692.75       163.43 o                         
  10   2   0       4700.41       4759.69       407.54 o                         
  12   2   0        103.06       -466.71       835.03 o                         
   1   3   0       9352.29       9996.25       126.25 o                         
   3   3   0        870.45        938.46        61.13 o                         
   5   3   0       7256.81       6768.53       167.78 o                         
   7   3   0         19.09        144.47       125.41 o                         
   9   3   0      11515.58      11521.72       413.10 o                         
  11   3   0         16.59       1073.72       520.34 o                         
   0   4   0       1146.47       1383.40        58.35 o                         
   2   4   0       1168.36       1311.49        50.42 o                         
   4   4   0      28055.41      27498.23       378.24 o                         
   6   4   0      10562.87      11163.20       279.07 o                         
   8   4   0      16306.84      16147.99       385.75 o                         
  10   4   0         14.27       -186.97       272.90 o                         
  12   4   0        243.75        293.49       642.73 o                         
   1   5   0       6899.60       7416.72       114.64 o                         
   3   5   0       2567.29       2200.64        94.68 o                         
   5   5   0       1887.59       1634.42       134.33 o                         
   7   5   0       1761.18       1937.32       159.00 o                         
   9   5   0       1270.59       1470.73       238.71 o                         
  11   5   0       3612.47       3372.78       704.41 o                         
   0   6   0      81247.52      83224.62      1305.05 o                         
   2   6   0        520.26        542.93        49.88 o                         
   4   6   0      68863.08      66903.69       733.97 o                         
   6   6   0       2167.62       2274.99       145.02 o                         
   8   6   0      22943.94      24036.75       645.31 o                         
  10   6   0         38.67        406.45       583.53 o                         
  12   6   0       3678.81       3574.60       862.84 o                         
   1   7   0       4723.47       3897.96        91.19 o                         
   3   7   0        744.36        719.92       103.12 o                         
   5   7   0       5037.99       5127.62       173.76 o                         
   7   7   0         55.86         62.53       169.26 o                         
   9   7   0      17454.86      17217.33       637.48 o                         
  11   7   0        431.65        978.48       670.99 o                         
   0   8   0       2905.99       2214.81       124.20 o                         
   2   8   0     846272.06     753109.06      7719.53 o                         
   4   8   0       2642.86       3043.61       103.68 o                         
   6   8   0     213482.70     214213.23      2274.53 o                         
   8   8   0        527.49        418.67       198.60 o                         
  10   8   0      69722.48      68321.25      1859.36 o                         
   1   9   0      12385.22      11233.41       189.59 o                         
   3   9   0       2052.30       1964.42        99.91 o                         
   5   9   0       7668.97       7833.10       187.05 o                         
   7   9   0       1163.53       1207.18       277.70 o                         
   9   9   0      10326.90       9924.76       619.55 o                         
  11   9   0       4117.75       3656.52       485.59 o                         
   0  10   0     214488.33     218534.42      3592.20 o                         
   2  10   0      24741.63      23621.77       306.09 o                         
   4  10   0      70869.21      71365.07       832.19 o                         
   6  10   0      39362.94      38629.28       635.87 o                         
   8  10   0      12297.70      12570.55       483.21 o                         
  10  10   0       7959.05       8619.19       819.05 o                         
   1  11   0       5197.98       4624.53       149.27 o                         
   3  11   0      11281.42      10606.68       191.37 o                         
   5  11   0        277.47        160.40       149.10 o                         
   7  11   0      13786.26      13004.56       547.66 o                         
   9  11   0        262.07        440.85       438.58 o                         
  11  11   0      11685.83      10994.30      1233.27 o                         
   0  12   0        280.30        626.32       108.08 o                         
   2  12   0       5036.20       5682.69       148.79 o                         
   4  12   0       6152.19       6945.86       239.59 o                         
   6  12   0      13671.38      13385.14       446.11 o                         
   8  12   0       2339.31       2348.58       418.44 o                         
  10  12   0       2162.10       3759.62       705.70 o                         
   1  13   0       4930.81       4488.44       193.55 o                         
   3  13   0       9080.08       8908.32       223.42 o                         
   5  13   0         91.49        280.43       158.68 o                         
   7  13   0       5039.03       4779.23       377.83 o                         
   9  13   0        247.43        288.99       571.13 o                         
  11  13   0       2726.47       3192.97       609.26 o                         
   0  14   0       5560.41       5716.98       239.40 o                         
   2  14   0       6046.49       5764.63       187.39 o                         
   4  14   0      24176.71      22339.61       395.80 o                         
   6  14   0      18868.35      19550.59       601.52 o                         
   8  14   0      15962.83      15233.44       967.67 o                         
  10  14   0       3350.18       3784.52       518.76 o                         
   1  15   0       2336.87       2453.81       129.24 o                         
   3  15   0       1376.52       1475.74       178.11 o                         
   5  15   0        208.42        -55.17       329.32 o                         
   7  15   0       4939.31       5235.14       707.20 o                         
   9  15   0        203.11       -349.57       902.36 o                         
   0  16   0     396293.91     408775.38      5634.26 o                         
   2  16   0       1813.89       1922.31       137.10 o                         
   4  16   0     234815.70     239297.81      2891.75 o                         
   6  16   0       1965.78       2009.33       291.16 o                         
   8  16   0      87871.59      87081.74      1725.46 o                         
  10  16   0         84.70        944.80       586.19 o                         
   1  17   0       8653.99       8708.30       230.74 o                         
   3  17   0       9671.55       9674.62       341.42 o                         
   5  17   0        177.22        678.43       293.90 o                         
   7  17   0       5512.07       6185.91       481.78 o                         
   9  17   0       2711.36       3169.77       500.35 o                         
   0  18   0       4546.10       4781.96       267.42 o                         
   2  18   0      70134.38      71943.70       977.82 o                         
   4  18   0      20498.71      20465.94       485.71 o                         
   6  18   0      10892.33      11361.80       521.77 o                         
   8  18   0      15259.60      15234.06      1279.05 o                         
   1  19   0       8181.23       8441.02       298.71 o                         
   3  19   0        272.43        194.35       184.19 o                         
   5  19   0       6805.90       6144.86       432.04 o                         
   7  19   0       1318.96       1167.45       437.52 o                         
   9  19   0       9153.42       9191.06       696.88 o                         
   0  20   0      17443.25      16423.42       586.73 o                         
   2  20   0         16.23       -117.12       188.84 o                         
   4  20   0      15279.17      14484.48       556.57 o                         
   6  20   0        157.57        125.49       577.34 o                         
   8  20   0       7969.68       7684.69       594.37 o                         
   1  21   0       8273.89       8716.11       422.79 o                         
   3  21   0       1584.34       1919.41       295.03 o                         
   5  21   0      10254.57      11057.01       927.17 o                         
   7  21   0          9.49        558.00       476.98 o                         
   0  22   0       1797.14       2159.53       398.17 o                         
   2  22   0       6693.28       7007.96       350.83 o                         
   4  22   0       9992.35       8979.19       624.81 o                         
   6  22   0      16522.38      18275.91       872.15 o                         
   8  22   0       8366.89       8370.83       714.94 o                         
   1  23   0       1295.27       3847.64       414.69 o                         
   3  23   0        435.99        764.76       385.45 o                         
   5  23   0        358.99       1381.41       503.41 o                         
   7  23   0          8.32       1287.06       525.56 o                         
   0  24   0          2.99       -163.50      1188.35 o                         
   2  24   0      80547.19      83421.84      2088.78 o                         
   4  24   0        365.59        783.13       504.45 o                         
   6  24   0      56478.11      59035.99      1751.27 o                         
   1  25   0       6339.03       6957.47       669.46 o                         
   3  25   0       2518.01       3366.68       543.70 o                         
   5  25   0       5433.12       7015.68       863.06 o                         
   0  26   0      53752.95      53412.53      1866.52 o                         
   2  26   0      11526.06      11160.28       729.87 o                         
   4  26   0      26506.58      27762.55      1273.39 o                         
   1  27   0       1762.91       3921.27       515.67 o                         
   3  27   0       3152.56       2305.79       571.10 o                         
   0  28   0        710.57       2110.03       866.90 o                         
   2  28   0       7680.69       8132.17       765.60 o                         
 -11   1   1       3882.33       4397.30       413.79 o                         
  -9   1   1         58.47         -9.93       223.97 o                         
  -7   1   1      15138.65      15228.55       290.66 o                         
  -5   1   1       5933.93       6030.72       139.50 o                         
  -3   1   1         63.18        122.08        35.18 o                         
  -1   1   1      12843.32      13749.58       188.61 o                         
   1   1   1       1447.44       1223.90        37.21 o                         
   3   1   1       1418.45       1478.62       102.79 o                         
   5   1   1       1153.94       1158.97       112.11 o                         
   7   1   1       3480.61       3213.90       221.63 o                         
   9   1   1       3832.96       3417.04       348.40 o                         
  11   1   1      10750.79      11709.93       540.81 o                         
 -12   2   1       5333.82       6230.79       713.12 o                         
 -10   2   1      22445.75      22911.50       614.42 o                         
  -8   2   1       3879.35       4097.52       199.00 o                         
  -6   2   1      73590.51      73454.42       788.76 o                         
  -4   2   1       5427.35       5021.63       131.66 o                         
  -2   2   1      85944.15      88534.22       869.98 o                         
   0   2   1        154.96        463.41        22.20 o                         
   2   2   1      46244.77      47610.45       510.60 o                         
   4   2   1       1791.08       2155.02       140.90 o                         
   6   2   1       2561.28       2766.82       139.53 o                         
   8   2   1         71.34         99.88       176.85 o                         
  10   2   1        878.26        839.67       469.44 o                         
  12   2   1       1657.73       2373.40      1356.82 o                         
 -11   3   1      11910.11      13045.63       571.67 o                         
  -9   3   1      22988.93      23038.47       476.79 o                         
  -7   3   1      28280.70      27884.34       458.64 o                         
  -5   3   1      12969.91      13085.01       220.62 o                         
  -3   3   1      30191.77      31823.62       372.41 o                         
  -1   3   1      18034.41      18238.89       224.30 o                         
   1   3   1     142545.42     145227.08      1372.09 o                         
   3   3   1      45392.14      45837.59       595.53 o                         
   5   3   1     174073.50     177400.58      1905.24 o                         
   7   3   1       5268.69       5723.04       259.54 o                         
   9   3   1      82008.67      83344.07      1299.15 o                         
  11   3   1        367.45       1392.70       808.44 o                         
 -12   4   1      19435.26      19451.04       958.94 o                         
 -10   4   1      29907.42      28705.49       638.37 o                         
  -8   4   1      52295.42      53160.91       804.01 o                         
  -6   4   1      46969.72      48298.07       611.84 o                         
  -4   4   1      83921.77      78640.91       856.27 o                         
  -2   4   1      44130.60      46284.08       477.40 o                         
   0   4   1      45813.12      50446.66       485.74 o                         
   2   4   1       9966.67      11738.97       181.80 o                         
   4   4   1       3380.01       2839.43       124.72 o                         
   6   4   1       1012.06        990.88       133.72 o                         
   8   4   1         65.78        -77.04       178.94 o                         
  10   4   1         90.21        312.68       380.11 o                         
 -11   5   1      16159.85      15938.64       813.31 o                         
  -9   5   1      35291.66      33860.51       894.03 o                         
  -7   5   1       9109.66       9742.14       362.25 o                         
  -5   5   1      32186.74      30469.16       409.12 o                         
  -3   5   1       5086.34       5737.33       141.56 o                         
  -1   5   1      81536.59      84048.87       825.56 o                         
   1   5   1       3116.98       2237.83        62.47 o                         
   3   5   1     303167.09     283545.19      2835.18 o                         
   5   5   1       7285.13       7268.78       209.20 o                         
   7   5   1     170801.75     172042.73      2148.26 o                         
   9   5   1       4589.95       5060.55       313.50 o                         
  11   5   1      67089.76      67292.15      1312.82 o                         
 -12   6   1      13614.24      13968.27       813.86 o                         
 -10   6   1       7066.24       6734.87       685.77 o                         
  -8   6   1      46988.67      47327.37       744.12 o                         
  -6   6   1       5420.59       5534.91       179.00 o                         
  -4   6   1      67718.33      64362.69       785.21 o                         
  -2   6   1       4238.28       3976.39        96.51 o                         
   0   6   1      57627.55      61398.36       637.31 o                         
   2   6   1       2317.63       1976.87        76.41 o                         
   4   6   1      18825.18      18339.96       278.60 o                         
   6   6   1       1203.45       1507.58       183.18 o                         
   8   6   1       1700.34       1777.38       303.56 o                         
  10   6   1        804.22        979.18       431.06 o                         
 -11   7   1        187.32        591.87       563.40 o                         
  -9   7   1       4847.51       5067.22       359.72 o                         
  -7   7   1         72.39        173.92       163.18 o                         
  -5   7   1       9279.51       9316.97       231.10 o                         
  -3   7   1          8.86        -91.86        91.86 o                         
  -1   7   1       3150.15       3048.16        85.78 o                         
   1   7   1       1135.92        833.16        52.76 o                         
   3   7   1        336.13        370.93        72.26 o                         
   5   7   1        213.08        409.51       130.10 o                         
   7   7   1       1684.86       1085.62       198.11 o                         
   9   7   1       2358.85       2314.18       337.23 o                         
  11   7   1        769.02       1912.03       501.64 o                         
 -12   8   1       2113.36       1831.52      1163.10 o                         
 -10   8   1          5.81        232.51       328.88 o                         
  -8   8   1       1777.98       1836.50       249.86 o                         
  -6   8   1        208.93        545.93       148.25 o                         
  -4   8   1       1208.53        933.69        90.99 o                         
  -2   8   1         45.90         18.76        54.23 o                         
   0   8   1       1128.39       1182.20        62.90 o                         
   2   8   1         24.85         12.78        56.47 o                         
   4   8   1       1056.55       1160.11       107.14 o                         
   6   8   1         78.53         37.84       169.06 o                         
   8   8   1        529.28        336.14       388.92 o                         
  10   8   1         22.48        270.03       481.25 o                         
 -11   9   1         87.34        216.42       615.62 o                         
  -9   9   1       1366.20       1450.34       351.76 o                         
  -7   9   1        679.59        781.68       172.67 o                         
  -5   9   1       8785.60       8870.71       245.97 o                         
  -3   9   1       5553.79       6353.17       139.80 o                         
  -1   9   1      43017.56      43271.41       501.75 o                         
   1   9   1       2001.10       2571.72        91.73 o                         
   3   9   1       2802.01       3071.80       122.81 o                         
   5   9   1       3014.57       2602.03       160.10 o                         
   7   9   1       9259.60       9006.52       359.02 o                         
   9   9   1       7658.34       7263.37       612.69 o                         
  11   9   1      10000.63      10092.47       644.33 o                         
 -10  10   1        849.99        476.44       586.98 o                         
  -8  10   1      37213.33      37456.80       744.80 o                         
  -6  10   1        790.30        679.63       176.29 o                         
  -4  10   1      61262.14      61187.40       735.59 o                         
  -2  10   1       1934.00       2585.36       108.00 o                         
   0  10   1      52824.06      51300.79       574.11 o                         
   2  10   1       1125.95       1265.06        98.60 o                         
   4  10   1      16835.26      16251.02       276.12 o                         
   6  10   1        516.08        538.53       156.31 o                         
   8  10   1        817.20        603.58       238.90 o                         
  10  10   1        339.25       1163.83       775.43 o                         
 -11  11   1       6507.06       6046.98       642.57 o                         
  -9  11   1      18507.57      18355.11       621.52 o                         
  -7  11   1       7067.35       7137.50       306.73 o                         
  -5  11   1      39472.80      38782.22       560.62 o                         
  -3  11   1      14152.41      13148.01       223.43 o                         
  -1  11   1      74749.54      72675.07       783.48 o                         
   1  11   1      15527.28      15405.94       255.06 o                         
   3  11   1      99481.18      98614.09      1063.51 o                         
   5  11   1       4164.39       3817.11       162.03 o                         
   7  11   1      88452.79      88565.43      1274.58 o                         
   9  11   1        162.79        869.29       700.92 o                         
  11  11   1      57654.75      54507.75      2130.65 o                         
 -10  12   1      25785.37      26134.58      1330.22 o                         
  -8  12   1      22295.64      21777.58       580.34 o                         
  -6  12   1      66790.21      66519.88       951.80 o                         
  -4  12   1      23351.21      24040.57       398.90 o                         
  -2  12   1      64066.65      67274.35       755.82 o                         
   0  12   1      13655.20      13052.70       231.69 o                         
   2  12   1      19634.32      20325.95       307.48 o                         
   4  12   1       4575.94       4495.60       164.52 o                         
   6  12   1        542.42        440.31       220.78 o                         
   8  12   1       1783.12       1608.09       336.49 o                         
  10  12   1        226.61       -123.24       470.01 o                         
 -11  13   1       4774.55       5233.14       755.55 o                         
  -9  13   1      23023.83      23513.00       836.09 o                         
  -7  13   1      12611.36      12181.33       495.29 o                         
  -5  13   1       2143.09       2317.24       182.49 o                         
  -3  13   1       4551.00       4959.44       156.97 o                         
  -1  13   1        153.59        195.36       129.46 o                         
   1  13   1      78095.58      80195.13       872.78 o                         
   3  13   1       9814.54       9935.68       238.01 o                         
   5  13   1     145155.67     149084.91      1885.50 o                         
   7  13   1         85.14        168.24       256.67 o                         
   9  13   1      64331.30      63403.22      1411.04 o                         
 -10  14   1      26633.04      26820.22       934.32 o                         
  -8  14   1       4071.01       3670.53       389.25 o                         
  -6  14   1      41502.52      41428.50       748.38 o                         
  -4  14   1       5877.19       5682.92       170.63 o                         
  -2  14   1      33562.30      33743.25       469.24 o                         
   0  14   1        151.65        163.63        92.26 o                         
   2  14   1      33724.90      33469.05       447.44 o                         
   4  14   1       3340.60       3641.58       191.14 o                         
   6  14   1      12467.85      11144.99       424.93 o                         
   8  14   1        826.80        130.92       540.94 o                         
  10  14   1       3232.72       3271.29       539.31 o                         
  -9  15   1       2646.77       2582.52       661.61 o                         
  -7  15   1       9147.31       8534.11       407.18 o                         
  -5  15   1        821.04        699.16       206.14 o                         
  -3  15   1      31719.44      30452.15       423.60 o                         
  -1  15   1        788.08        745.93       139.01 o                         
   1  15   1      12533.86      12054.42       273.41 o                         
   3  15   1       7878.37       8020.62       235.44 o                         
   5  15   1        652.75        818.15       200.16 o                         
   7  15   1       7040.92       7451.55       457.17 o                         
   9  15   1       1073.66       1340.13       620.96 o                         
 -10  16   1       6478.60       6683.33       582.10 o                         
  -8  16   1        197.11          5.92       365.19 o                         
  -6  16   1       5240.77       5148.18       575.12 o                         
  -4  16   1         26.33       -108.95       180.29 o                         
  -2  16   1       6639.77       6644.46       219.18 o                         
   0  16   1          7.34         17.22       131.34 o                         
   2  16   1       3849.32       3737.18       165.11 o                         
   4  16   1          7.11        447.95       380.62 o                         
   6  16   1       3462.25       3528.86       308.67 o                         
   8  16   1         90.46        -60.68       636.41 o                         
  -9  17   1        438.71        214.25       454.05 o                         
  -7  17   1        327.35       1133.83       482.12 o                         
  -5  17   1       3229.34       3158.15       387.17 o                         
  -3  17   1      20894.75      20409.98       477.83 o                         
  -1  17   1       5398.43       5868.14       222.79 o                         
   1  17   1      10036.32       9543.21       271.56 o                         
   3  17   1          4.84         21.21       312.50 o                         
   5  17   1       2616.71       3108.46       284.20 o                         
   7  17   1       4851.90       4526.85       411.59 o                         
   9  17   1       7786.04       9372.69       648.62 o                         
  -8  18   1        283.17        752.37       570.91 o                         
  -6  18   1      28166.53      28002.71       778.66 o                         
  -4  18   1        168.21         92.98       266.25 o                         
  -2  18   1      27783.37      28175.10       509.67 o                         
   0  18   1         83.89        122.52       142.43 o                         
   2  18   1      22871.10      22787.97       456.63 o                         
   4  18   1       2485.93       2403.15       286.23 o                         
   6  18   1       5577.92       3942.87       493.34 o                         
   8  18   1        574.20        329.43       481.84 o                         
  -9  19   1       5287.33       6409.60       660.19 o                         
  -7  19   1       7233.16       8762.42       517.52 o                         
  -5  19   1      20175.60      20345.51       610.84 o                         
  -3  19   1      22676.83      23826.77       530.67 o                         
  -1  19   1      32571.83      33850.74       569.73 o                         
   1  19   1      19233.49      19442.90       438.55 o                         
   3  19   1       8305.05       8317.41       392.44 o                         
   5  19   1      20418.00      20171.82       632.65 o                         
   7  19   1       3140.94       3933.46       930.69 o                         
   9  19   1      33290.86      30900.95      3579.55 o                         
  -8  20   1      27552.69      27067.87       982.19 o                         
  -6  20   1      12905.37      13175.23       756.94 o                         
  -4  20   1      39729.66      40509.23       839.74 o                         
  -2  20   1      15887.86      15935.32       516.07 o                         
   0  20   1      26191.57      25637.42       660.30 o                         
   2  20   1       8198.83       7885.43       372.01 o                         
   4  20   1       6237.77       6078.01       318.79 o                         
   6  20   1       5465.26       5223.41       636.49 o                         
   8  20   1        157.16       1561.15       527.20 o                         
  -7  21   1       5769.01       5528.14       982.40 o                         
  -5  21   1       9164.93       8512.00       776.73 o                         
  -3  21   1        156.54        485.40       267.15 o                         
  -1  21   1      24515.75      23825.52       568.27 o                         
   1  21   1        107.99       -247.21       247.21 o                         
   3  21   1      81228.13      82045.39      1331.15 o                         
   5  21   1        626.27        968.46       535.16 o                         
   7  21   1      68698.93      69258.51      1650.05 o                         
  -8  22   1      24973.40      21089.29      1503.96 o                         
  -6  22   1       4787.00       4380.68      1046.71 o                         
  -4  22   1      21049.17      20372.31       959.12 o                         
  -2  22   1       4425.93       5385.78       479.77 o                         
   0  22   1      22951.32      22309.88       592.02 o                         
   2  22   1         37.88        170.57       247.25 o                         
   4  22   1      23282.71      22612.39       847.53 o                         
   6  22   1        907.56       1161.24       555.36 o                         
  -7  23   1        343.16        455.54       641.66 o                         
  -5  23   1       4834.10       5192.44       501.76 o                         
  -3  23   1        504.11       1103.21       608.85 o                         
  -1  23   1       9728.46      10773.68       491.43 o                         
   1  23   1       1832.11       1511.94       401.07 o                         
   3  23   1        331.34       -150.88       352.30 o                         
   5  23   1       8376.15       8456.51       740.15 o                         
   7  23   1        644.55       2114.34       775.26 o                         
  -6  24   1        101.10        596.76       635.87 o                         
  -4  24   1      12692.89      12639.57       643.47 o                         
  -2  24   1         66.81       -250.00       503.27 o                         
   0  24   1      11393.47      10651.39       651.33 o                         
   2  24   1        231.38       -764.95       861.32 o                         
   4  24   1       5973.31       5064.93       481.05 o                         
   6  24   1          4.34       2603.79       826.79 o                         
  -5  25   1       8773.45       9725.12       773.32 o                         
  -3  25   1        257.74        820.14       379.64 o                         
  -1  25   1      17278.41      15972.89      1068.01 o                         
   1  25   1          2.51       -307.42       401.12 o                         
   3  25   1      10912.62      12326.88       659.42 o                         
   5  25   1        204.46        155.73       617.03 o                         
  -4  26   1       9421.04       9459.33      1125.84 o                         
  -2  26   1        302.17        -31.50       406.34 o                         
   0  26   1       9364.30       9647.11       589.19 o                         
   2  26   1       2097.37       1461.76       416.79 o                         
   4  26   1       6781.41       5620.80       925.51 o                         
  -3  27   1      14739.46      16616.31      1073.10 o                         
  -1  27   1      18364.27      17433.76      1305.04 o                         
   1  27   1       6749.74       8167.29       608.04 o                         
   3  27   1       9341.65       9803.58      1099.15 o                         
  -2  28   1      12922.73      14367.01       834.04 o                         
   0  28   1      10273.73      10358.30       708.71 o                         
   2  28   1       8811.06       8822.44       735.51 o                         
 -12   0   2      74799.94      74994.41      2391.27 o                         
 -10   0   2       1529.28       1520.23       684.02 o                         
  -8   0   2     225594.03     227736.28      3181.06 o                         
  -6   0   2      17464.92      16758.10       377.75 o                         
  -4   0   2     418335.88     407973.16      6467.92 o                         
  -2   0   2       8068.71       8533.25       145.43 o                         
   0   0   2     128697.85     132513.38      1824.77 o                         
   2   0   2        364.69        587.85        65.80 o                         
   4   0   2      54244.96      55615.86       904.14 o                         
   6   0   2      25076.95      25707.12       574.70 o                         
   8   0   2      41676.78      41875.39      1248.54 o                         
  10   0   2      27736.70      29302.68      1308.13 o                         
 -11   1   2        598.08        639.12       390.01 o                         
  -9   1   2       8045.22       8648.08       306.77 o                         
  -7   1   2       1979.23       1926.48       120.75 o                         
  -5   1   2      36496.62      35444.72       465.93 o                         
  -3   1   2        695.67        848.34        48.14 o                         
  -1   1   2     108463.48     107691.68       910.93 o                         
   1   1   2       7876.90       9246.29       127.09 o                         
   3   1   2     146154.27     149359.23      1492.23 o                         
   5   1   2      11077.32      11548.35       268.64 o                         
   7   1   2      86164.52      86084.11      1159.25 o                         
   9   1   2      13004.74      13209.20       558.54 o                         
  11   1   2      25510.46      23382.62       921.53 o                         
 -12   2   2        171.86       1564.25       491.84 o                         
 -10   2   2      35217.21      36223.93       974.53 o                         
  -8   2   2       1187.57       1160.28       185.34 o                         
  -6   2   2      47672.44      49237.42       625.91 o                         
  -4   2   2       5820.09       6907.98       140.78 o                         
  -2   2   2      27123.10      27551.56       321.18 o                         
   0   2   2       1046.96        959.29        49.50 o                         
   2   2   2       5642.52       5393.90       106.96 o                         
   4   2   2        174.08        272.89        75.45 o                         
   6   2   2       5762.93       6210.18       210.51 o                         
   8   2   2       1586.08       1163.28       403.49 o                         
  10   2   2       4352.33       4764.16       464.16 o                         
 -11   3   2         32.90        843.63       771.34 o                         
  -9   3   2        177.55        337.62       369.25 o                         
  -7   3   2        320.34         25.78       139.05 o                         
  -5   3   2         10.26         31.61        81.45 o                         
  -3   3   2        923.51        791.57       100.09 o                         
  -1   3   2       3979.44       3300.20        91.02 o                         
   1   3   2       6153.53       7089.65       118.66 o                         
   3   3   2       6951.57       7358.39       145.27 o                         
   5   3   2      14451.91      14771.45       275.58 o                         
   7   3   2       7216.50       7268.83       286.17 o                         
   9   3   2       3394.40       3858.41       327.29 o                         
  11   3   2       7807.14       7375.25       827.01 o                         
 -12   4   2       2986.66       5540.55      1092.27 o                         
 -10   4   2       5019.79       4903.58       390.14 o                         
  -8   4   2        665.27        701.85       143.05 o                         
  -6   4   2       3844.79       4421.12       241.62 o                         
  -4   4   2      20978.84      21017.91       271.38 o                         
  -2   4   2        875.94        589.46        76.22 o                         
   0   4   2         84.70        177.29        36.09 o                         
   2   4   2       3063.71       2995.47        91.27 o                         
   4   4   2       2377.68       2300.03       126.86 o                         
   6   4   2       5219.11       5327.73       242.10 o                         
   8   4   2       8677.31       9110.53       363.80 o                         
  10   4   2        297.84        582.41       597.56 o                         
 -11   5   2         26.47       -285.02       747.56 o                         
  -9   5   2        342.99        812.11       365.36 o                         
  -7   5   2         14.31        352.81       162.07 o                         
  -5   5   2        120.58        135.73       104.44 o                         
  -3   5   2          2.47         94.49        93.81 o                         
  -1   5   2       2132.45       2168.88        83.82 o                         
   1   5   2       3342.67       3000.86        76.44 o                         
   3   5   2       7576.21       6767.35       152.07 o                         
   5   5   2       2204.07       2526.69       165.13 o                         
   7   5   2       5997.63       6445.19       280.99 o                         
   9   5   2       2273.74       1751.40       376.08 o                         
  11   5   2        783.73        545.08       645.39 o                         
 -12   6   2      25939.03      23107.59      1317.09 o                         
 -10   6   2       8542.51       8405.33       372.43 o                         
  -8   6   2      18891.76      19866.08       411.97 o                         
  -6   6   2      17109.69      17148.51       295.47 o                         
  -4   6   2       3052.64       2801.00       126.69 o                         
  -2   6   2      57987.17      54245.12       633.93 o                         
   0   6   2       4727.96       4645.43       119.05 o                         
   2   6   2      66464.16      66712.00       722.58 o                         
   4   6   2        950.25        801.51       115.33 o                         
   6   6   2      11526.31      12078.80       339.25 o                         
   8   6   2        345.85       -186.75       319.34 o                         
  10   6   2       5176.09       6155.38       430.11 o                         
 -11   7   2       4333.82       4381.47       442.25 o                         
  -9   7   2        551.91        675.02       374.83 o                         
  -7   7   2      12131.65      11843.84       273.95 o                         
  -5   7   2       2913.44       3327.92       177.73 o                         
  -3   7   2      63018.84      66170.54       744.54 o                         
  -1   7   2         82.17        122.70        48.62 o                         
   1   7   2     131906.45     126817.52      1197.89 o                         
   3   7   2       3038.47       3106.87       108.62 o                         
   5   7   2     131672.97     133248.30      1406.40 o                         
   7   7   2       6030.39       5998.45       335.04 o                         
   9   7   2      42946.14      43110.42      1001.41 o                         
  11   7   2       8394.04       9214.99      1446.46 o                         
 -12   8   2       5033.50       6474.25      1689.31 o                         
 -10   8   2     122719.98     121243.67      1920.77 o                         
  -8   8   2        273.81        543.36       233.73 o                         
  -6   8   2     311539.38     314023.00      3169.90 o                         
  -4   8   2       4223.51       4182.00       157.65 o                         
  -2   8   2     250621.89     246596.95      2586.78 o                         
   0   8   2       3062.91       3640.32        91.25 o                         
   2   8   2      73383.18      70393.59       770.42 o                         
   4   8   2        659.92        700.37       137.46 o                         
   6   8   2      58796.41      58080.36       757.24 o                         
   8   8   2      17376.55      16945.61       560.39 o                         
  10   8   2      17284.09      17162.77       617.95 o                         
 -11   9   2       7275.23       7882.06       719.51 o                         
  -9   9   2        748.26       1196.47       279.47 o                         
  -7   9   2      23966.04      24326.25       467.68 o                         
  -5   9   2       1501.82       1618.57       190.92 o                         
  -3   9   2      57981.95      56547.61       758.69 o                         
  -1   9   2       3787.02       4149.14       119.12 o                         
   1   9   2      80738.02      81338.30       871.90 o                         
   3   9   2      18254.28      18505.06       287.96 o                         
   5   9   2      79955.89      78996.98       876.42 o                         
   7   9   2      13227.20      12849.71       384.35 o                         
   9   9   2      43561.86      43291.22       875.01 o                         
 -12  10   2      14799.56      16222.52      1007.00 o                         
 -10  10   2        608.34       1218.13       627.73 o                         
  -8  10   2      31296.72      31545.87       640.35 o                         
  -6  10   2       5502.70       5306.61       204.41 o                         
  -4  10   2      36181.14      36527.61       529.40 o                         
  -2  10   2        421.25        623.24        90.15 o                         
   0  10   2         64.87        263.81        78.95 o                         
   2  10   2       4009.55       4354.05       182.78 o                         
   4  10   2         11.04         60.57       116.51 o                         
   6  10   2       2247.62       1971.54       255.62 o                         
   8  10   2       3052.59       3097.80       418.11 o                         
  10  10   2       6747.57       5886.56       583.79 o                         
 -11  11   2         11.51        912.38       742.33 o                         
  -9  11   2         20.78        151.32       248.69 o                         
  -7  11   2        140.61        186.12       199.18 o                         
  -5  11   2       1394.84       1666.16       163.22 o                         
  -3  11   2        905.01        601.47       136.81 o                         
  -1  11   2       2940.19       2621.56       116.20 o                         
   1  11   2       9345.14      10256.47       204.23 o                         
   3  11   2      10450.77      10331.59       234.54 o                         
   5  11   2       7010.17       6805.86       235.57 o                         
   7  11   2      10519.09      10044.81       393.50 o                         
   9  11   2      10818.06      10727.99       504.93 o                         
 -10  12   2       4081.03       4913.95       828.71 o                         
  -8  12   2         26.01        157.81       225.93 o                         
  -6  12   2         10.48        102.15       189.48 o                         
  -4  12   2       7260.32       6937.76       219.11 o                         
  -2  12   2        781.41        738.57       102.30 o                         
   0  12   2       1869.72       1838.23       118.45 o                         
   2  12   2       4523.73       4709.25       193.51 o                         
   4  12   2       4820.24       4507.43       198.28 o                         
   6  12   2        208.61        124.11       298.65 o                         
   8  12   2       2872.39       2555.40       326.80 o                         
  10  12   2          3.16        977.46       597.89 o                         
 -11  13   2          8.71       2043.55      1779.47 o                         
  -9  13   2        248.25        -57.27       363.96 o                         
  -7  13   2        479.86        508.70       300.74 o                         
  -5  13   2       1745.71       1705.23       144.53 o                         
  -3  13   2       2102.75       2555.71       138.41 o                         
  -1  13   2        238.73        195.53        79.73 o                         
   1  13   2       2691.71       2738.61       118.93 o                         
   3  13   2         22.19        -65.30       126.80 o                         
   5  13   2       3947.06       3992.19       293.87 o                         
   7  13   2        217.97        365.14       341.66 o                         
   9  13   2       2012.87       1931.49       498.96 o                         
 -10  14   2      28555.41      27538.26      1335.54 o                         
  -8  14   2       7064.48       6902.48       440.40 o                         
  -6  14   2       5807.82       5938.65       314.85 o                         
  -4  14   2      13368.89      13200.17       404.55 o                         
  -2  14   2       5712.18       5874.47       180.94 o                         
   0  14   2      69772.50      69637.05       764.93 o                         
   2  14   2      14252.74      14166.46       270.47 o                         
   4  14   2      29623.52      28911.18       519.69 o                         
   6  14   2       1601.19       1545.29       280.95 o                         
   8  14   2       2312.53       1991.93       636.81 o                         
  10  14   2       2783.42       3099.26       613.61 o                         
 -11  15   2        312.17       1671.09      5975.05 o                         
  -9  15   2       3795.71       3772.29       481.55 o                         
  -7  15   2        785.59        843.16       232.87 o                         
  -5  15   2      23936.69      24011.31       652.11 o                         
  -3  15   2        746.69        574.90       225.25 o                         
  -1  15   2      58000.92      59761.29      1040.88 o                         
   1  15   2       1094.47       1172.07       118.51 o                         
   3  15   2      87958.22      87238.02      1246.23 o                         
   5  15   2        964.62        820.50       312.06 o                         
   7  15   2      57902.01      56532.91      1291.77 o                         
   9  15   2       3542.08       3807.68       623.12 o                         
 -10  16   2        582.38       1799.94       664.48 o                         
  -8  16   2      88772.74      88478.72      1871.13 o                         
  -6  16   2       1173.14        865.59       314.82 o                         
  -4  16   2     102836.09     104671.65      1571.96 o                         
  -2  16   2       3419.03       3598.74       152.23 o                         
   0  16   2      42514.44      41520.36       532.34 o                         
   2  16   2       4493.96       4699.43       210.18 o                         
   4  16   2      19879.17      19594.77       525.90 o                         
   6  16   2      13448.23      13661.85       617.79 o                         
   8  16   2       9500.20       8560.06       730.84 o                         
  -9  17   2      16600.39      16476.29      1241.90 o                         
  -7  17   2        539.62        729.22       255.59 o                         
  -5  17   2      38811.40      38483.63       897.85 o                         
  -3  17   2        580.33        904.75       195.41 o                         
  -1  17   2      47113.46      48001.56       638.71 o                         
   1  17   2      12019.04      11962.59       286.58 o                         
   3  17   2      44057.44      44263.53       717.30 o                         
   5  17   2      14295.30      13288.45       443.77 o                         
   7  17   2      39262.92      39905.25      1048.58 o                         
   9  17   2       5946.54       5598.41       621.69 o                         
 -10  18   2      22526.49      20606.13      1026.49 o                         
  -8  18   2       2134.57       2202.83       604.09 o                         
  -6  18   2      54337.36      53634.03      1247.68 o                         
  -4  18   2        224.74        385.85       347.68 o                         
  -2  18   2      23006.29      23174.59       450.12 o                         
   0  18   2      14757.30      14793.19       321.47 o                         
   2  18   2        824.88       1394.78       173.93 o                         
   4  18   2       3026.91       3592.58       256.32 o                         
   6  18   2       5190.55       5003.81       541.14 o                         
   8  18   2       3132.84       3609.83       544.00 o                         
  -9  19   2        539.78        657.87       636.42 o                         
  -7  19   2       2695.24       2171.04       455.95 o                         
  -5  19   2        582.96        727.83       327.53 o                         
  -3  19   2       5348.49       6040.15       422.37 o                         
  -1  19   2       7490.57       7840.84       279.54 o                         
   1  19   2       3515.38       3658.91       304.89 o                         
   3  19   2      10910.13      10319.12       351.80 o                         
   5  19   2       9339.83      10055.95       547.11 o                         
   7  19   2       7515.62       6737.24       645.95 o                         
  -8  20   2       1126.89       1747.12       982.36 o                         
  -6  20   2        285.20       1018.29       483.24 o                         
  -4  20   2        225.92       -288.58       392.03 o                         
  -2  20   2         18.99        386.11       223.48 o                         
   0  20   2         29.00        184.91       242.29 o                         
   2  20   2        364.80        764.40       303.63 o                         
   4  20   2        134.93        263.03       289.89 o                         
   6  20   2          8.05        234.16       986.46 o                         
   8  20   2         27.42        881.38       867.62 o                         
  -7  21   2       3383.97       2374.30      1708.30 o                         
  -5  21   2       1833.86       1984.32       866.67 o                         
  -3  21   2       4939.28       4974.47       521.44 o                         
  -1  21   2       2226.67       2616.41       354.96 o                         
   1  21   2       3274.21       3271.63       334.87 o                         
   3  21   2       1699.17       1265.30       293.14 o                         
   5  21   2       2732.89       2557.75       648.86 o                         
   7  21   2       1518.32       1696.29       602.34 o                         
  -8  22   2       5230.39       6776.62      1415.54 o                         
  -6  22   2      11067.55      11808.87       729.63 o                         
  -4  22   2         61.27       -108.24       429.04 o                         
  -2  22   2      37086.59      36729.55       717.42 o                         
   0  22   2       3037.27       3598.72       464.06 o                         
   2  22   2      53602.31      52038.54       924.51 o                         
   4  22   2       1419.49        950.17       531.47 o                         
   6  22   2      11928.02      12798.08       726.95 o                         
  -7  23   2       6402.52       6618.20       722.96 o                         
  -5  23   2        507.14        712.77       697.81 o                         
  -3  23   2      20226.39      19519.83       687.08 o                         
  -1  23   2        324.88        423.29       339.78 o                         
   1  23   2      27680.86      32217.61      1354.75 o                         
   3  23   2       1096.85       1119.40       425.15 o                         
   5  23   2      34211.45      34893.52      1201.46 o                         
  -6  24   2      43740.15      41065.05      1698.43 o                         
  -4  24   2          8.75        105.61       867.35 o                         
  -2  24   2      36272.56      36155.36       967.48 o                         
   0  24   2       3064.48       3356.68       520.61 o                         
   2  24   2      23351.82      22688.17       846.83 o                         
   4  24   2       5992.89       5490.71      1075.60 o                         
   6  24   2       8519.98      12390.56      1319.70 o                         
  -5  25   2        294.39       -121.88      1168.41 o                         
  -3  25   2      30162.93      27239.44       908.55 o                         
  -1  25   2       4429.56       4667.69       859.77 o                         
   1  25   2      29295.35      27352.54       915.07 o                         
   3  25   2      10127.62      10183.62       701.79 o                         
   5  25   2      23013.05      24852.52      1086.34 o                         
  -4  26   2      22249.99      19308.66      1255.37 o                         
  -2  26   2       1234.57       1455.73       447.83 o                         
   0  26   2       2960.70       1786.29       552.61 o                         
   2  26   2       1576.94       1369.28       486.82 o                         
   4  26   2        914.98       1221.96       872.48 o                         
  -3  27   2       4775.62       4750.27       607.17 o                         
  -1  27   2       3957.82       4683.73       511.63 o                         
   1  27   2      13422.11      13689.56       717.34 o                         
   3  27   2       3432.85       4703.86       735.43 o                         
  -2  28   2       2053.90       2365.80       550.13 o                         
   0  28   2       1683.17       3349.13       633.44 o                         
 -11   1   3         80.54        347.46       831.93 o                         
  -9   1   3      10128.78      10472.50       460.63 o                         
  -7   1   3       4632.01       5028.84       218.92 o                         
  -5   1   3      12619.65      13251.61       228.06 o                         
  -3   1   3        334.41        229.57        76.96 o                         
  -1   1   3        117.73        270.40        80.09 o                         
   1   1   3        821.81       1177.13        72.12 o                         
   3   1   3       6325.40       6936.66       171.83 o                         
   5   1   3      17243.72      16717.95       362.03 o                         
   7   1   3       1232.56       1380.52       333.67 o                         
   9   1   3       2100.34       2618.24       469.62 o                         
  11   1   3        418.50        328.47       503.55 o                         
 -12   2   3         50.49        686.81       493.72 o                         
 -10   2   3      11916.71      11713.84       472.21 o                         
  -8   2   3        913.84        912.75       202.95 o                         
  -6   2   3       5675.87       5417.22       209.95 o                         
  -4   2   3       6549.15       5929.70       169.56 o                         
  -2   2   3       7578.40       7018.32       119.84 o                         
   0   2   3       9848.85       7907.20       124.27 o                         
   2   2   3        438.50        212.66        70.13 o                         
   4   2   3       5471.51       5678.58       225.44 o                         
   6   2   3        483.93        588.30       185.68 o                         
   8   2   3      16074.89      15714.37       493.54 o                         
  10   2   3          4.42        457.59       503.20 o                         
 -11   3   3      45209.86      46689.76      1175.20 o                         
  -9   3   3       1284.29       1190.75       251.65 o                         
  -7   3   3     142900.61     143116.19      1632.01 o                         
  -5   3   3       3048.65       3623.72       107.10 o                         
  -3   3   3     546216.19     510038.22      4553.66 o                         
  -1   3   3        335.44        353.61        66.13 o                         
   1   3   3     548335.88     507117.84      4722.75 o                         
   3   3   3       9256.58       9809.91       231.53 o                         
   5   3   3     158821.88     161129.30      1769.06 o                         
   7   3   3       2644.16       2839.26       361.25 o                         
   9   3   3      48949.35      49387.04      1191.11 o                         
 -12   4   3      10077.41      10464.89      1156.08 o                         
 -10   4   3       3318.57       3308.32       446.32 o                         
  -8   4   3       3260.27       3416.65       165.53 o                         
  -6   4   3         17.81        111.65       168.53 o                         
  -4   4   3        642.55        709.30       106.13 o                         
  -2   4   3       3032.76       2867.60       102.03 o                         
   0   4   3       7646.19       7074.57       143.22 o                         
   2   4   3       7292.71       8177.44       164.35 o                         
   4   4   3       7577.38       7643.68       196.93 o                         
   6   4   3      12249.06      12192.27       349.52 o                         
   8   4   3       6222.48       5790.89       408.91 o                         
  10   4   3      13476.83      13907.11       818.75 o                         
 -11   5   3         21.35        297.21       684.42 o                         
  -9   5   3      43924.36      44941.07       759.93 o                         
  -7   5   3       7479.11       8209.40       240.89 o                         
  -5   5   3     238475.33     245008.34      2448.40 o                         
  -3   5   3         41.02        141.47        68.02 o                         
  -1   5   3     650398.44     587720.69      5619.53 o                         
   1   5   3       1455.87       1627.72        77.71 o                         
   3   5   3     258411.28     265434.03      2441.22 o                         
   5   5   3      17277.49      16810.51       305.03 o                         
   7   5   3      62016.02      61849.16      1034.28 o                         
   9   5   3        269.00        227.70       484.23 o                         
 -12   6   3      14300.52      13408.61       986.42 o                         
 -10   6   3         46.70         82.74       473.00 o                         
  -8   6   3      11310.01      11339.72       419.50 o                         
  -6   6   3       2235.87       2381.67       139.74 o                         
  -4   6   3      10945.20      11540.68       220.88 o                         
  -2   6   3      20726.97      20600.21       324.88 o                         
   0   6   3       4177.26       4197.43       106.16 o                         
   2   6   3      16168.87      17053.33       283.62 o                         
   4   6   3        125.81        262.98       100.11 o                         
   6   6   3      19138.91      18877.88       520.65 o                         
   8   6   3         34.09         47.14       426.69 o                         
  10   6   3      18172.94      18099.98       803.68 o                         
 -11   7   3       6663.17       7901.85      1001.15 o                         
  -9   7   3       7574.30       7766.35       470.18 o                         
  -7   7   3      23666.71      24306.98       521.47 o                         
  -5   7   3      11639.09      11677.23       281.74 o                         
  -3   7   3      28999.51      27883.61       356.44 o                         
  -1   7   3      14469.81      13353.09       207.67 o                         
   1   7   3      21847.68      21756.73       276.32 o                         
   3   7   3       1386.71       1494.86       134.34 o                         
   5   7   3       7798.23       7658.30       234.70 o                         
   7   7   3        249.13        248.49       244.23 o                         
   9   7   3        528.92        616.50       706.45 o                         
 -12   8   3        673.94        655.05       652.52 o                         
 -10   8   3       1314.17       1104.70       294.34 o                         
  -8   8   3       1208.90       1436.90       299.67 o                         
  -6   8   3       1380.45       1679.66       184.71 o                         
  -4   8   3       1370.68       1490.11       134.13 o                         
  -2   8   3         78.95         48.36        83.42 o                         
   0   8   3        114.96        -32.76        69.22 o                         
   2   8   3       1704.49       1588.28       120.94 o                         
   4   8   3        657.24        720.72       101.42 o                         
   6   8   3       1171.08        979.66       207.38 o                         
   8   8   3       1989.78       2085.20       361.16 o                         
  10   8   3        947.37       1017.52       663.06 o                         
 -11   9   3       3817.69       5053.78      1220.01 o                         
  -9   9   3       6368.40       5873.59       479.76 o                         
  -7   9   3      25242.86      24807.39       728.28 o                         
  -5   9   3       6835.95       7278.27       267.30 o                         
  -3   9   3       3583.51       3858.98       135.96 o                         
  -1   9   3        247.49        499.90       120.73 o                         
   1   9   3       4406.58       3881.26       130.75 o                         
   3   9   3      14806.96      14777.14       271.94 o                         
   5   9   3      17088.22      17025.84       368.48 o                         
   7   9   3      10933.55      10944.71       356.90 o                         
   9   9   3        767.25        896.03       562.79 o                         
 -12  10   3       7819.70       7189.51      1343.90 o                         
 -10  10   3       1599.10       1649.49       666.60 o                         
  -8  10   3       3337.08       3684.00       329.44 o                         
  -6  10   3       2910.72       3146.62       203.05 o                         
  -4  10   3       3782.06       3815.85       180.43 o                         
  -2  10   3       7406.31       7769.57       187.32 o                         
   0  10   3       5557.49       6052.85       156.30 o                         
   2  10   3       1123.88       1280.50       125.89 o                         
   4  10   3       1860.94       2190.24       179.99 o                         
   6  10   3       3081.63       2998.37       281.99 o                         
   8  10   3       2046.29       1978.40       338.05 o                         
  10  10   3       7732.78       8935.21       785.35 o                         
 -11  11   3       2012.71       3141.54      1479.55 o                         
  -9  11   3      50291.21      49838.89      1057.78 o                         
  -7  11   3       3456.88       3322.37       237.18 o                         
  -5  11   3     137502.19     136922.41      1681.18 o                         
  -3  11   3       2878.99       2742.77       234.02 o                         
  -1  11   3     210994.28     214386.23      2127.43 o                         
   1  11   3       1766.34       2253.13        99.15 o                         
   3  11   3     136196.20     137801.05      1519.84 o                         
   5  11   3       2644.55       2696.37       187.82 o                         
   7  11   3      48614.20      48442.21       938.42 o                         
   9  11   3       2564.31       2618.41       371.62 o                         
 -10  12   3       7832.65       8414.95       535.16 o                         
  -8  12   3        325.64        299.52       319.73 o                         
  -6  12   3        297.67        393.02       242.25 o                         
  -4  12   3        158.66        134.63       195.61 o                         
  -2  12   3       2180.23       2504.12       126.69 o                         
   0  12   3       1119.62       1198.03       117.56 o                         
   2  12   3       5253.57       5616.38       236.44 o                         
   4  12   3       4710.71       4874.38       247.05 o                         
   6  12   3       1822.18       2120.87       315.12 o                         
   8  12   3      14342.27      14287.71       556.20 o                         
 -11  13   3      32269.45      33856.98      1668.80 o                         
  -9  13   3       7932.44       8313.22       659.52 o                         
  -7  13   3      77206.67      78168.79      1375.33 o                         
  -5  13   3      13405.12      13494.62       450.00 o                         
  -3  13   3     329235.69     328778.00      3196.29 o                         
  -1  13   3       3771.24       3756.16       204.78 o                         
   1  13   3     335889.50     340187.62      3264.62 o                         
   3  13   3      29147.64      28554.48       469.62 o                         
   5  13   3     101541.87     102342.15      1346.36 o                         
   7  13   3      14738.49      14381.64       574.57 o                         
   9  13   3      44768.12      44837.74      1868.35 o                         
 -10  14   3      11449.06      11525.35       637.82 o                         
  -8  14   3        201.99        359.71       520.52 o                         
  -6  14   3       9437.76      10028.32       405.42 o                         
  -4  14   3      12048.68      11866.11       376.23 o                         
  -2  14   3      12051.08      11707.54       276.78 o                         
   0  14   3      29048.29      29108.42       432.89 o                         
   2  14   3        820.22       1201.75       150.99 o                         
   4  14   3      18532.57      18224.73       412.08 o                         
   6  14   3        537.56        555.94       266.38 o                         
   8  14   3      18781.41      19541.98       751.10 o                         
 -11  15   3       6383.01       7570.23       964.84 o                         
  -9  15   3       4466.16       4627.07       861.56 o                         
  -7  15   3      12106.84      12644.57       775.25 o                         
  -5  15   3      11820.33      11553.05       414.22 o                         
  -3  15   3       3473.59       3728.40       198.90 o                         
  -1  15   3      21225.91      21004.05       364.61 o                         
   1  15   3        790.75        841.80       138.88 o                         
   3  15   3       4539.75       4370.93       319.93 o                         
   5  15   3       2170.00       2512.01       383.08 o                         
   7  15   3        236.69        559.23       450.13 o                         
   9  15   3        452.83        162.78       541.13 o                         
 -10  16   3       2677.17       3598.12       770.24 o                         
  -8  16   3       1393.88       1112.51       363.28 o                         
  -6  16   3       4528.05       4644.60       377.58 o                         
  -4  16   3        531.88        236.14       404.03 o                         
  -2  16   3       1310.18       1333.99       183.97 o                         
   0  16   3        934.51       1158.33       206.19 o                         
   2  16   3         13.69         31.78       310.38 o                         
   4  16   3       5385.34       5572.77       268.76 o                         
   6  16   3       1816.19       1670.81       442.65 o                         
   8  16   3       2903.64       3167.64       648.58 o                         
  -9  17   3       2512.32        904.84       574.99 o                         
  -7  17   3      25894.10      26386.01       942.26 o                         
  -5  17   3       1822.66       1725.45       287.74 o                         
  -3  17   3      13415.75      12928.89       359.32 o                         
  -1  17   3        325.52        471.15       164.21 o                         
   1  17   3      16590.54      16463.81       347.38 o                         
   3  17   3       3016.47       3497.35       312.14 o                         
   5  17   3      26809.42      26535.88       756.51 o                         
   7  17   3       1474.60       1046.72       693.96 o                         
 -10  18   3       2215.65       1674.92       589.41 o                         
  -8  18   3       2455.37       2943.86       496.68 o                         
  -6  18   3        945.17        894.69       359.37 o                         
  -4  18   3       5328.52       4390.66       740.40 o                         
  -2  18   3       5516.60       5312.40       261.35 o                         
   0  18   3       3203.38       3137.12       220.90 o                         
   2  18   3       5234.39       4664.60       307.40 o                         
   4  18   3        151.27       -314.44       557.86 o                         
   6  18   3       3080.25       2906.23       443.42 o                         
   8  18   3       1672.23       2264.97       580.85 o                         
  -9  19   3       3072.91       3453.79       974.56 o                         
  -7  19   3      59856.28      59284.53      1769.18 o                         
  -5  19   3       2331.55       2306.10       457.33 o                         
  -3  19   3      67242.30      67112.87      1086.23 o                         
  -1  19   3         11.67        -67.25       226.01 o                         
   1  19   3      66061.42      65809.87       932.87 o                         
   3  19   3       2666.19       3055.80       359.73 o                         
   5  19   3      54136.25      53416.14      1597.82 o                         
   7  19   3       4104.28       3788.86       779.39 o                         
  -8  20   3       1352.43       1955.99       545.49 o                         
  -6  20   3        491.86        662.83       487.21 o                         
  -4  20   3        148.07        651.07       348.80 o                         
  -2  20   3          0.44        217.05       266.22 o                         
   0  20   3       1546.62       1787.52       314.10 o                         
   2  20   3         44.07        348.47       359.36 o                         
   4  20   3       2063.69       2278.16       449.23 o                         
   6  20   3       3828.95       3627.88       739.03 o                         
  -7  21   3       3180.51       4066.04      1407.47 o                         
  -5  21   3      67170.74      66748.83      1553.77 o                         
  -3  21   3       1154.74       1085.72       322.17 o                         
  -1  21   3     129709.02     128747.57      1898.39 o                         
   1  21   3       3699.61       3710.53       334.91 o                         
   3  21   3      76269.45      74934.35      1226.16 o                         
   5  21   3       7969.44       7323.83       502.89 o                         
  -8  22   3       5393.59       4868.43       775.40 o                         
  -6  22   3       2143.91       3263.74       928.90 o                         
  -4  22   3       7777.26       8648.96       922.86 o                         
  -2  22   3      17672.31      17380.35       742.32 o                         
   0  22   3       5124.06       5101.84       493.35 o                         
   2  22   3      18010.51      18257.86       574.39 o                         
   4  22   3         14.68        517.33       639.31 o                         
   6  22   3      11376.83      10918.15       748.39 o                         
  -7  23   3       7478.29       6985.88       688.87 o                         
  -5  23   3      12935.91      12322.69       901.48 o                         
  -3  23   3      23899.76      23353.83       801.90 o                         
  -1  23   3       2878.33       3131.12       453.58 o                         
   1  23   3      19335.82      18528.76      1275.24 o                         
   3  23   3       7073.83       8077.44       583.12 o                         
   5  23   3       3438.63       4228.44       637.41 o                         
  -6  24   3         25.55        749.52       555.73 o                         
  -4  24   3       3403.19       3062.32       562.72 o                         
  -2  24   3         73.48        454.85       576.68 o                         
   0  24   3        493.98        -82.86       482.40 o                         
   2  24   3       4399.06       3925.41       533.07 o                         
   4  24   3          0.77       -365.44       606.19 o                         
  -5  25   3      11096.24       9811.33       735.18 o                         
  -3  25   3        839.57        834.45       446.56 o                         
  -1  25   3       8142.88       7136.24       519.73 o                         
   1  25   3       1825.90       2423.21       736.98 o                         
   3  25   3      10546.24      10493.10       685.19 o                         
  -4  26   3       1629.49       1530.80       643.84 o                         
  -2  26   3       3673.68       3009.95       673.79 o                         
   0  26   3       4611.94       4714.83       524.74 o                         
   2  26   3        798.36        678.57       710.14 o                         
  -3  27   3       3076.10       2399.00       842.65 o                         
  -1  27   3      11858.14      11062.23       994.64 o                         
   1  27   3       3819.58       2852.49       616.78 o                         
 -12   0   4      42750.82      42958.13      1986.07 o                         
 -10   0   4      36588.12      34703.56      1623.32 o                         
  -8   0   4      54986.93      54422.34      1048.24 o                         
  -6   0   4      21548.27      21854.26       469.87 o                         
  -4   0   4      25486.02      24063.63       517.57 o                         
  -2   0   4      51047.43      47265.11       698.15 o                         
   0   0   4      97011.42      95166.59      1211.52 o                         
   2   0   4     225420.25     227133.52      3056.26 o                         
   4   0   4      63113.79      61247.69      1025.76 o                         
   6   0   4     148417.00     148447.20      2733.75 o                         
   8   0   4        502.79        462.29       698.24 o                         
  10   0   4      74635.04      74136.86      2446.89 o                         
 -11   1   4      13738.95      13165.74       680.65 o                         
  -9   1   4      48105.47      47676.65       845.90 o                         
  -7   1   4      20811.07      21334.17       369.14 o                         
  -5   1   4      65945.74      68675.81       810.77 o                         
  -3   1   4      15567.52      17438.84       260.90 o                         
  -1   1   4      48999.28      44109.62       503.95 o                         
   1   1   4        199.51        168.09        96.50 o                         
   3   1   4       7736.47       7975.22       193.29 o                         
   5   1   4         22.74        122.23       255.83 o                         
   7   1   4         68.57        507.49       292.38 o                         
   9   1   4        556.59       1199.47       546.02 o                         
 -12   2   4       6333.43       7470.18       677.28 o                         
 -10   2   4       3335.60       3440.72       296.91 o                         
  -8   2   4      13361.22      12888.74       332.38 o                         
  -6   2   4      21706.31      22245.23       394.86 o                         
  -4   2   4      16803.44      17377.03       302.15 o                         
  -2   2   4      21408.47      20069.71       251.13 o                         
   0   2   4      33684.99      32401.07       353.03 o                         
   2   2   4       3339.10       3255.85       131.54 o                         
   4   2   4      39571.71      40309.29       526.08 o                         
   6   2   4       1319.12       1235.63       334.16 o                         
   8   2   4      26819.43      26596.29       721.02 o                         
  10   2   4       1892.75       2339.70       608.88 o                         
 -11   3   4       4749.81       3982.86       649.67 o                         
  -9   3   4         36.79       -157.93       325.53 o                         
  -7   3   4      10923.83      11223.21       290.75 o                         
  -5   3   4          0.38        107.18       200.78 o                         
  -3   3   4      12758.70      12694.87       186.86 o                         
  -1   3   4       1607.09       1883.55       125.59 o                         
   1   3   4      10648.11      10843.90       173.27 o                         
   3   3   4        745.98       1000.77       187.62 o                         
   5   3   4        478.54        611.15       140.54 o                         
   7   3   4          2.81        689.25       519.51 o                         
   9   3   4        634.26        542.92       460.99 o                         
 -12   4   4        306.78        976.88      1070.30 o                         
 -10   4   4       2898.84       2892.16       402.36 o                         
  -8   4   4       1480.25       1629.35       175.52 o                         
  -6   4   4       1359.67       1289.72       137.54 o                         
  -4   4   4       6680.38       7245.65       169.64 o                         
  -2   4   4       6021.22       6360.18       171.73 o                         
   0   4   4         16.93         21.66       114.13 o                         
   2   4   4       1863.62       2052.94       110.89 o                         
   4   4   4          7.01         -2.35       207.33 o                         
   6   4   4       2424.19       2899.21       433.42 o                         
   8   4   4       9829.64       9219.85       532.64 o                         
  10   4   4       6042.72       6867.78       607.96 o                         
 -11   5   4        216.52         88.67       456.56 o                         
  -9   5   4       7829.76       7018.57       398.73 o                         
  -7   5   4        313.67        184.66       181.09 o                         
  -5   5   4      11796.16      11923.82       237.17 o                         
  -3   5   4        244.41        -25.09        90.70 o                         
  -1   5   4      13598.83      13173.05       198.46 o                         
   1   5   4       2294.64       2134.12       137.98 o                         
   3   5   4       4140.04       3839.96       153.82 o                         
   5   5   4        449.72        410.20       213.58 o                         
   7   5   4        168.85        340.13       367.44 o                         
   9   5   4        293.67        161.05       811.45 o                         
 -12   6   4         24.62        898.22       826.69 o                         
 -10   6   4       3780.31       3781.80       354.28 o                         
  -8   6   4       1766.29       2412.68       319.18 o                         
  -6   6   4      14945.14      14604.53       360.77 o                         
  -4   6   4        445.08        531.32       129.66 o                         
  -2   6   4      22368.53      21272.44       342.81 o                         
   0   6   4        304.32        159.84       138.13 o                         
   2   6   4       9549.77       9809.92       245.34 o                         
   4   6   4        152.76        216.23       190.90 o                         
   6   6   4      18151.10      18195.72       533.48 o                         
   8   6   4       1160.43       1702.47       290.66 o                         
  10   6   4      18901.60      17978.37       785.70 o                         
 -11   7   4      25713.31      25338.38      1012.04 o                         
  -9   7   4       8169.58       8822.27       682.51 o                         
  -7   7   4      62837.92      63275.76       826.29 o                         
  -5   7   4      11486.53      11532.94       344.91 o                         
  -3   7   4      69537.60      73538.46       955.02 o                         
  -1   7   4       2208.55       2198.07       113.99 o                         
   1   7   4      33323.62      34353.25       428.07 o                         
   3   7   4         91.90        158.29       130.04 o                         
   5   7   4       1006.38       1185.76       190.56 o                         
   7   7   4         81.95        -68.39       262.16 o                         
   9   7   4        344.39        867.01       982.44 o                         
 -12   8   4      19987.48      22670.43      1650.72 o                         
 -10   8   4      34441.24      32443.83      1835.81 o                         
  -8   8   4      40398.80      39671.64       857.26 o                         
  -6   8   4      16727.84      16753.87       317.79 o                         
  -4   8   4      33596.66      34216.69       479.42 o                         
  -2   8   4      19842.43      20387.67       343.72 o                         
   0   8   4     143266.70     144328.12      1363.68 o                         
   2   8   4      48129.09      47683.41       570.90 o                         
   4   8   4     194196.97     193018.12      2146.15 o                         
   6   8   4       3597.47       3935.91       341.29 o                         
   8   8   4     102619.16     105930.90      1609.65 o                         
 -11   9   4      31073.21      27978.80      2077.67 o                         
  -9   9   4      18881.21      17791.48       670.75 o                         
  -7   9   4      45561.45      44797.32       679.21 o                         
  -5   9   4      27985.36      29120.21       427.47 o                         
  -3   9   4      38016.56      38726.35       592.45 o                         
  -1   9   4       7341.84       7775.56       196.61 o                         
   1   9   4      20697.38      20178.07       328.52 o                         
   3   9   4        215.43        106.86       151.92 o                         
   5   9   4       3572.87       4071.93       249.65 o                         
   7   9   4        629.78        872.85       429.65 o                         
   9   9   4        322.64        823.15       501.02 o                         
 -12  10   4        646.47       1687.48      1255.42 o                         
 -10  10   4       4402.89       3680.19       426.78 o                         
  -8  10   4       2195.21       2454.07       435.39 o                         
  -6  10   4        201.64        182.06       140.23 o                         
  -4  10   4      26635.49      27545.41       394.24 o                         
  -2  10   4        612.07        470.99       132.93 o                         
   0  10   4       4205.17       4493.17       157.09 o                         
   2  10   4      26794.47      27055.31       397.06 o                         
   4  10   4          3.29          6.93       161.94 o                         
   6  10   4      21391.03      22109.52       570.05 o                         
   8  10   4       3298.43       3855.27       413.22 o                         
 -11  11   4       1458.58       2144.40      1279.35 o                         
  -9  11   4       8939.14       7455.12      1040.68 o                         
  -7  11   4        368.78        502.09       202.03 o                         
  -5  11   4       8057.36       8562.72       311.53 o                         
  -3  11   4          3.83         73.15        99.96 o                         
  -1  11   4      10921.05      10865.28       234.85 o                         
   1  11   4       1710.66       1577.68       201.33 o                         
   3  11   4       5174.32       5587.33       273.26 o                         
   5  11   4          1.74        217.93       373.39 o                         
   7  11   4        666.01       1537.80       642.89 o                         
   9  11   4        195.27        633.23       821.78 o                         
 -10  12   4       3649.70       3505.83       555.10 o                         
  -8  12   4       3028.53       2743.77       364.96 o                         
  -6  12   4       3804.30       3945.71       284.60 o                         
  -4  12   4      24535.28      25121.88       404.54 o                         
  -2  12   4       3569.74       3581.30       197.49 o                         
   0  12   4      13447.74      13176.48       317.44 o                         
   2  12   4       5781.05       5179.72       290.60 o                         
   4  12   4       8144.99       7784.37       319.99 o                         
   6  12   4        359.28        118.97       314.71 o                         
   8  12   4      11353.57      12128.30       810.25 o                         
 -11  13   4       4144.77       2733.50      1753.73 o                         
  -9  13   4       2868.21       2589.84       686.84 o                         
  -7  13   4       8833.22       8179.09       356.97 o                         
  -5  13   4       1178.35       1456.70       273.24 o                         
  -3  13   4      10175.27      10926.62       430.80 o                         
  -1  13   4       2051.17       2191.64       210.93 o                         
   1  13   4       8310.28       8290.43       273.10 o                         
   3  13   4       4180.08       4340.07       269.90 o                         
   5  13   4       2193.81       2257.85       277.71 o                         
   7  13   4       1598.06       3102.60       792.81 o                         
 -10  14   4       1583.93       1894.48      1004.34 o                         
  -8  14   4      10887.81      11163.83       440.18 o                         
  -6  14   4        290.36       -151.63       393.43 o                         
  -4  14   4      41095.54      41121.37       758.47 o                         
  -2  14   4       3299.02       3438.00       192.04 o                         
   0  14   4      18353.13      18679.92       405.00 o                         
   2  14   4        481.41        466.63       129.26 o                         
   4  14   4      11496.60      11769.42       531.19 o                         
   6  14   4        311.92        258.83       386.88 o                         
   8  14   4      24065.82      23029.14      1334.71 o                         
  -9  15   4      31394.86      29653.86      1532.15 o                         
  -7  15   4       3712.53       4158.01       323.23 o                         
  -5  15   4      46233.93      43961.92       706.23 o                         
  -3  15   4       5052.54       5266.39       284.79 o                         
  -1  15   4      42487.66      42922.06       653.29 o                         
   1  15   4        394.96        342.34       196.08 o                         
   3  15   4      12031.63      11318.83       401.05 o                         
   5  15   4        673.31        998.85       446.18 o                         
   7  15   4        467.82        432.68       409.52 o                         
 -10  16   4      10923.74      11699.14      1236.23 o                         
  -8  16   4      24253.63      25139.45      1327.62 o                         
  -6  16   4      14082.89      12988.23       524.47 o                         
  -4  16   4      21512.87      20911.62       823.31 o                         
  -2  16   4      30242.88      31404.49       606.96 o                         
   0  16   4      27179.77      27085.80       511.00 o                         
   2  16   4      72078.27      72245.77       984.06 o                         
   4  16   4       9704.54      10556.88       364.70 o                         
   6  16   4      68813.49      68243.30      1272.75 o                         
   8  16   4         82.92       -262.56       871.10 o                         
  -9  17   4      29788.01      29211.45      1009.83 o                         
  -7  17   4      19149.21      18647.18       866.09 o                         
  -5  17   4      28519.27      27554.13       580.46 o                         
  -3  17   4      16674.64      17991.46       551.63 o                         
  -1  17   4      22516.78      23641.19       705.63 o                         
   1  17   4       1477.03       1795.90       230.39 o                         
   3  17   4      14397.62      13972.98       666.62 o                         
   5  17   4        652.40       1364.92       499.63 o                         
   7  17   4       3747.03       3947.13       481.25 o                         
  -8  18   4       3286.71       3884.94      1163.08 o                         
  -6  18   4      10455.57      11670.93       735.23 o                         
  -4  18   4        148.65        204.73       467.20 o                         
  -2  18   4      20294.15      21395.64       516.96 o                         
   0  18   4      16125.70      16583.04       433.94 o                         
   2  18   4       2154.79       2145.98       243.59 o                         
   4  18   4      36392.33      36813.42      1288.03 o                         
   6  18   4       5604.79       5919.91       500.46 o                         
  -9  19   4       1911.99       2746.89      1080.26 o                         
  -7  19   4       6971.95       6436.74       957.82 o                         
  -5  19   4       2647.52       2129.39       250.41 o                         
  -3  19   4       4869.83       5110.34       304.98 o                         
  -1  19   4        154.78        535.53       356.71 o                         
   1  19   4       9026.12       8952.80       470.18 o                         
   3  19   4         75.91        205.74       549.86 o                         
   5  19   4       2974.88       3565.14       405.46 o                         
   7  19   4         50.25        560.14      1117.62 o                         
  -8  20   4        580.03        722.29       709.54 o                         
  -6  20   4       4540.99       4372.87       980.82 o                         
  -4  20   4       2322.19       3327.74       780.04 o                         
  -2  20   4       8238.70       8105.29       395.15 o                         
   0  20   4       1597.59        785.40       361.79 o                         
   2  20   4       9381.31      10345.18       750.20 o                         
   4  20   4         55.45        825.93       436.91 o                         
   6  20   4       8417.76       8815.59       896.59 o                         
  -7  21   4       4885.19       4513.71       723.56 o                         
  -5  21   4       6529.57       6792.57       793.18 o                         
  -3  21   4       4360.40       4271.89       697.72 o                         
  -1  21   4       5636.63       5443.99       531.96 o                         
   1  21   4       6145.15       6233.40       512.19 o                         
   3  21   4       3569.72       3223.91       933.30 o                         
   5  21   4       6293.52       6520.02       669.79 o                         
  -8  22   4        962.53       1624.91      1213.74 o                         
  -6  22   4       9630.01      10007.63       769.75 o                         
  -4  22   4      11689.60      11478.34       702.04 o                         
  -2  22   4      11176.20      10699.90       561.87 o                         
   0  22   4       4803.89       4097.55       741.56 o                         
   2  22   4       1986.32       2270.97       413.21 o                         
   4  22   4       1654.20       3504.69       732.61 o                         
  -7  23   4      18481.24      17127.59      1284.04 o                         
  -5  23   4       3202.13       2739.59       572.19 o                         
  -3  23   4      19008.09      20462.67       731.26 o                         
  -1  23   4       1861.32       2117.42       746.03 o                         
   1  23   4      16137.55      16661.06       773.30 o                         
   3  23   4        331.52        360.61       757.91 o                         
  -6  24   4       9667.71       9149.71      1059.57 o                         
  -4  24   4      23283.88      20765.11      1028.38 o                         
  -2  24   4       8547.99       9338.13       531.74 o                         
   0  24   4      34705.20      35104.46      1146.55 o                         
   2  24   4       1591.20       2891.42       846.94 o                         
   4  24   4      38766.28      35650.07      1168.19 o                         
  -5  25   4      11920.27      11693.58       801.33 o                         
  -3  25   4      19424.94      19039.49      1070.47 o                         
  -1  25   4       6298.68       6475.33       519.96 o                         
   1  25   4      15270.06      13961.01       754.06 o                         
   3  25   4        250.64        315.07       587.33 o                         
  -4  26   4       2758.76       4031.52       687.98 o                         
  -2  26   4       1227.62       1033.53       469.31 o                         
   0  26   4       1426.23        808.42       888.68 o                         
   2  26   4      14907.44      14341.13       808.76 o                         
  -1  27   4       4559.46       5391.60       763.69 o                         
 -11   1   5        271.07        409.20       573.21 o                         
  -9   1   5       3284.56       3326.84       355.12 o                         
  -7   1   5       1992.63       2162.18       192.66 o                         
  -5   1   5       1495.63       1383.78       125.38 o                         
  -3   1   5       1261.70       1354.68       153.97 o                         
  -1   1   5         49.93        101.27       152.20 o                         
   1   1   5      10081.68      10579.38       192.50 o                         
   3   1   5       2480.11       2507.29       166.70 o                         
   5   1   5         79.45         27.91       252.09 o                         
   7   1   5       3101.33       3535.33       501.71 o                         
   9   1   5        763.89       1159.89       956.85 o                         
 -12   2   5       2586.85       3054.05       820.21 o                         
 -10   2   5        299.64        278.30       256.09 o                         
  -8   2   5       4575.78       4265.92       262.65 o                         
  -6   2   5       2337.35       2522.43       219.09 o                         
  -4   2   5      11101.34      11063.21       228.75 o                         
  -2   2   5          0.52        -19.22        88.13 o                         
   0   2   5      29701.65      29524.96       357.68 o                         
   2   2   5        336.41        465.63       132.75 o                         
   4   2   5      48677.55      48303.85       663.58 o                         
   6   2   5       3579.02       3546.73       390.06 o                         
   8   2   5      15281.93      15226.34       689.66 o                         
 -11   3   5      61897.66      64481.09      2025.38 o                         
  -9   3   5       4164.67       4228.78       441.82 o                         
  -7   3   5     119511.09     119775.20      1445.73 o                         
  -5   3   5      17868.42      17630.62       333.07 o                         
  -3   3   5      68580.38      69788.91       723.96 o                         
  -1   3   5       5809.53       6224.91       154.28 o                         
   1   3   5      16325.30      16197.65       237.48 o                         
   3   3   5      11464.42      10862.36       241.18 o                         
   5   3   5      15920.93      16173.24       577.14 o                         
   7   3   5      18525.77      18271.82       656.89 o                         
   9   3   5       5873.60       5382.19       870.65 o                         
 -12   4   5       1539.06       3643.29      1202.90 o                         
 -10   4   5       2503.83       2602.55       393.67 o                         
  -8   4   5       4970.33       5314.78       273.91 o                         
  -6   4   5       9111.97       9984.74       271.53 o                         
  -4   4   5      16189.12      16823.11       312.66 o                         
  -2   4   5      37041.37      36232.01       426.95 o                         
   0   4   5      38189.55      36987.08       439.37 o                         
   2   4   5      69608.59      70632.46       782.60 o                         
   4   4   5      42707.39      43427.37       661.33 o                         
   6   4   5      47172.46      48275.28       912.48 o                         
   8   4   5      29441.03      29275.54       731.29 o                         
 -11   5   5       1201.38       1847.35       690.69 o                         
  -9   5   5     119324.09     117647.09      2036.30 o                         
  -7   5   5       4321.92       4645.74       167.69 o                         
  -5   5   5     176817.12     178837.17      1912.78 o                         
  -3   5   5         44.41        123.49       144.52 o                         
  -1   5   5      49214.88      48365.21       585.87 o                         
   1   5   5       4759.49       4627.17       140.97 o                         
   3   5   5      31095.65      31394.40       482.43 o                         
   5   5   5       5115.19       5346.34       389.36 o                         
   7   5   5      25546.88      25287.60       741.91 o                         
   9   5   5      10339.04       9873.47       719.60 o                         
 -12   6   5        121.15        846.02       712.26 o                         
 -10   6   5       5773.17       4762.09       404.57 o                         
  -8   6   5        883.18       1019.27       245.97 o                         
  -6   6   5      14403.33      14961.06       326.61 o                         
  -4   6   5         86.96        353.10       150.87 o                         
  -2   6   5      21844.47      22635.39       362.29 o                         
   0   6   5       2850.91       2668.06       144.89 o                         
   2   6   5      47251.25      47773.45       594.00 o                         
   4   6   5       3538.24       3526.71       214.71 o                         
   6   6   5      34889.97      35581.62       956.76 o                         
   8   6   5       9496.42      11044.32       831.68 o                         
 -11   7   5       4177.90       4654.39       610.64 o                         
  -9   7   5          2.00        213.67       362.88 o                         
  -7   7   5         42.58         -8.77       151.55 o                         
  -5   7   5         13.51        295.27       134.01 o                         
  -3   7   5       3934.19       4108.73       222.55 o                         
  -1   7   5       1708.32       1797.74       128.67 o                         
   1   7   5       8908.79       8832.29       346.78 o                         
   3   7   5        920.57        998.71       203.87 o                         
   5   7   5       9158.69       9691.70       397.74 o                         
   7   7   5       1662.44       1635.64       739.28 o                         
   9   7   5       1724.46       2692.84      1238.73 o                         
 -12   8   5          0.13       1738.87      1066.93 o                         
 -10   8   5         78.25         13.07       520.16 o                         
  -8   8   5        134.76         -2.00       414.40 o                         
  -6   8   5        267.03        210.46       173.52 o                         
  -4   8   5        281.48        353.97       227.83 o                         
  -2   8   5        688.51        692.06       204.25 o                         
   0   8   5          0.37       -131.58       159.47 o                         
   2   8   5        280.24        242.65       163.85 o                         
   4   8   5        423.33        690.02       324.40 o                         
   6   8   5       1197.37        849.77       324.28 o                         
   8   8   5          7.74        177.39       849.88 o                         
 -11   9   5       6904.85       6558.63       746.04 o                         
  -9   9   5       2281.09       1797.74       365.17 o                         
  -7   9   5       1958.37       2153.08       325.93 o                         
  -5   9   5       3250.50       3517.58       172.87 o                         
  -3   9   5       2461.83       2482.66       188.48 o                         
  -1   9   5      47677.51      47793.88       642.77 o                         
   1   9   5        320.19        406.59       141.44 o                         
   3   9   5      19847.94      19318.47       385.16 o                         
   5   9   5       6421.01       6416.24       485.69 o                         
   7   9   5       1936.16       2681.17       499.01 o                         
 -10  10   5       2374.06       2496.20       674.24 o                         
  -8  10   5       2063.01       1841.72       288.66 o                         
  -6  10   5       7563.01       7588.62       324.26 o                         
  -4  10   5       2723.90       2862.66       233.85 o                         
  -2  10   5      12764.86      12813.07       286.18 o                         
   0  10   5        158.75        150.20       146.74 o                         
   2  10   5      30920.46      31547.16       560.55 o                         
   4  10   5         22.33        178.07       239.39 o                         
   6  10   5      23682.39      22937.86       642.94 o                         
   8  10   5       1655.97       1273.90       815.70 o                         
 -11  11   5        228.83       1534.74       696.59 o                         
  -9  11   5      71435.91      70644.05      1467.28 o                         
  -7  11   5       2410.46       2746.25       318.37 o                         
  -5  11   5      65385.34      66725.65      1119.62 o                         
  -3  11   5       9099.60       9369.83       234.98 o                         
  -1  11   5      35881.29      35708.87       573.36 o                         
   1  11   5      15301.80      15423.60       429.37 o                         
   3  11   5      16220.62      16747.91       400.67 o                         
   5  11   5      11619.10      11522.18       646.76 o                         
   7  11   5       6618.61       7815.78       910.54 o                         
 -10  12   5       3525.37       3566.12       542.13 o                         
  -8  12   5       3718.13       3941.16       569.68 o                         
  -6  12   5       8108.36       7929.87       275.16 o                         
  -4  12   5      17228.28      17650.47       401.84 o                         
  -2  12   5      17688.38      18311.76       478.65 o                         
   0  12   5      50007.88      50486.88       676.08 o                         
   2  12   5      20143.35      20579.50       635.69 o                         
   4  12   5      58025.04      56551.79       916.86 o                         
   6  12   5      22409.88      21892.31       833.05 o                         
   8  12   5      21731.05      22852.43      1042.89 o                         
 -11  13   5      42260.69      40973.54      1781.44 o                         
  -9  13   5        214.34       -449.05       693.65 o                         
  -7  13   5     100995.12      98477.72      1640.34 o                         
  -5  13   5       3233.48       3570.00       308.56 o                         
  -3  13   5      53844.40      53604.72       860.71 o                         
  -1  13   5       2092.67       1888.47       260.09 o                         
   1  13   5      11409.40      11293.48       459.85 o                         
   3  13   5        576.65        573.39       430.94 o                         
   5  13   5      16963.72      15804.83       594.09 o                         
   7  13   5      11463.41      11860.82       777.24 o                         
 -10  14   5         79.88       1124.83       922.88 o                         
  -8  14   5      18549.14      18278.79       626.47 o                         
  -6  14   5        184.45        572.01       176.90 o                         
  -4  14   5      27602.03      27464.26       693.88 o                         
  -2  14   5       3171.59       3357.05       354.37 o                         
   0  14   5      29371.61      29164.73       569.27 o                         
   2  14   5       6729.98       6374.25       471.39 o                         
   4  14   5      37378.29      36807.68       999.52 o                         
   6  14   5       5963.96       6505.29       487.78 o                         
  -9  15   5       6534.77       6209.71       768.78 o                         
  -7  15   5        688.51       1269.85       383.96 o                         
  -5  15   5       3207.49       2924.48       263.57 o                         
  -3  15   5       2430.53       2605.77       297.87 o                         
  -1  15   5        867.98       1360.99       325.45 o                         
   1  15   5       4170.19       3981.76       368.12 o                         
   3  15   5       2286.21       2191.40       321.92 o                         
   5  15   5         13.93        663.06       644.27 o                         
   7  15   5        259.39        314.18       483.10 o                         
 -10  16   5        110.34       2149.81       762.56 o                         
  -8  16   5       1079.74        782.13       435.66 o                         
  -6  16   5        165.94        420.92       330.98 o                         
  -4  16   5       2805.72       2830.05       272.57 o                         
  -2  16   5        354.10        159.30       328.77 o                         
   0  16   5       3793.20       3848.29       276.04 o                         
   2  16   5        230.52        280.63       494.75 o                         
   4  16   5       2580.46       3309.08       375.76 o                         
   6  16   5        326.41        480.71       623.08 o                         
  -9  17   5       2683.14       2602.37       885.45 o                         
  -7  17   5       1232.66       1435.26       426.01 o                         
  -5  17   5          1.79         11.02       273.70 o                         
  -3  17   5      12128.02      11534.33       503.53 o                         
  -1  17   5       1710.06       1874.22       366.34 o                         
   1  17   5      21173.50      21078.91       543.03 o                         
   3  17   5         81.21        258.16       397.68 o                         
   5  17   5       2725.12       2620.53       483.74 o                         
  -8  18   5       4781.68       5537.48      1349.82 o                         
  -6  18   5       4465.62       5549.16       753.31 o                         
  -4  18   5       8474.48       8214.83       504.47 o                         
  -2  18   5       1909.99       1858.30       521.53 o                         
   0  18   5      10624.91      10940.90       446.19 o                         
   2  18   5        770.23        653.81       388.55 o                         
   4  18   5      16105.11      15939.73       786.80 o                         
   6  18   5        355.48        543.08       611.04 o                         
  -9  19   5       2140.30       2622.51       873.62 o                         
  -7  19   5      18675.04      18879.51       806.68 o                         
  -5  19   5       7091.52       7226.36       716.79 o                         
  -3  19   5      11882.25      11962.98       430.62 o                         
  -1  19   5      31156.05      32047.06      1020.05 o                         
   1  19   5       7872.09       8097.36       755.24 o                         
   3  19   5      25692.40      26618.89      1435.44 o                         
   5  19   5       1020.21        551.78       682.30 o                         
  -8  20   5       5129.50       5019.22       781.04 o                         
  -6  20   5       6253.74       5951.66      1171.55 o                         
  -4  20   5       9654.33       9427.08       529.06 o                         
  -2  20   5      17059.71      17386.41       736.84 o                         
   0  20   5      13185.47      12796.12       747.06 o                         
   2  20   5      33194.87      32937.32      1275.00 o                         
   4  20   5      10290.86       9711.39       665.32 o                         
  -7  21   5         70.39        611.78      1085.25 o                         
  -5  21   5      57132.62      56565.16      1300.20 o                         
  -3  21   5        790.59       1135.03       640.85 o                         
  -1  21   5      23770.12      22198.26       842.54 o                         
   1  21   5        576.63        919.18       457.85 o                         
   3  21   5      15238.13      16573.75       952.86 o                         
   5  21   5       2406.71       2527.14      1573.35 o                         
  -6  22   5      27566.80      25189.22       966.05 o                         
  -4  22   5       1627.36       1013.63       559.58 o                         
  -2  22   5      25543.36      24660.69       849.91 o                         
   0  22   5       8784.40       9563.88       493.12 o                         
   2  22   5      22932.35      24434.51      1043.79 o                         
   4  22   5       6974.37       7295.11       909.46 o                         
  -5  23   5         12.64       -654.81      1110.61 o                         
  -3  23   5        112.44       -129.69       839.60 o                         
  -1  23   5       1956.61       2308.62       464.71 o                         
   1  23   5       2923.07       3900.38       591.04 o                         
   3  23   5         24.23        260.06      1068.88 o                         
  -4  24   5         10.58         57.14      2213.16 o                         
  -2  24   5       9362.10       9140.83       605.12 o                         
   0  24   5         46.58       1282.13       415.45 o                         
   2  24   5       7595.20       7177.13       978.21 o                         
  -3  25   5         52.48        886.76       777.40 o                         
  -1  25   5      14541.52      14630.61       900.00 o                         
   1  25   5         87.28       1111.30       651.66 o                         
 -12   0   6        454.90       3616.69      1670.03 o                         
 -10   0   6      45798.82      46658.15      2426.20 o                         
  -8   0   6        983.99        800.51       396.32 o                         
  -6   0   6     196606.67     201873.03      3658.69 o                         
  -4   0   6       2866.85       2650.76       394.74 o                         
  -2   0   6     460050.16     454766.75      6200.90 o                         
   0   0   6        471.12        411.07       163.07 o                         
   2   0   6     224392.64     225242.66      3275.59 o                         
   4   0   6      12718.85      12614.61       816.78 o                         
   6   0   6      78672.17      77091.34      2027.10 o                         
   8   0   6        485.52        336.19       749.62 o                         
 -11   1   6          0.75        130.47       798.96 o                         
  -9   1   6       9918.23       9863.82       660.60 o                         
  -7   1   6       5318.34       5271.67       293.74 o                         
  -5   1   6       4310.66       4717.90       210.70 o                         
  -3   1   6      24336.52      24083.20       514.88 o                         
  -1   1   6         17.00          1.02       149.86 o                         
   1   1   6      22654.45      22969.07       352.64 o                         
   3   1   6        815.35        819.81       212.78 o                         
   5   1   6      25853.92      25936.23       595.47 o                         
   7   1   6        529.70        356.89      1019.57 o                         
 -12   2   6      16179.13      16198.17      1645.92 o                         
 -10   2   6       2024.45       2621.23       473.78 o                         
  -8   2   6      43413.45      42998.45       782.23 o                         
  -6   2   6       2217.51       2269.69       230.21 o                         
  -4   2   6     103073.93     102681.39      1232.03 o                         
  -2   2   6        739.75        813.29        97.80 o                         
   0   2   6      91252.91      91010.73       957.01 o                         
   2   2   6        419.77        439.69       238.69 o                         
   4   2   6      27820.65      27748.62       611.88 o                         
   6   2   6         27.23        135.31       692.25 o                         
   8   2   6       6285.12       6553.03      1296.88 o                         
 -11   3   6        668.37       1618.71       754.58 o                         
  -9   3   6        189.14        214.29       429.01 o                         
  -7   3   6          5.48        262.20       239.81 o                         
  -5   3   6       1503.59       1505.63       114.81 o                         
  -3   3   6        240.02        283.54       376.57 o                         
  -1   3   6        493.33        495.41       166.27 o                         
   1   3   6       3074.00       3307.56       120.03 o                         
   3   3   6        344.81        525.72       276.01 o                         
   5   3   6        399.93        -21.06       338.64 o                         
   7   3   6       3312.46       3450.94       743.33 o                         
 -12   4   6        687.81       1924.31      2163.35 o                         
 -10   4   6       6737.40       6742.44       781.53 o                         
  -8   4   6        118.57        222.23       229.08 o                         
  -6   4   6       5670.62       5978.85       214.41 o                         
  -4   4   6       8796.32       9083.88       310.24 o                         
  -2   4   6          3.60         61.89       138.85 o                         
   0   4   6       2684.95       2513.51       195.47 o                         
   2   4   6       8124.40       8012.98       280.15 o                         
   4   4   6       1435.81       1516.39       334.33 o                         
   6   4   6       3418.41       3524.10       686.84 o                         
   8   4   6         72.84       2058.59      1385.99 o                         
 -11   5   6        522.81       1269.86       518.53 o                         
  -9   5   6        138.14        695.15       416.99 o                         
  -7   5   6       1120.17       1479.08       198.06 o                         
  -5   5   6        362.52        327.57       175.85 o                         
  -3   5   6       1289.94       1262.68       144.41 o                         
  -1   5   6        337.50        380.63       180.28 o                         
   1   5   6         94.68         67.08       231.70 o                         
   3   5   6         94.61        253.00       285.72 o                         
   5   5   6          9.08        220.73       419.13 o                         
   7   5   6        129.42        410.37       459.94 o                         
 -12   6   6        146.40        684.77      1214.66 o                         
 -10   6   6      43520.28      40740.84      1116.31 o                         
  -8   6   6         15.80        999.57       369.93 o                         
  -6   6   6      86096.21      87951.16      1284.29 o                         
  -4   6   6       2088.77       2276.71       261.57 o                         
  -2   6   6      90209.03      89871.75       956.72 o                         
   0   6   6        640.30        711.13       121.75 o                         
   2   6   6      72684.39      73688.34       911.48 o                         
   4   6   6       1628.85       1165.89       309.64 o                         
   6   6   6      23910.58      24948.42      1189.27 o                         
   8   6   6       1262.34       2664.85       779.63 o                         
 -11   7   6      11886.18      10225.81      1548.66 o                         
  -9   7   6       2027.98       2610.95       333.24 o                         
  -7   7   6       5541.32       5716.16       229.63 o                         
  -5   7   6      12381.22      12521.49       479.70 o                         
  -3   7   6       1865.74       2007.38       239.57 o                         
  -1   7   6      13713.20      13493.20       295.35 o                         
   1   7   6         19.42       -106.74       144.11 o                         
   3   7   6      13211.28      13353.88       382.48 o                         
   5   7   6        347.91        672.33       430.12 o                         
   7   7   6      22248.06      22128.26      1096.81 o                         
 -10   8   6        228.60        394.90       756.57 o                         
  -8   8   6      58884.45      60584.72       884.84 o                         
  -6   8   6       1728.18       2150.00       307.15 o                         
  -4   8   6     229193.20     236421.17      2724.91 o                         
  -2   8   6       5348.02       5323.17       181.37 o                         
   0   8   6     232642.45     236170.67      2426.21 o                         
   2   8   6       1905.76       2359.30       321.81 o                         
   4   8   6      86151.91      85543.70      1278.60 o                         
   6   8   6       1057.67        909.65       529.36 o                         
   8   8   6      38185.23      36603.89      1081.56 o                         
 -11   9   6      10841.55      10241.07      1383.25 o                         
  -9   9   6        205.73        513.62       711.12 o                         
  -7   9   6       6456.73       6050.44       430.95 o                         
  -5   9   6      13777.98      13701.32       345.37 o                         
  -3   9   6       2755.09       2628.95       226.46 o                         
  -1   9   6      31195.22      30010.28       448.69 o                         
   1   9   6        133.67        193.61       239.60 o                         
   3   9   6      24607.89      24936.63       613.19 o                         
   5   9   6       2412.58       1991.88       385.33 o                         
   7   9   6      20150.14      21184.00      1019.58 o                         
 -10  10   6      21348.27      21616.25      1047.10 o                         
  -8  10   6      18611.27      17601.20       553.44 o                         
  -6  10   6      70253.30      71713.94      1363.40 o                         
  -4  10   6       7297.00       7640.08       311.75 o                         
  -2  10   6     137942.94     139747.05      1684.41 o                         
   0  10   6       7343.22       7506.06       281.77 o                         
   2  10   6      56194.37      54029.90       837.48 o                         
   4  10   6      11071.88      11319.09       406.96 o                         
   6  10   6      15121.54      15187.58       864.18 o                         
 -11  11   6         19.83        865.66      1059.61 o                         
  -9  11   6        743.23        778.46       457.80 o                         
  -7  11   6        349.09         22.00       196.39 o                         
  -5  11   6        340.34        400.01       295.02 o                         
  -3  11   6       3089.82       3204.03       239.59 o                         
  -1  11   6        974.99       1308.55       261.97 o                         
   1  11   6       1482.79       1468.13       375.70 o                         
   3  11   6       3630.79       4088.92       385.62 o                         
   5  11   6       5142.31       5474.85       579.99 o                         
   7  11   6       1121.86       1171.56       814.88 o                         
 -10  12   6        562.16        289.71       893.44 o                         
  -8  12   6       9644.90       9448.63       656.89 o                         
  -6  12   6       1706.62       1679.49       287.75 o                         
  -4  12   6       3199.63       3159.15       307.23 o                         
  -2  12   6       3223.07       3380.42       228.70 o                         
   0  12   6       3250.85       3432.82       243.41 o                         
   2  12   6        478.15        634.86       306.17 o                         
   4  12   6       3549.78       3936.50       366.63 o                         
   6  12   6        394.30         73.90       775.39 o                         
  -9  13   6       1740.99       1952.62       514.30 o                         
  -7  13   6        322.38       -402.70       542.41 o                         
  -5  13   6       2802.95       2713.28       275.77 o                         
  -3  13   6         60.70         88.33       233.63 o                         
  -1  13   6        823.31        924.18       344.74 o                         
   1  13   6        810.20       1059.24       304.93 o                         
   3  13   6        203.88         43.94       645.09 o                         
   5  13   6        955.90       1552.49       427.66 o                         
   7  13   6        106.59       -482.22       482.22 o                         
 -10  14   6       5847.65       6267.80       997.11 o                         
  -8  14   6      37486.73      36788.75      1057.87 o                         
  -6  14   6       5380.56       5706.79       318.88 o                         
  -4  14   6      26547.35      26472.83       567.05 o                         
  -2  14   6        699.02        597.06       517.10 o                         
   0  14   6      27343.46      27367.66       689.66 o                         
   2  14   6      10193.57      11688.65       711.06 o                         
   4  14   6      26101.95      25341.98       712.17 o                         
   6  14   6      10341.19      11220.96       897.67 o                         
  -9  15   6       4076.43       3768.55       921.02 o                         
  -7  15   6       3780.12       4237.42       967.26 o                         
  -5  15   6       2837.54       3161.86       492.22 o                         
  -3  15   6       8006.05       7634.25       616.64 o                         
  -1  15   6       1178.39        795.72       453.60 o                         
   1  15   6       3467.09       3715.00       492.46 o                         
   3  15   6        605.64       1502.58       508.02 o                         
   5  15   6       8066.61       8871.44       546.67 o                         
  -8  16   6          3.26       1157.96       819.11 o                         
  -6  16   6      86388.42      87117.87      1576.28 o                         
  -4  16   6         71.94         43.93       360.05 o                         
  -2  16   6     139970.23     140910.97      2086.23 o                         
   0  16   6        949.13       1065.59       479.28 o                         
   2  16   6      96166.75      96396.25      1804.47 o                         
   4  16   6       1980.75       2114.18       724.97 o                         
   6  16   6      48418.94      48760.16      1283.06 o                         
  -9  17   6       6488.80       6863.20       812.14 o                         
  -7  17   6       2549.84       3759.81      1085.61 o                         
  -5  17   6       5214.34       5454.58       821.26 o                         
  -3  17   6      18219.07      17730.04       851.84 o                         
  -1  17   6       1962.36       2190.89       509.26 o                         
   1  17   6      23213.97      23477.52       915.09 o                         
   3  17   6        412.60       1559.86       806.70 o                         
   5  17   6      14351.54      14561.14       778.27 o                         
  -8  18   6      14560.02      14131.98      1212.75 o                         
  -6  18   6       6192.35       6344.10       800.93 o                         
  -4  18   6      55421.99      53985.92      1252.68 o                         
  -2  18   6        609.98        622.65       734.87 o                         
   0  18   6      48271.43      47508.67      1531.32 o                         
   2  18   6       6108.77       6938.10       547.08 o                         
   4  18   6      12910.71      12930.01       854.77 o                         
  -7  19   6        352.25       1315.32       921.09 o                         
  -5  19   6       1500.61       1140.45       538.72 o                         
  -3  19   6        129.03       2079.02       590.39 o                         
  -1  19   6       3585.48       3779.10       639.20 o                         
   1  19   6       2373.29       2744.79       433.91 o                         
   3  19   6       3024.29       3045.87       768.13 o                         
  -6  20   6      14323.98      13594.36      1394.36 o                         
  -4  20   6       5826.84       6934.83       555.56 o                         
  -2  20   6      14611.36      15225.24       525.20 o                         
   0  20   6       1667.62       2488.02       539.89 o                         
   2  20   6       8826.87       8741.87      1520.56 o                         
   4  20   6        647.81       2288.60      1200.03 o                         
  -7  21   6       3475.49       1796.54       721.64 o                         
  -5  21   6        146.12       -329.90      1007.37 o                         
  -3  21   6       2966.44       2752.55       819.01 o                         
  -1  21   6       2098.26       2151.11       488.56 o                         
   1  21   6        593.30        882.84       709.40 o                         
   3  21   6       3154.19       3953.15       703.07 o                         
  -6  22   6      19265.95      18005.94      1720.92 o                         
  -4  22   6       1590.61       2368.32       676.93 o                         
  -2  22   6      12359.73      11936.26       850.19 o                         
   0  22   6       3001.06       3401.91      1098.92 o                         
   2  22   6      19515.88      20312.65      1101.91 o                         
  -5  23   6       2380.23       1555.78       692.91 o                         
  -3  23   6       2023.85        948.24       888.22 o                         
  -1  23   6       1835.29       1888.66       497.84 o                         
   1  23   6        846.70       2250.72       552.74 o                         
  -2  24   6          8.43       1359.66       672.56 o                         
   0  24   6      38805.22      40424.09      1735.71 o                         
 -11   1   7        413.35       1278.87      1167.72 o                         
  -9   1   7       9303.25      10246.81       617.35 o                         
  -7   1   7      11426.94      11293.33       473.86 o                         
  -5   1   7       3961.21       4555.78       229.83 o                         
  -3   1   7      19520.57      19309.66       347.11 o                         
  -1   1   7      12192.21      11624.04       275.77 o                         
   1   1   7       6944.46       7054.72       245.34 o                         
   3   1   7       6063.63       6145.62       364.21 o                         
   5   1   7      15108.23      15200.62       570.20 o                         
   7   1   7          1.55       1312.38       482.34 o                         
 -10   2   7        357.53         36.98       889.49 o                         
  -8   2   7      18204.59      17920.42       784.64 o                         
  -6   2   7        197.31        -52.64       241.78 o                         
  -4   2   7      19619.12      20181.50       635.73 o                         
  -2   2   7       1701.87       1799.62       208.01 o                         
   0   2   7      11025.68      11673.76       308.35 o                         
   2   2   7        946.66       1006.21       244.82 o                         
   4   2   7         64.43         97.30       505.03 o                         
   6   2   7        152.35       1276.99       702.32 o                         
 -11   3   7       9824.97      10818.22      1317.99 o                         
  -9   3   7      18301.95      19483.65       906.06 o                         
  -7   3   7       3468.60       3704.24       309.53 o                         
  -5   3   7      14216.10      14169.71       325.48 o                         
  -3   3   7       8251.50       8519.05       319.53 o                         
  -1   3   7      41682.00      42445.78       704.22 o                         
   1   3   7      21763.54      21556.25       403.08 o                         
   3   3   7      57737.32      56597.92       818.34 o                         
   5   3   7       3877.96       4105.21       415.58 o                         
   7   3   7      40808.38      40270.09      1455.58 o                         
 -10   4   7      27133.92      26475.99      1630.94 o                         
  -8   4   7      27607.56      27365.21       760.54 o                         
  -6   4   7      40905.90      40484.74       752.59 o                         
  -4   4   7      25069.49      24954.36       532.39 o                         
  -2   4   7      27500.90      27281.28       450.68 o                         
   0   4   7       9417.79       9240.80       260.15 o                         
   2   4   7       4198.84       4101.07       267.12 o                         
   4   4   7       1540.56       1497.10       393.82 o                         
   6   4   7         28.33        863.87       596.21 o                         
 -11   5   7      23418.66      24394.88      1266.19 o                         
  -9   5   7       2971.25       2923.63       495.22 o                         
  -7   5   7      13740.79      13548.92       401.83 o                         
  -5   5   7        305.30        174.34       208.78 o                         
  -3   5   7      21972.77      22203.37       522.19 o                         
  -1   5   7       8092.30       8154.68       247.66 o                         
   1   5   7      76849.05      75141.00      1037.24 o                         
   3   5   7       8289.69       8385.26       435.38 o                         
   5   5   7      57958.31      56721.60      1327.41 o                         
   7   5   7        343.16       1108.33       977.30 o                         
 -10   6   7      19159.61      19614.03      1849.68 o                         
  -8   6   7       1648.98        923.70       423.65 o                         
  -6   6   7      18837.44      18746.18       512.20 o                         
  -4   6   7         24.81         70.74       118.45 o                         
  -2   6   7      18873.83      19781.74       353.95 o                         
   0   6   7       2466.45       2602.49       202.57 o                         
   2   6   7       4410.47       4666.26       276.30 o                         
   4   6   7        423.46        922.78       478.09 o                         
   6   6   7        182.99        911.57       582.15 o                         
 -11   7   7       3630.11       2792.75       753.93 o                         
  -9   7   7       1019.94        521.32       386.51 o                         
  -7   7   7       9651.59       9438.04       466.72 o                         
  -5   7   7       5687.46       5906.88       363.44 o                         
  -3   7   7      12511.98      12777.28       285.88 o                         
  -1   7   7       6539.73       7028.31       286.34 o                         
   1   7   7       7861.99       7346.10       413.51 o                         
   3   7   7       9769.22       9115.34       576.80 o                         
   5   7   7        928.85        536.87       621.08 o                         
   7   7   7      10846.09      10079.11       596.16 o                         
 -10   8   7        461.65        626.63       703.50 o                         
  -8   8   7        233.63        637.90       382.09 o                         
  -6   8   7         16.59         59.04       356.38 o                         
  -4   8   7        312.18        116.26       295.96 o                         
  -2   8   7        142.82        451.51       194.79 o                         
   0   8   7        157.95        267.30       238.65 o                         
   2   8   7        170.22        863.00       440.30 o                         
   4   8   7        320.05        128.67       574.26 o                         
   6   8   7        370.92       1175.61      1119.14 o                         
 -11   9   7       1207.88       2886.22      1663.42 o                         
  -9   9   7        437.39       1014.79       599.25 o                         
  -7   9   7        684.81        890.76       190.19 o                         
  -5   9   7      10578.31      10509.90       565.81 o                         
  -3   9   7       2052.26       2470.43       248.02 o                         
  -1   9   7       1633.62       1984.96       248.17 o                         
   1   9   7        403.39        838.12       381.57 o                         
   3   9   7       1797.72       2159.47       629.64 o                         
   5   9   7       1169.04       1851.48       415.82 o                         
 -10  10   7      13371.98      13850.70       892.54 o                         
  -8  10   7         31.37        563.53       544.17 o                         
  -6  10   7      15853.65      15727.69       551.32 o                         
  -4  10   7        206.38        226.87       274.19 o                         
  -2  10   7      16304.40      17119.48       630.48 o                         
   0  10   7       2038.25       2124.30       328.57 o                         
   2  10   7       3498.43       3581.85       349.16 o                         
   4  10   7        269.79        950.54       473.14 o                         
   6  10   7         25.72       -672.31      1037.08 o                         
  -9  11   7       2574.10       3216.11      1361.77 o                         
  -7  11   7      27802.59      27624.64       625.43 o                         
  -5  11   7       3628.48       3804.28       359.09 o                         
  -3  11   7      43339.05      42334.42       692.56 o                         
  -1  11   7       4773.01       4592.34       301.16 o                         
   1  11   7      50779.20      50830.59       914.44 o                         
   3  11   7       1415.54       1526.82       476.48 o                         
   5  11   7      48983.87      47567.64      1204.66 o                         
 -10  12   7      14674.32      15160.84      1835.50 o                         
  -8  12   7      31430.74      29842.67       809.03 o                         
  -6  12   7      17694.98      18018.21       508.20 o                         
  -4  12   7      36723.94      36176.67      1002.42 o                         
  -2  12   7      10162.28       9616.97       460.08 o                         
   0  12   7      15288.13      15697.40       624.15 o                         
   2  12   7       5160.02       5246.69       500.89 o                         
   4  12   7        487.87        709.39      1101.45 o                         
   6  12   7        855.14        348.99      1659.43 o                         
  -9  13   7       7958.65       8190.18       733.13 o                         
  -7  13   7       1245.44       1605.31       547.39 o                         
  -5  13   7       1954.11       1993.70       196.38 o                         
  -3  13   7       2122.47       2074.16       398.35 o                         
  -1  13   7      22414.09      22507.21       687.02 o                         
   1  13   7      12745.32      13400.68       610.70 o                         
   3  13   7      41744.39      40344.57      1026.76 o                         
   5  13   7        718.19       1633.93       676.54 o                         
  -8  14   7      19741.46      19150.95      1168.25 o                         
  -6  14   7       2743.92       -458.21      1280.10 o                         
  -4  14   7      17507.26      17421.69       808.74 o                         
  -2  14   7         28.64         86.64       458.95 o                         
   0  14   7      15499.21      15619.07       567.42 o                         
   2  14   7       1362.63       2194.83       637.86 o                         
   4  14   7       3836.31       4639.34      1159.63 o                         
  -9  15   7       7320.64       6712.31       751.34 o                         
  -7  15   7       3843.74       3351.76       636.95 o                         
  -5  15   7      24547.73      23591.79       663.26 o                         
  -3  15   7       8355.64       6960.76       846.87 o                         
  -1  15   7      17533.70      17551.82       729.74 o                         
   1  15   7      21017.44      20963.73       715.00 o                         
   3  15   7       5643.83       6387.89       589.88 o                         
   5  15   7      17933.46      17838.17      1137.40 o                         
  -8  16   7       1515.34       2173.69       563.13 o                         
  -6  16   7        973.85       1361.37       389.38 o                         
  -4  16   7        332.79        525.60       504.49 o                         
  -2  16   7        385.62       1019.67       649.91 o                         
   0  16   7        177.86        289.45       376.70 o                         
   2  16   7        448.26       1364.54       551.25 o                         
   4  16   7       1734.28       3101.07       907.46 o                         
  -7  17   7       5207.46       4799.65      1134.79 o                         
  -5  17   7       3952.91       2784.98       401.30 o                         
  -3  17   7       5732.78       5483.52       713.99 o                         
  -1  17   7        822.47       1666.03       439.63 o                         
   1  17   7       1326.28       1895.16       422.50 o                         
   3  17   7        770.39       1271.36       990.37 o                         
  -8  18   7      10528.79       9901.65      1201.42 o                         
  -6  18   7        208.13        911.34       865.90 o                         
  -4  18   7      10610.80      10264.04       678.59 o                         
  -2  18   7        936.21       1292.31       441.03 o                         
   0  18   7       8188.71       7824.58       639.29 o                         
   2  18   7       1622.30       2667.93      1437.59 o                         
  -7  19   7       7181.39       8389.67       707.95 o                         
  -5  19   7      23735.60      22952.55       836.69 o                         
  -3  19   7       8666.60       9134.33      1347.65 o                         
  -1  19   7      22274.86      23257.18       790.72 o                         
   1  19   7       1574.11       1536.04       885.39 o                         
   3  19   7      21136.80      22813.81       936.01 o                         
  -6  20   7      20212.42      22603.30      1223.56 o                         
  -4  20   7      10277.84      10229.27       675.09 o                         
  -2  20   7      18209.48      17026.59      1323.73 o                         
   0  20   7       5654.01       6155.02       530.88 o                         
   2  20   7       3931.40       4420.59       601.78 o                         
  -5  21   7        186.78        823.46       924.22 o                         
  -3  21   7      10708.80      11870.37       776.69 o                         
  -1  21   7       1240.95       1919.59       511.46 o                         
   1  21   7      28702.54      29474.54      1576.72 o                         
  -4  22   7       2886.31       3069.33       876.72 o                         
  -2  22   7      15126.13      16027.13      1261.27 o                         
   0  22   7          3.02        466.27      1022.22 o                         
 -10   0   8      86121.88      82402.28      3133.39 o                         
  -8   0   8      21374.25      20343.96      1069.53 o                         
  -6   0   8     106427.52     104619.84      1972.49 o                         
  -4   0   8      10925.20      11244.05       507.97 o                         
  -2   0   8      32135.71      31674.27       907.70 o                         
   0   0   8       4641.36       4062.42       468.57 o                         
   2   0   8      24532.71      24021.97      1335.28 o                         
   4   0   8      20046.42      19899.31      1615.20 o                         
   6   0   8      19374.60      20070.42      1552.16 o                         
 -11   1   8       5310.85       6519.10      1146.35 o                         
  -9   1   8        268.62        459.34       779.97 o                         
  -7   1   8      10736.51      10739.75       542.38 o                         
  -5   1   8       3013.75       3392.05       379.01 o                         
  -3   1   8      20313.65      19871.67       416.79 o                         
  -1   1   8      10219.82       9947.73       324.15 o                         
   1   1   8      44055.97      43598.09       652.77 o                         
   3   1   8      13474.12      13559.44       651.29 o                         
   5   1   8      33692.39      32554.37       986.36 o                         
 -10   2   8        962.65       -243.29       646.94 o                         
  -8   2   8      22919.99      21790.45       712.13 o                         
  -6   2   8        443.90        177.05       387.63 o                         
  -4   2   8       7375.74       7209.48       370.84 o                         
  -2   2   8        289.64        318.05       199.45 o                         
   0   2   8        131.39        191.24       463.87 o                         
   2   2   8        422.84        589.70       481.71 o                         
   4   2   8          8.45        553.60       569.22 o                         
   6   2   8       3519.23       3373.94       845.79 o                         
 -11   3   8          1.17        811.62       829.87 o                         
  -9   3   8       3714.56       3009.68      1544.99 o                         
  -7   3   8         38.51        609.05       490.48 o                         
  -5   3   8       2711.96       2981.01       218.92 o                         
  -3   3   8         37.19         17.65       283.51 o                         
  -1   3   8       5293.85       5449.49       312.39 o                         
   1   3   8        109.83        426.66       349.91 o                         
   3   3   8       8978.53       9310.23       424.05 o                         
   5   3   8        427.34       -142.01       823.79 o                         
 -10   4   8         33.56        367.80      1411.38 o                         
  -8   4   8        496.09        288.67       509.16 o                         
  -6   4   8        693.45        500.40       360.65 o                         
  -4   4   8        494.87        673.01       211.60 o                         
  -2   4   8       2126.90       2435.25       267.05 o                         
   0   4   8       2850.48       2815.97       316.29 o                         
   2   4   8          1.97        -18.10       507.71 o                         
   4   4   8          4.59       -341.06       923.92 o                         
   6   4   8        387.90        861.41       836.59 o                         
  -9   5   8        338.85        271.23      1206.34 o                         
  -7   5   8       3348.24       3154.26       677.35 o                         
  -5   5   8        585.51        865.07       344.09 o                         
  -3   5   8       2585.15       2418.98       211.58 o                         
  -1   5   8        528.88        404.57       277.03 o                         
   1   5   8       5199.53       5034.39       286.35 o                         
   3   5   8        456.30        984.28       691.25 o                         
   5   5   8       3619.10       2854.64       717.09 o                         
 -10   6   8      15087.87      14042.65      1131.81 o                         
  -8   6   8         33.15       1010.24       541.94 o                         
  -6   6   8       4766.16       4868.80       239.35 o                         
  -4   6   8       4398.97       4722.63       258.74 o                         
  -2   6   8       1114.13       1499.00       233.83 o                         
   0   6   8      13454.10      12856.05       496.79 o                         
   2   6   8        455.42        351.42       344.41 o                         
   4   6   8       8085.35       8040.59       501.98 o                         
  -9   7   8       6571.04       6234.22       743.52 o                         
  -7   7   8        349.70        462.19       420.62 o                         
  -5   7   8      11410.88      11635.92       418.25 o                         
  -3   7   8       2842.92       3136.95       233.91 o                         
  -1   7   8      29044.39      29093.09       603.38 o                         
   1   7   8       3272.91       2730.16       300.70 o                         
   3   7   8      41344.44      40084.59       922.35 o                         
   5   7   8       8222.49       9054.91       764.28 o                         
 -10   8   8       3731.02       4470.31      2177.46 o                         
  -8   8   8     106312.23     103316.05      2065.48 o                         
  -6   8   8       9212.85       9117.36       559.39 o                         
  -4   8   8      67556.54      66990.15       963.15 o                         
  -2   8   8       1488.41       1682.84       303.00 o                         
   0   8   8      29430.93      29040.98       614.09 o                         
   2   8   8       6717.41       6021.26       595.30 o                         
   4   8   8      26651.82      27414.04      1382.76 o                         
  -9   9   8      10942.13      10676.65      1915.93 o                         
  -7   9   8       1134.05        805.33       343.36 o                         
  -5   9   8      18485.28      17961.01       712.02 o                         
  -3   9   8      10431.17      11167.47       420.44 o                         
  -1   9   8      28259.96      28263.77       769.41 o                         
   1   9   8      20528.91      18321.08       900.38 o                         
   3   9   8      35634.03      36130.47       921.80 o                         
   5   9   8      18145.89      19533.40       835.52 o                         
 -10  10   8      15957.33      17509.62      1499.93 o                         
  -8  10   8         22.62        797.09       789.50 o                         
  -6  10   8      11574.79       9910.62       592.80 o                         
  -4  10   8        477.33        789.82       316.89 o                         
  -2  10   8         99.53         10.75       392.68 o                         
   0  10   8        869.77       1436.94       302.87 o                         
   2  10   8        733.09       1810.72       619.27 o                         
   4  10   8       2567.92       2962.01      1257.92 o                         
  -9  11   8         44.85       -971.37       971.37 o                         
  -7  11   8       5803.37       6609.96       831.06 o                         
  -5  11   8        665.79       1202.40       277.03 o                         
  -3  11   8       4557.94       4719.62       469.71 o                         
  -1  11   8        932.16       1153.81       355.34 o                         
   1  11   8      10587.67      10786.87       909.77 o                         
   3  11   8        460.32        687.54       449.19 o                         
  -8  12   8       1694.13       2275.27      1249.78 o                         
  -6  12   8       1454.57       2163.90       717.42 o                         
  -4  12   8       4669.00       6108.16       848.34 o                         
  -2  12   8          8.89        123.74       535.42 o                         
   0  12   8       3998.90       4195.98       551.16 o                         
   2  12   8         64.61       1324.81       913.27 o                         
   4  12   8        135.99        841.04       513.94 o                         
  -9  13   8       3392.35       3813.01       726.93 o                         
  -7  13   8       2363.23       2109.14       474.08 o                         
  -5  13   8       3826.76       4214.12       587.92 o                         
  -3  13   8       2430.45       2246.49       764.53 o                         
  -1  13   8       2752.15       2979.50       782.74 o                         
   1  13   8       1693.10       1907.67       450.31 o                         
   3  13   8       2776.49       4863.83       539.82 o                         
  -8  14   8       7635.80       8517.83      1018.83 o                         
  -6  14   8        398.94        818.35       510.63 o                         
  -4  14   8       5433.18       5773.74       482.26 o                         
  -2  14   8      13875.00      13747.97       611.33 o                         
   0  14   8       2709.41       4064.17       741.79 o                         
   2  14   8      11064.39      11552.79       713.67 o                         
  -7  15   8       7522.87       9047.23       758.25 o                         
  -5  15   8        394.49        575.45       496.53 o                         
  -3  15   8      11520.59      12071.03      1100.66 o                         
  -1  15   8        925.24       1446.87       854.81 o                         
   1  15   8      24915.32      23630.27       815.80 o                         
   3  15   8        991.33       1889.55      1093.71 o                         
  -6  16   8      41431.44      41268.28      1380.68 o                         
  -4  16   8       6679.14       6541.83       629.11 o                         
  -2  16   8      19834.24      20764.07      1490.21 o                         
   0  16   8       9395.71       9677.13       699.15 o                         
   2  16   8      12252.11      12459.95       714.26 o                         
  -7  17   8      17743.29      17881.43      1855.82 o                         
  -5  17   8       4101.76       4280.39       530.70 o                         
  -3  17   8      22483.04      21655.31      1138.86 o                         
  -1  17   8      15918.10      14581.91      1053.03 o                         
   1  17   8      22982.84      22133.61      1449.79 o                         
  -6  18   8        522.15        867.90       812.74 o                         
  -4  18   8       5030.47       5474.07       499.36 o                         
  -2  18   8       4635.81       4440.25       661.87 o                         
   0  18   8         16.11       -479.86       829.21 o                         
  -5  19   8       7118.33       8434.90       685.76 o                         
  -3  19   8       4450.06       5237.99       876.31 o                         
  -1  19   8       6746.93       6438.29      1109.63 o                         
  -2  20   8       1331.44       1806.29       679.63 o                         
  -9   1   9         41.99        896.56      1738.39 o                         
  -7   1   9      11422.02      11477.41       867.47 o                         
  -5   1   9       4031.65       4551.81       425.59 o                         
  -3   1   9       7872.85       8588.60       336.69 o                         
  -1   1   9       1311.54       1247.88       347.38 o                         
   1   1   9      13161.97      12413.81       665.64 o                         
   3   1   9        374.63        795.25       799.99 o                         
 -10   2   9       3281.95       5003.20      1077.83 o                         
  -8   2   9        480.52        440.53       827.71 o                         
  -6   2   9      12240.91      11384.52       472.48 o                         
  -4   2   9        151.27        226.57       397.53 o                         
  -2   2   9       9181.05       9017.74       365.86 o                         
   0   2   9       2216.91       2536.05       368.23 o                         
   2   2   9       7326.81       7289.75       534.83 o                         
   4   2   9         54.58        139.18       471.60 o                         
  -9   3   9      49975.52      49986.12      2227.37 o                         
  -7   3   9         52.30        147.66       521.88 o                         
  -5   3   9     118871.42     116196.88      1555.21 o                         
  -3   3   9        284.57        292.24       414.14 o                         
  -1   3   9     111935.02     111405.02      1648.40 o                         
   1   3   9        800.95       1486.90       343.75 o                         
   3   3   9      50226.66      48644.41      1139.27 o                         
  -8   4   9        231.80        558.37       625.10 o                         
  -6   4   9         32.97        -51.28       297.27 o                         
  -4   4   9        832.13        907.87       361.96 o                         
  -2   4   9       3475.87       4332.33       354.97 o                         
   0   4   9       3620.14       3874.70       462.93 o                         
   2   4   9       5334.34       5338.14       473.57 o                         
   4   4   9       8029.08       8850.36       928.39 o                         
  -9   5   9        191.65        -31.69      1359.67 o                         
  -7   5   9      62503.75      63164.82      1688.67 o                         
  -5   5   9       2699.41       3194.09       524.38 o                         
  -3   5   9     116457.72     113092.99      1768.91 o                         
  -1   5   9        392.39        560.10       448.23 o                         
   1   5   9      56411.64      57177.49      1142.52 o                         
   3   5   9        816.55         39.79       875.55 o                         
  -8   6   9       6106.07       6921.42       692.78 o                         
  -6   6   9        621.11        828.11       348.79 o                         
  -4   6   9      15028.81      14667.01       729.08 o                         
  -2   6   9       1014.94       1406.82       258.01 o                         
   0   6   9      10861.28      10688.48       693.63 o                         
   2   6   9       2213.52       1775.62       428.98 o                         
   4   6   9      14044.49      14024.56       776.05 o                         
  -9   7   9      17477.41      18167.39      2131.09 o                         
  -7   7   9      12120.10      12867.21      1263.83 o                         
  -5   7   9      24032.36      23973.06       730.06 o                         
  -3   7   9      13168.02      12935.02       456.47 o                         
  -1   7   9      23791.58      24004.16       753.48 o                         
   1   7   9       4836.96       5118.84       641.49 o                         
   3   7   9      11218.72      11182.32       906.00 o                         
  -8   8   9          0.46       -538.37      1033.53 o                         
  -6   8   9         67.50        307.77       648.67 o                         
  -4   8   9        287.75        349.31       375.08 o                         
  -2   8   9         41.73       -136.28       697.65 o                         
   0   8   9       1418.88       1600.36       699.69 o                         
   2   8   9        415.70       4930.00      1283.95 o                         
  -9   9   9      12013.76      12069.13      1684.74 o                         
  -7   9   9         60.95        131.22      1281.26 o                         
  -5   9   9       5767.00       5604.73       602.11 o                         
  -3   9   9       1275.06       1553.19       457.50 o                         
  -1   9   9      10433.43      11017.70       559.32 o                         
   1   9   9        710.28        561.44       578.36 o                         
   3   9   9      13389.38      13781.94      1406.86 o                         
  -8  10   9       6994.03       7328.70      1569.14 o                         
  -6  10   9         84.56        387.71      1297.21 o                         
  -4  10   9      10138.89      10797.20       540.69 o                         
  -2  10   9        136.82       -533.76       741.18 o                         
   0  10   9       3858.62       3259.44       505.48 o                         
   2  10   9          2.93        660.63       447.13 o                         
  -7  11   9      51445.27      52599.36      1873.82 o                         
  -5  11   9       1308.71       1785.28       628.57 o                         
  -3  11   9      65336.00      67010.60      1996.79 o                         
  -1  11   9        287.62        601.65       378.07 o                         
   1  11   9      50590.72      50178.98      1215.26 o                         
  -8  12   9        373.42       -204.69       749.50 o                         
  -6  12   9         26.29       -208.36       889.66 o                         
  -4  12   9       1035.92       1339.16       593.62 o                         
  -2  12   9        433.96        903.62       718.00 o                         
   0  12   9       4202.89       5067.61       591.97 o                         
   2  12   9       3314.71       2109.98       611.23 o                         
  -7  13   9        213.42       1069.76       590.07 o                         
  -5  13   9      80123.67      80615.37      2568.36 o                         
  -3  13   9        207.12       1356.90       749.12 o                         
  -1  13   9      72016.16      69734.32      2283.12 o                         
   1  13   9       1906.09       2225.70       716.48 o                         
  -6  14   9       9341.37       9228.06       777.85 o                         
  -4  14   9        593.29        875.71       648.87 o                         
  -2  14   9      14464.77      13947.57       708.52 o                         
   0  14   9        977.39        272.37       920.27 o                         
  -5  15   9       7363.58       7676.75       539.54 o                         
  -3  15   9      20807.59      21238.79      1091.87 o                         
  -1  15   9       4206.41       3624.26       762.78 o                         
  -4  16   9         95.61        755.41       948.16 o                         
  -2  16   9       2533.74       2583.60       817.21 o                         
   0  16   9        114.70       5868.67      1948.34 o                         
  -3  17   9        756.33       1702.52       859.14 o                         
  -8   0  10      12591.55      12950.46      1238.39 o                         
  -6   0  10       1687.62       1616.12      1862.52 o                         
  -4   0  10      17224.73      18131.09       955.54 o                         
  -2   0  10      14896.26      16704.70      1168.94 o                         
   0   0  10      40303.58      38690.92      1527.55 o                         
   2   0  10      12624.62      13895.80      1827.71 o                         
  -7   1  10      24160.21      23737.56      1676.85 o                         
  -5   1  10       2007.00       2056.98       430.95 o                         
  -3   1  10      23506.61      24336.11      1047.00 o                         
  -1   1  10        112.07        225.74       511.22 o                         
   1   1  10       6939.97       8247.23      1691.64 o                         
  -8   2  10       1617.83       3378.05      1330.67 o                         
  -6   2  10      12562.82      11798.66       590.28 o                         
  -4   2  10       1847.02       2529.92       423.00 o                         
  -2   2  10      21879.74      21396.55       758.00 o                         
   0   2  10        376.17       1582.81       790.78 o                         
   2   2  10      27708.74      24513.30      1236.45 o                         
  -7   3  10         67.05       -156.94       893.44 o                         
  -5   3  10       1191.97       1337.20       412.71 o                         
  -3   3  10        798.66       1016.13       680.01 o                         
  -1   3  10        151.50        835.82       719.52 o                         
   1   3  10        185.70        257.47       796.90 o                         
  -8   4  10          3.64       1447.60       866.43 o                         
  -6   4  10        303.44       1419.17      1066.27 o                         
  -4   4  10         72.46         95.65       560.27 o                         
  -2   4  10        392.71        606.01       497.75 o                         
   0   4  10        264.15        819.82       499.18 o                         
   2   4  10         15.42       -380.17       585.54 o                         
  -7   5  10       1781.12       2379.34      1708.47 o                         
  -5   5  10         46.19        201.33      1183.37 o                         
  -3   5  10       1178.45       1460.59       504.04 o                         
  -1   5  10        465.53        540.58       425.68 o                         
   1   5  10          6.01        405.35       994.23 o                         
  -8   6  10       9966.46      10011.80      1801.96 o                         
  -6   6  10        940.53        958.41       519.82 o                         
  -4   6  10      15732.57      15802.72       869.09 o                         
  -2   6  10        232.82        399.74       666.27 o                         
   0   6  10      14887.52      15177.03       824.90 o                         
  -7   7  10       1452.74       3136.29       974.04 o                         
  -5   7  10      25444.92      25347.45       838.82 o                         
  -3   7  10         12.61       -893.22       893.22 o                         
  -1   7  10      14355.27      14308.06      1008.52 o                         
   1   7  10          7.69       -382.53       950.71 o                         
  -6   8  10      16293.06      17524.18       840.33 o                         
  -4   8  10       2450.91       2775.06       670.07 o                         
  -2   8  10      34889.35      34960.02      1532.74 o                         
   0   8  10       8459.74       9091.73       635.33 o                         
  -7   9  10       6027.48       6702.23       794.98 o                         
  -5   9  10      21555.54      19899.93       788.61 o                         
  -3   9  10       2261.96       2507.12       539.82 o                         
  -1   9  10      15795.79      17144.92      1178.00 o                         
  -6  10  10       3431.72       3226.89      1587.17 o                         
  -4  10  10       6118.24       6364.89      1006.39 o                         
  -2  10  10        351.16        434.05      1254.54 o                         
   0  10  10      19798.88      19808.12       782.43 o                         
  -5  11  10          4.35       1687.38       940.81 o                         
  -3  11  10       1060.51       3061.95       919.54 o                         
  -1  11  10        583.80       1087.87      1096.95 o                         
  -4  12  10       1990.40       4311.51       895.36 o                         
  -2  12  10       2243.73       2061.29      1273.11 o                         
  -3  13  10        183.90        655.93       999.04 o                         
  -5   1  11        206.88       1276.47      1013.25 o                         
  -3   1  11       2412.60       2082.31       598.29 o                         
  -4   2  11       1183.22        711.16      1212.92 o                         
  -2   2  11      13822.97      14730.34       798.23 o                         
  -5   3  11      15025.88      16629.85      1142.49 o                         
  -3   3  11       4363.93       2870.58       932.62 o                         
  -4   4  11       7878.13       7186.44       889.66 o                         
  -2   4  11       9032.57      10572.86      1104.15 o                         
  -3   5  11       7642.30       -488.90      4889.68 o                         
                                                                                
